# Supplementary material for: Kinetic proofreading through the multi-step activation of the ZAP70 kinase underlies early T cell ligand discrimination
Source: Nat Immunol. 2022 Aug 31;23(9):1355–64. doi: 10.1038/s41590-022-01288-x (PMC9477740; doi:10.1038/s41590-022-01288-x)
Supplement: Supplementary file 2 — Supplementary Tables 1–3. Table 1: Phosphoproteome dataset of OT-I CD8+T cells. Related to Figs. 2, 3 and 6 and Extended Data Figs. 2 and 3. Table 2: Interactome dataset of OT-I CD8+T cells. Related to Figs. 4, 5 and 6. Table 3: Proteome dataset of OT-I CD8+T cells. [file 41590_2022_1288_MOESM2_ESM.xlsx]

## Sheet: Table of contents
Table of contents
Supplementary Table 1
Supplementary Table1_psites
Column name	description
psiteID	Identifier for the phosphosite. It is composed of the protein Uniprot ID, the symbol of the phosphorylated residue and its position. In certain cases, a phosphosite is attributed to several proteins which are listed and separated by a vertical bar ‘|’. Multiple phosphorylated residues on the same phosphosite are separated by a ‘+’ symbol.
GeneID	Alternative phosphosite identifier. As compared to the psiteID identifier, the gene name is used instead of the Uniprot ID.
regulated	Boolean value. TRUE for phosphosite whose phosphorylation is regulated following stimulation with N4, T4 or G4 tetramers
selected	Boolean value. TRUE for phosphosite whose intensity could be quantified in all experimental conditions
kinase	Kinases for which the phosphosite has been previously reported as a substrate.
disc_score_tot	Discrimination score (as defined in the main text)
disc_score_group	Groups defined according to the discrimination score (as shown in Fig.3B-3C)
disc_score_cat	Discrimination category (as defined in the main text)
[peptide].regulated	Boolean value. Indicates whether the phosphosite is regulated following stimulation with the [peptide] peptide.
[peptide].pass_test	Boolean value. Indicates whether the phosphosite, under stimulation with the [peptide] peptide, was subjected to the statistical test.
[peptide].panova	P-value of the anova test.
[peptide].max_fold	Maximum fold-change (compared to the unstimulated condition)
[peptide].nTukey	Number of successful Tukey tests (p-value Tukey < 0.05 and absolute fold-change > 1.5).
Supplementary Table1intensities
Column name	description
psiteID	Identifier for the phosphosite. It is composed of the protein Uniprot ID, the symbol of the phosphorylated residue and its position. In certain cases, a phosphosite is attributed to several proteins which are listed and separated by a vertical bar ‘|’. Multiple phosphorylated residues on the same phosphosite are separated by a ‘+’ symbol.
GeneID	Alternative phosphosite identifier. As compared to the psiteID identifier, the gene name is used instead of the Uniprot ID.
experiment	Type of experiment performed. Experiments contained either stimulations with N4 and G4 peptide loaded tetramers (‘N4G4’) or stimulations with N4 and T4 peptide loaded tetramers (‘N4T4’).
bio	Name of the biological replicate
time	Stimulation time (in s)
peptide	Name of the peptide used for the stimulation.
missing	Boolean value. TRUE if the value is missing, FALSE otherwise.
value_mean_tech	Phosphosite intensity after log2 transformation and averaging across technical replicates.
value_norm_bio	Phosphosite intensity after normalization of ‘value_mean_tech’ across biological replicates using unstimulated and N4-stimulated conditions.
Supplementary Table 2
Column name	Legend
id	Interactomes’s identifier
bait	name of the bait
prey	name of the prey
names.primary	primary gene names for all reviewed entries in protein group.
Protein.IDs	UNIPROT AC/ID of protein group
max_stoichio	maximum stochiometry between bait and prey across all stimulation conditions
max_fold_change	maximum fold enrichment of the prey between WT and OST samples across all stimulation conditions
min_p_val	minimum p-value for the enrichment of the prey between WT and OST samples across all stimulation conditions
min_FDR	minimum FDR (False Discovery Rate) for the enrichment of the prey between WT and OST samples across all stimulation conditions
Copy_Number	prey abundance, copy number per cell
is_interactor	1 if protein is identified as an interactor (fold-change>=10 and FDR<=0.05 in at least one condition), 0 otherwise
n_success	number of conditions of stimulation for which enrichment criteria (fold-change >=10 and FDR<=0.05) are met
regulation	specify if the prey-bait association is significantly regulated upon TCR stimulation (fold-change>=2 and p-value <=0.05 as compared to the unstimulated condition)
disc_score_tot	Discrimination score
sd_disc_score_tot	Standard deviation of the discrimination score
disc_score_cat	Category corresponding to the discrimination score
p_val_(condition)	P-value for the enrichment of the prey between WT and OST samples in the corresponding condition. P-values were determined by a two-sided Welch’s t-test.
fold_change_(condition)	fold enrichment of the prey between WT and OST samples in the corresponding condition
stoichio_(condition)	stochiometry between bait and prey in the corresponding condition
FDR_(condition)	FDR for the enrichment of the prey between WT and OST samples in the corresponding condition
Supplementary Table 3
Column name	Legend
Protein Ids	List of protein ids in the protein group
Majority protein IDs	List of protein ids accounting for the majority of peptides that form the protein group
Gene names	Name(s) of the genes corresponding to the proteins in the protein group
Copy Number	Protein copy number per OT-1 T cell

## Sheet: Supplementary Table1_psites
psiteID	GeneID	regulated	selected	kinase	disc_score_tot	disc_score_group	disc_score_cat	N4.regulated	N4.pass_test	N4.panova	N4.max_fold	N4.nTukey	T4.regulated	T4.pass_test	T4.panova	T4.max_fold	T4.nTukey	G4.regulated	G4.pass_test	G4.panova	G4.max_fold	G4.nTukey
Q61029|Q61033-S155|155	Tmpo|Tmpo-S155|155	TRUE	TRUE		-426	(-Inf,0]	unaffected	TRUE	TRUE	0.00877272	1.41539	2	FALSE	TRUE	0.886445	1.1294	NA	FALSE	FALSE	NA	1.55196	NA
Q60949-S231	Tbc1d1-S231	TRUE	TRUE	AMPKA1	-306	(-Inf,0]	unaffected	FALSE	TRUE	0.226441	1.19618	NA	FALSE	FALSE	NA	1.43971	NA	TRUE	TRUE	0.00773805	1.73214	3
P17182-Y25	Eno1-Y25	TRUE	TRUE		-218	(-Inf,0]	unaffected	FALSE	TRUE	0.048111	1.19064	0	TRUE	TRUE	0.0298694	1.55914	1	FALSE	TRUE	0.209915	1.16159	NA
Q7TQH0-S687	Atxn2l-S687	TRUE	TRUE		-143	(-Inf,0]	unaffected	TRUE	TRUE	0.000158054	1.77196	4	FALSE	TRUE	0.484507	1.16508	NA	FALSE	FALSE	NA	1.52141	NA
Q61029-S361	Tmpo-S361	TRUE	TRUE		-89	(-Inf,0]	unaffected	TRUE	TRUE	0.000135167	1.33413	2	FALSE	TRUE	0.0615315	1.3916	NA	FALSE	TRUE	0.0506923	1.39941	NA
Q8BGQ1-S119	Vipas39-S119	TRUE	TRUE		-84	(-Inf,0]	unaffected	TRUE	TRUE	0.0001503	1.45718	1	TRUE	TRUE	0.00553925	1.85778	1	TRUE	TRUE	3.30616e-05	2.32486	4
Q8C3J5-T1784	Dock2-T1784	TRUE	TRUE		-52	(-Inf,0]	unaffected	TRUE	TRUE	2.81334e-07	3.29595	4	TRUE	TRUE	0.0023473	2.92507	4	TRUE	TRUE	0.0109584	2.39771	2
O35601-S27	Fyb1-S27;Fyb-S27	TRUE	TRUE		-34	(-Inf,0]	unaffected	FALSE	TRUE	0.0763248	1.2926	NA	FALSE	TRUE	0.118412	1.33249	NA	TRUE	TRUE	0.0203137	1.69961	2
Q3U0V1-S182	Khsrp-S182	TRUE	TRUE		-30	(-Inf,0]	unaffected	FALSE	TRUE	0.0527707	1.51456	NA	TRUE	TRUE	0.000413698	1.69223	3	FALSE	FALSE	NA	1.52973	NA
Q8C3J5-S1782	Dock2-S1782	TRUE	TRUE		-26	(-Inf,0]	unaffected	TRUE	TRUE	6.19583e-12	3.06699	4	TRUE	TRUE	6.0523e-05	2.38248	5	TRUE	TRUE	0.000200233	1.96404	4
P22682-S667	Cbl-S667	TRUE	TRUE		-21	(-Inf,0]	unaffected	TRUE	TRUE	0.00010472	1.72072	2	TRUE	TRUE	0.00012766	2.64423	6	TRUE	TRUE	8.21346e-06	2.46171	5
P83093-S718	Stim2-S718	TRUE	TRUE		-20	(-Inf,0]	unaffected	TRUE	TRUE	0.000256451	1.58333	1	TRUE	TRUE	0.00018763	2.62205	6	TRUE	TRUE	0.0328912	1.71022	1
P58252-T59	Eef2-T59	TRUE	TRUE		-6	(-Inf,0]	unaffected	TRUE	TRUE	0.0015121	2.74799	5	FALSE	FALSE	NA	2.34332	NA	FALSE	FALSE	NA	6.00963	NA
Q8C0V0-S134	Tlk1-S134	TRUE	TRUE		-3	(-Inf,0]	unaffected	TRUE	TRUE	5.35392e-06	1.6817	5	TRUE	TRUE	0.000694342	1.87707	4	FALSE	FALSE	NA	1.88675	NA
Q9DBR7-S445	Ppp1r12a-S445	TRUE	TRUE		1	(0,10]	unaffected	TRUE	TRUE	0.00101093	1.5825	1	TRUE	TRUE	0.0173396	1.76573	1	TRUE	TRUE	0.00652044	1.70381	3
Q9DBR7-T443	Ppp1r12a-T443	TRUE	TRUE		2	(0,10]	unaffected	FALSE	TRUE	0.00218951	1.4678	0	TRUE	TRUE	0.0365628	1.66179	1	TRUE	TRUE	0.0140032	1.62089	2
Q8K4G5-S789	Ablim1-S789	TRUE	TRUE		3	(0,10]	unaffected	TRUE	TRUE	3.80308e-09	1.50864	3	TRUE	TRUE	0.000470041	1.65147	4	FALSE	TRUE	0.0653344	1.28181	NA
P57725-S23	Samsn1-S23	TRUE	TRUE		4	(0,10]	unaffected	TRUE	TRUE	0.000290493	1.52069	2	FALSE	FALSE	NA	1.49247	NA	FALSE	FALSE	NA	1.4229	NA
A2AB59-Y227	Arhgap27-Y227	TRUE	TRUE		5	(0,10]	unaffected	TRUE	TRUE	0.00349339	2.74472	3	FALSE	FALSE	NA	2.71019	NA	FALSE	FALSE	NA	2.53779	NA
Q811M1-S207	Arhgap15-S207	TRUE	TRUE		7	(0,10]	unaffected	TRUE	TRUE	3.67361e-07	1.69566	3	TRUE	TRUE	0.00666145	1.90158	2	TRUE	TRUE	0.00100489	1.72081	1
Q8VDF2-S76	Uhrf1-S76	TRUE	TRUE		7	(0,10]	unaffected	TRUE	TRUE	0.00161629	1.50921	1	FALSE	FALSE	NA	1.6868	NA	FALSE	TRUE	0.206423	1.31581	NA
O55131-T425	Sept7-T425	TRUE	TRUE		8	(0,10]	unaffected	TRUE	TRUE	1.62235e-06	2.01586	5	TRUE	TRUE	0.00109011	1.83005	4	FALSE	TRUE	0.0499485	1.73379	0
Q9ERH7-Y359	Hipk3-Y359	TRUE	TRUE		8	(0,10]	unaffected	TRUE	TRUE	0.00931157	1.29819	1	FALSE	TRUE	0.44747	1.21598	NA	FALSE	FALSE	NA	1.26867	NA
Q8C0V0-S133	Tlk1-S133	TRUE	TRUE		9	(0,10]	unaffected	TRUE	TRUE	0.0106425	1.85011	4	FALSE	FALSE	NA	1.60925	NA	FALSE	FALSE	NA	1.99243	NA
P70429-T307	Evl-T307	TRUE	TRUE		10	(0,10]	unaffected	TRUE	TRUE	0.0277618	1.66603	1	FALSE	FALSE	NA	1.48328	NA	FALSE	TRUE	0.0855416	1.63936	NA
P04235-Y149	Cd3d-Y149	TRUE	TRUE		11	(10,20]	unaffected	TRUE	TRUE	4.01328e-16	5.08628	4	TRUE	TRUE	1.74979e-08	4.37986	4	TRUE	TRUE	3.25125e-09	5.03914	4
Q3U1F9-Y224	Pag1-Y224	TRUE	TRUE		11	(10,20]	unaffected	TRUE	TRUE	0.000300237	1.52981	4	FALSE	TRUE	0.215758	1.27722	NA	TRUE	TRUE	0.0004787	1.80456	3
Q923B1-S491	Dbr1-S491	TRUE	TRUE		12	(10,20]	unaffected	FALSE	TRUE	0.000101087	1.49313	0	FALSE	TRUE	0.0855467	1.41345	NA	TRUE	TRUE	0.0107067	1.38375	1
P22682-S484	Cbl-S484	TRUE	TRUE		13	(10,20]	unaffected	TRUE	TRUE	0.000153679	1.57067	2	FALSE	FALSE	NA	1.67956	NA	FALSE	FALSE	NA	1.41537	NA
Q8BYW1-S509	Arhgap25-S509	TRUE	TRUE		16	(10,20]	unaffected	TRUE	TRUE	0.00215937	2.42421	5	FALSE	FALSE	NA	1.93903	NA	FALSE	FALSE	NA	1.7569	NA
Q8BT07-Y377	Cep55-Y377	TRUE	TRUE		16	(10,20]	unaffected	TRUE	TRUE	0.000672557	1.52554	1	FALSE	TRUE	0.0283406	1.38534	0	FALSE	TRUE	0.0665471	1.37409	NA
Q9QUM4-Y288	Slamf1-Y288	TRUE	TRUE	FYN	17	(10,20]	unaffected	TRUE	TRUE	0.00123828	1.74089	3	TRUE	TRUE	0.00120028	1.97661	4	TRUE	TRUE	0.00727979	1.60911	2
Q8R5A3-S537	Apbb1ip-S537	TRUE	TRUE		19	(10,20]	unaffected	TRUE	TRUE	4.57873e-08	1.98142	6	TRUE	TRUE	0.00301663	1.96826	2	FALSE	TRUE	0.245616	1.33549	NA
O35601-Y559	Fyb1-Y559;Fyb-Y559	TRUE	TRUE	FYN	20	(10,20]	unaffected	TRUE	TRUE	4.42154e-08	2.02169	4	TRUE	TRUE	0.000268564	1.77007	3	TRUE	TRUE	0.0198502	1.57036	1
O54957-S199	Lat-S199	TRUE	TRUE		21	(20,30]	unaffected	TRUE	TRUE	5.41455e-06	1.56382	1	FALSE	TRUE	0.00254997	1.49638	0	FALSE	TRUE	0.0235587	1.35721	0
O89053-S422	Coro1a-S422	TRUE	TRUE		21	(20,30]	unaffected	FALSE	TRUE	0.796898	1.16931	NA	TRUE	TRUE	0.0432926	1.36332	1	FALSE	TRUE	0.90884	1.1355	NA
P26039-Y436	Tln1-Y436	TRUE	TRUE		21	(20,30]	unaffected	TRUE	TRUE	0.0466858	2.20492	1	FALSE	FALSE	NA	1.42768	NA	FALSE	FALSE	NA	3.06773	NA
D3Z6Q9-S408	Bin2-S408	TRUE	TRUE		22	(20,30]	unaffected	TRUE	TRUE	0.0013906	1.98427	4	FALSE	FALSE	NA	1.78561	NA	FALSE	FALSE	NA	1.61536	NA
P06800-S1282	Ptprc-S1282	TRUE	TRUE		23	(20,30]	unaffected	TRUE	TRUE	0.0301622	1.76322	1	FALSE	TRUE	0.302008	1.56303	NA	FALSE	TRUE	0.492036	1.58701	NA
Q811M1-S204	Arhgap15-S204	TRUE	TRUE		23	(20,30]	unaffected	TRUE	TRUE	0.01384	2.0694	2	TRUE	TRUE	0.0244102	2.3909	1	FALSE	TRUE	0.105935	1.84951	NA
P24161-Y123	Cd247-Y123	TRUE	TRUE	LCK	24	(20,30]	unaffected	TRUE	TRUE	2.17093e-07	2.389	5	TRUE	TRUE	0.00607141	1.86158	3	TRUE	TRUE	0.019617	1.90534	1
P98083-Y423	Shc1-Y423	TRUE	TRUE	FAK;SYK;ZAP70;LCK;MET	24	(20,30]	unaffected	TRUE	TRUE	1.97082e-06	3.43077	4	FALSE	FALSE	NA	2.50244	NA	TRUE	TRUE	0.000124933	3.09174	6
P24161-Y83	Cd247-Y83	TRUE	TRUE	LCK	25	(20,30]	unaffected	TRUE	TRUE	2.08418e-16	7.37613	5	TRUE	TRUE	1.50452e-08	4.33818	4	TRUE	TRUE	7.22669e-08	3.77762	4
Q6PIU9-S185	Uncharacterized-S185	TRUE	TRUE		25	(20,30]	unaffected	TRUE	TRUE	0.0294073	3.01589	2	FALSE	FALSE	NA	3.12182	NA	FALSE	FALSE	NA	2.10939	NA
Q6NZJ6-T1213	Eif4g1-T1213	TRUE	TRUE		25	(20,30]	unaffected	TRUE	TRUE	0.0188417	2.00214	1	FALSE	FALSE	NA	2.09223	NA	FALSE	FALSE	NA	1.65113	NA
Q01965-Y625	Ly9-Y625	TRUE	TRUE		26	(20,30]	unaffected	TRUE	TRUE	1.08951e-07	1.9664	4	TRUE	TRUE	0.00024155	1.85114	3	TRUE	TRUE	0.000350592	1.6981	3
Q3TTA7-S886	Cblb-S886	TRUE	TRUE		26	(20,30]	unaffected	TRUE	TRUE	4.66e-09	2.61102	4	TRUE	TRUE	0.000153434	2.16063	3	TRUE	TRUE	0.00105125	2.12058	3
Q6NZJ6-S1211	Eif4g1-S1211	TRUE	TRUE		26	(20,30]	unaffected	TRUE	TRUE	5.23256e-07	1.83511	4	TRUE	TRUE	0.00739458	1.6567	3	FALSE	TRUE	0.00245098	1.48434	0
Q8BZ05-Y77	Arap2-Y77	TRUE	TRUE		26	(20,30]	unaffected	TRUE	TRUE	7.51966e-06	2.03946	4	FALSE	FALSE	NA	1.85374	NA	FALSE	TRUE	0.0532497	1.5402	NA
Q9Z0R6-Y554	Itsn2-Y554	TRUE	TRUE		26	(20,30]	unaffected	TRUE	TRUE	6.72519e-07	2.34445	6	FALSE	TRUE	0.0533035	1.71496	NA	TRUE	TRUE	0.000162457	2.15136	6
Q9D1J1-T180	Necap2-T180	TRUE	TRUE		28	(20,30]	unaffected	TRUE	TRUE	6.81974e-14	4.48196	7	TRUE	TRUE	5.5966e-06	2.44191	5	TRUE	TRUE	1.82376e-06	2.55477	7
O89100-Y45	Grap2-Y45	TRUE	TRUE		28	(20,30]	unaffected	TRUE	TRUE	1.24724e-08	4.36982	4	TRUE	TRUE	0.000109534	3.60301	4	TRUE	TRUE	0.000808621	2.43184	4
Q99020-S266	Hnrnpab-S266	TRUE	TRUE		28	(20,30]	unaffected	TRUE	TRUE	0.000761409	1.59196	1	FALSE	TRUE	0.216959	1.3003	NA	FALSE	TRUE	0.133578	1.67452	NA
P42225-S727	Stat1-S727	TRUE	TRUE	PKCD;CK2A1;ERK1-2;P38A;CDK8;JNK1;CAMK2G	28	(20,30]	unaffected	TRUE	TRUE	0.000423097	1.58467	2	FALSE	TRUE	0.453704	1.27823	NA	FALSE	TRUE	0.0582828	1.44541	NA
Q8K4G5-S738	Ablim1-S738	TRUE	TRUE		28	(20,30]	unaffected	TRUE	TRUE	1.76836e-11	1.8174	4	TRUE	TRUE	1.90289e-05	2.11019	6	TRUE	TRUE	0.00390613	1.48232	1
P70429-S257	Evl-S257	TRUE	TRUE		29	(20,30]	unaffected	TRUE	TRUE	8.05787e-06	2.43676	4	TRUE	TRUE	0.0114644	2.07829	2	TRUE	TRUE	0.0256346	2.03202	1
P35235-Y546	Ptpn11-Y546	TRUE	TRUE	ABL;FYN	29	(20,30]	unaffected	TRUE	TRUE	4.08539e-05	2.08525	3	TRUE	TRUE	0.0142497	1.72676	1	TRUE	TRUE	0.018063	1.65207	1
Q99NB9-T142	Sf3b1-T142	TRUE	TRUE	CDK2	29	(20,30]	unaffected	TRUE	TRUE	0.0407341	1.66337	1	FALSE	TRUE	0.145424	1.45313	NA	FALSE	FALSE	NA	1.60332	NA
P22646-Y181	Cd3e-Y181	TRUE	TRUE	FYN	30	(20,30]	unaffected	TRUE	TRUE	2.68133e-15	5.19514	4	TRUE	TRUE	5.67693e-07	3.10357	4	TRUE	TRUE	4.51269e-06	2.83753	4
Q99M51-Y105	Nck1-Y105	TRUE	TRUE	ABL	30	(20,30]	unaffected	TRUE	TRUE	1.64355e-18	5.98837	4	TRUE	TRUE	1.97974e-06	3.40602	4	TRUE	TRUE	2.78932e-08	3.11422	4
O08547-S137	Sec22b-S137	TRUE	TRUE		30	(20,30]	unaffected	TRUE	TRUE	0.0138401	1.54526	1	FALSE	TRUE	0.453412	1.35662	NA	FALSE	TRUE	0.0786236	1.52923	NA
Q9QZS8-Y178	Sh2d3c-Y178	TRUE	TRUE		30	(20,30]	unaffected	FALSE	TRUE	0.358519	1.43711	NA	FALSE	FALSE	NA	1.87057	NA	TRUE	TRUE	0.02057	1.7536	3
Q7TQH0-T686	Atxn2l-T686	TRUE	TRUE		30	(20,30]	unaffected	TRUE	TRUE	1.64824e-05	1.94304	4	FALSE	TRUE	0.199048	1.27635	NA	FALSE	FALSE	NA	1.24221	NA
Q8R550-S274	Sh3kbp1-S274	TRUE	TRUE		31	(30,40]	unaffected	TRUE	TRUE	3.36165e-11	2.74951	5	TRUE	TRUE	1.30699e-05	2.30511	4	TRUE	TRUE	0.000158262	2.02596	5
P24161-Y111	Cd247-Y111	TRUE	TRUE	LCK	31	(30,40]	unaffected	TRUE	TRUE	1.75476e-11	2.4753	5	TRUE	TRUE	6.31833e-05	1.98651	3	TRUE	TRUE	0.00595957	1.71508	3
Q5SV85-S744	Synrg-S744	TRUE	TRUE		31	(30,40]	unaffected	TRUE	TRUE	2.88124e-06	2.35232	4	TRUE	TRUE	0.0336851	1.70687	1	TRUE	TRUE	0.00573767	1.92544	3
P42209-T316	Sept1-T316	TRUE	TRUE		31	(30,40]	unaffected	TRUE	TRUE	0.0144925	2.74287	3	FALSE	FALSE	NA	3.22064	NA	FALSE	FALSE	NA	1.85711	NA
P24161-Y153	Cd247-Y153	TRUE	TRUE	LCK	31	(30,40]	unaffected	TRUE	TRUE	5.57632e-05	2.06168	3	TRUE	TRUE	0.000826185	1.8107	3	FALSE	TRUE	0.0521561	1.69996	NA
Q9Z0R6-Y922	Itsn2-Y922	TRUE	TRUE		32	(30,40]	unaffected	TRUE	TRUE	1.96952e-05	2.4086	4	TRUE	TRUE	0.00281124	2.10464	2	TRUE	TRUE	0.00313078	2.07361	2
P70315-Y293	Was-Y293	TRUE	TRUE	FYN;ABL;LCK	32	(30,40]	unaffected	TRUE	TRUE	2.08445e-07	2.79335	7	TRUE	TRUE	0.0106967	1.94175	2	TRUE	TRUE	0.00424877	1.50442	1
Q8C3J5-S1704	Dock2-S1704	TRUE	TRUE		32	(30,40]	unaffected	TRUE	TRUE	1.69834e-10	2.17432	4	TRUE	TRUE	0.000120409	1.8493	3	TRUE	TRUE	0.000270724	1.63109	3
Q3TBD2-S577	Arhgap45-S577;Hmha1-S577	TRUE	TRUE		32	(30,40]	unaffected	TRUE	TRUE	0.000157438	1.71499	3	FALSE	TRUE	0.0605903	1.46929	NA	FALSE	TRUE	0.110275	1.42991	NA
Q9ET39-Y319	Slamf6-Y319	TRUE	TRUE		32	(30,40]	unaffected	TRUE	TRUE	0.00174382	1.58053	2	FALSE	TRUE	0.214868	1.3983	NA	FALSE	TRUE	0.190148	1.46899	NA
Q5SVQ0-S59	Kat7-S59	TRUE	TRUE	PLK1	32	(30,40]	unaffected	TRUE	TRUE	1.96753e-05	1.94856	4	FALSE	TRUE	0.228318	1.35322	NA	FALSE	FALSE	NA	1.51345	NA
P18052-Y825	Ptpra-Y825	TRUE	TRUE		33	(30,40]	unaffected	TRUE	TRUE	3.94078e-07	2.0045	3	TRUE	TRUE	0.000188638	1.87983	6	TRUE	TRUE	5.4605e-06	1.64796	4
Q8C3J5-S1703	Dock2-S1703	TRUE	TRUE		33	(30,40]	unaffected	TRUE	TRUE	1.57554e-11	2.46757	5	TRUE	TRUE	4.89547e-05	1.8723	3	TRUE	TRUE	0.000337977	1.68504	3
P35235-Y584	Ptpn11-Y584	TRUE	TRUE	ABL;ARG	34	(30,40]	unaffected	TRUE	TRUE	0.000464302	1.57422	2	FALSE	TRUE	0.0201086	1.48011	0	TRUE	TRUE	0.00204885	1.54071	3
P24161-Y142	Cd247-Y142	TRUE	TRUE	LCK	34	(30,40]	unaffected	TRUE	TRUE	8.37402e-10	2.27944	5	TRUE	TRUE	0.000171253	1.87803	2	TRUE	TRUE	0.00932044	1.581	2
Q8BR65-S234	Suds3-S234	TRUE	TRUE		34	(30,40]	unaffected	FALSE	TRUE	0.762503	1.1596	NA	TRUE	TRUE	0.0348415	1.30035	1	FALSE	FALSE	NA	1.07934	NA
P42209-S314	Sept1-S314	TRUE	TRUE	AURB	35	(30,40]	unaffected	TRUE	TRUE	2.6224e-13	4.16841	7	TRUE	TRUE	1.30021e-06	2.75995	5	TRUE	TRUE	2.01794e-05	2.30311	5
Q69Z38-T568	Peak1-T568	TRUE	TRUE		35	(30,40]	unaffected	TRUE	TRUE	1.61292e-05	1.65221	3	FALSE	TRUE	0.0251412	1.40099	0	FALSE	TRUE	0.0569301	1.30247	NA
Q6P4S6-S616	Sik3-S616	TRUE	TRUE		35	(30,40]	unaffected	TRUE	TRUE	6.04904e-06	1.64173	1	FALSE	TRUE	0.014848	1.40955	0	FALSE	TRUE	0.471868	1.16433	NA
P70429-S258	Evl-S258	TRUE	TRUE		36	(30,40]	unaffected	TRUE	TRUE	1.22351e-05	1.9998	3	TRUE	TRUE	0.0164447	1.61945	3	FALSE	TRUE	0.191435	1.57157	NA
P11942-Y160	Cd3g-Y160	TRUE	TRUE		36	(30,40]	unaffected	TRUE	TRUE	9.37724e-10	3.07254	4	TRUE	TRUE	0.000148617	2.23735	4	TRUE	TRUE	0.00422098	1.78743	4
P18052-S178	Ptpra-S178	TRUE	TRUE		36	(30,40]	unaffected	TRUE	TRUE	0.0207748	1.79479	2	FALSE	FALSE	NA	1.55155	NA	FALSE	FALSE	NA	1.59384	NA
Q9CT10-T60	Ranbp3-T60	TRUE	TRUE		36	(30,40]	unaffected	TRUE	TRUE	1.3355e-05	2.77709	6	FALSE	FALSE	NA	2.43185	NA	TRUE	TRUE	0.0405861	1.53359	1
Q8R550-S108	Sh3kbp1-S108	TRUE	TRUE		37	(30,40]	unaffected	TRUE	TRUE	3.15653e-07	2.06163	4	TRUE	TRUE	0.000340642	1.73258	6	FALSE	TRUE	0.0188354	1.53567	0
B2RQC6-S1406	Cad-S1406	TRUE	TRUE	PKACA	37	(30,40]	unaffected	TRUE	TRUE	0.00324431	1.67602	2	TRUE	TRUE	0.00992632	1.54957	1	FALSE	TRUE	0.0330613	1.57923	0
P22646-Y170	Cd3e-Y170	TRUE	TRUE	FYN	37	(30,40]	unaffected	TRUE	TRUE	7.53861e-09	3.93447	4	TRUE	TRUE	0.000515425	2.67095	4	TRUE	TRUE	0.00329467	2.578	2
P30987-S328	Tbxa2r-S328	TRUE	TRUE	PKCA	37	(30,40]	unaffected	TRUE	TRUE	1.73718e-06	3.28916	4	FALSE	TRUE	0.0306697	2.07421	0	FALSE	TRUE	0.0964185	1.89859	NA
Q8K4I3|Q9ES28-S648|682	Arhgef7|Arhgef6-S648|682	TRUE	TRUE		37	(30,40]	unaffected	TRUE	TRUE	4.92889e-08	4.15597	6	FALSE	TRUE	0.245951	2.09705	NA	TRUE	TRUE	0.000687006	2.10831	4
P62137-Y306	Ppp1ca-Y306	TRUE	TRUE		37	(30,40]	unaffected	FALSE	TRUE	0.022578	1.34067	0	FALSE	TRUE	0.100376	1.34769	NA	TRUE	TRUE	0.00658885	1.33155	1
Q61165-S707	Slc9a1-S707	TRUE	TRUE	P90RSK;AKT1	37	(30,40]	unaffected	TRUE	TRUE	8.10866e-14	3.58046	7	TRUE	TRUE	2.09722e-05	2.80755	5	TRUE	TRUE	0.00903646	1.84123	2
P16546-S1031	Sptan1-S1031	TRUE	TRUE		37	(30,40]	unaffected	TRUE	TRUE	2.75359e-06	4.84519	6	TRUE	TRUE	0.00121005	4.25578	5	FALSE	FALSE	NA	3.80652	NA
Q6P2L6-S585	Nsd3-S585;Whsc1l1-S585	TRUE	TRUE		38	(30,40]	unaffected	TRUE	TRUE	0.00146356	9.74812	5	FALSE	FALSE	NA	5.54073	NA	FALSE	FALSE	NA	2.29153	NA
Q6PIU9-S174	Uncharacterized-S174	TRUE	TRUE		39	(30,40]	unaffected	TRUE	TRUE	2.85997e-06	2.11958	4	FALSE	TRUE	0.163828	1.67102	NA	TRUE	TRUE	0.0119958	1.58113	2
Q3UYV9-S7	Ncbp1-S7	TRUE	TRUE	P70S6K	39	(30,40]	unaffected	TRUE	TRUE	7.52177e-10	3.97312	6	TRUE	TRUE	0.000264771	2.48335	4	TRUE	TRUE	0.0212773	1.89567	1
Q8BVK9-S175	Sp110-S175	TRUE	TRUE		39	(30,40]	unaffected	TRUE	TRUE	3.49209e-07	3.19131	6	TRUE	TRUE	0.0246501	1.86691	2	TRUE	TRUE	0.031369	2.18074	1
Q9R1E0-S253	Foxo1-S253	TRUE	TRUE	AKT1	40	(30,40]	gradual	TRUE	TRUE	2.81586e-14	3.86916	5	TRUE	TRUE	1.05925e-05	3.13682	4	TRUE	TRUE	0.0014641	1.9199	3
Q8CIN4-S197	Pak2-S197	TRUE	TRUE	PAK2	40	(30,40]	unaffected	TRUE	TRUE	8.14671e-12	4.03508	6	TRUE	TRUE	1.19958e-05	2.28872	4	TRUE	TRUE	0.000105206	1.89185	4
Q3UYV9-T21	Ncbp1-T21	TRUE	TRUE	P70S6K	41	(40,50]	gradual	TRUE	TRUE	3.10922e-10	6.39836	8	TRUE	TRUE	0.000365629	3.61039	5	TRUE	TRUE	0.0244322	2.41513	1
Q8BG30-S353	Nelfa-S353	TRUE	TRUE		41	(40,50]	gradual	TRUE	TRUE	6.25584e-05	1.77636	3	FALSE	TRUE	0.0591667	1.45083	NA	FALSE	TRUE	0.0847007	1.41685	NA
P70445-S44	Eif4ebp2-S44	TRUE	TRUE	MTOR	41	(40,50]	gradual	TRUE	TRUE	2.31877e-05	1.58742	5	FALSE	TRUE	0.17563	1.38843	NA	FALSE	TRUE	0.0781995	1.45158	NA
E9Q6J5-S1071	Bod1l-S1071	TRUE	TRUE		42	(40,50]	gradual	TRUE	TRUE	1.66484e-08	2.56408	6	TRUE	TRUE	0.022013	2.02711	1	FALSE	TRUE	0.0488368	1.54148	0
Q9CT10-S58	Ranbp3-S58	TRUE	TRUE	ERK1-2;P90RSK;AKT1;RSK2	42	(40,50]	gradual	TRUE	TRUE	7.65333e-12	2.31255	5	TRUE	TRUE	2.43898e-05	1.91912	2	FALSE	TRUE	0.022365	1.35757	0
Q3U9G9-S73	Lbr-S73	TRUE	TRUE		42	(40,50]	gradual	TRUE	TRUE	0.00302599	1.47013	2	FALSE	TRUE	0.492225	1.17342	NA	FALSE	TRUE	0.99729	1.04065	NA
Q9D168-S377	Ints12-S377	TRUE	TRUE		43	(40,50]	gradual	TRUE	TRUE	9.57817e-05	2.12112	3	FALSE	TRUE	0.0637526	1.4318	NA	FALSE	FALSE	NA	1.51495	NA
Q3UPF5-S350	Zc3hav1-S350	TRUE	TRUE		43	(40,50]	gradual	TRUE	TRUE	1.30497e-05	1.74181	3	TRUE	TRUE	0.0217688	1.83288	1	FALSE	TRUE	0.245349	1.2385	NA
Q3UYV9-S22	Ncbp1-S22	TRUE	TRUE	P70S6K	43	(40,50]	gradual	TRUE	TRUE	5.25118e-09	5.3156	6	TRUE	TRUE	0.000326085	3.02492	6	FALSE	TRUE	0.0322047	2.11564	0
Q80YV2-S406	Zc3hc1-S406	TRUE	TRUE		43	(40,50]	gradual	TRUE	TRUE	0.000104653	1.7768	3	TRUE	TRUE	0.0219895	1.6165	1	FALSE	TRUE	0.690818	1.26879	NA
P58404-S223	Strn4-S223	TRUE	TRUE		43	(40,50]	gradual	TRUE	TRUE	0.00116319	1.61252	1	FALSE	TRUE	0.331687	1.33369	NA	FALSE	TRUE	0.653023	1.20485	NA
P83741-S2367	Wnk1-S2367	TRUE	TRUE		44	(40,50]	gradual	TRUE	TRUE	0.00362808	3.00644	2	FALSE	TRUE	0.303573	1.78894	NA	FALSE	FALSE	NA	1.72965	NA
Q60611-S47	Satb1-S47	TRUE	TRUE		44	(40,50]	gradual	TRUE	TRUE	5.49218e-08	7.83701	6	TRUE	TRUE	6.48202e-05	4.70059	5	FALSE	FALSE	NA	3.21138	NA
Q8BYW1-S363	Arhgap25-S363	TRUE	TRUE		44	(40,50]	gradual	TRUE	TRUE	0.00130604	2.40352	4	FALSE	FALSE	NA	1.71447	NA	FALSE	TRUE	0.0868444	1.51647	NA
Q8BYW1-S512	Arhgap25-S512	TRUE	TRUE		44	(40,50]	gradual	TRUE	TRUE	8.90206e-05	2.72315	5	FALSE	TRUE	0.129626	1.87654	NA	TRUE	TRUE	0.0349983	1.62075	2
Q91XU0-S75	Wrnip1-S75	TRUE	TRUE		44	(40,50]	gradual	TRUE	TRUE	7.38268e-12	2.41833	6	TRUE	TRUE	0.000655957	1.8242	2	FALSE	TRUE	0.00478263	1.47296	0
Q9CT10-S57	Ranbp3-S57	TRUE	TRUE		44	(40,50]	gradual	TRUE	TRUE	2.19342e-07	2.11327	5	FALSE	TRUE	0.0380847	1.64181	0	FALSE	TRUE	0.213219	1.33013	NA
Q924A2-S1080	Cic-S1080	TRUE	TRUE	P90RSK;RSK2	44	(40,50]	gradual	TRUE	TRUE	1.57496e-05	3.29504	6	FALSE	FALSE	NA	3.00914	NA	FALSE	TRUE	0.401615	1.5976	NA
Q6NZF1-S740	Zc3h11a-S740	TRUE	TRUE		45	(40,50]	gradual	TRUE	TRUE	1.85649e-09	3.14589	6	TRUE	TRUE	0.0255291	1.97005	1	FALSE	TRUE	0.0273494	1.5789	0
Q9WV60-T8	Gsk3b-T8	TRUE	TRUE		45	(40,50]	gradual	TRUE	TRUE	0.00714086	4.81145	4	FALSE	FALSE	NA	3.2808	NA	FALSE	FALSE	NA	1.86964	NA
Q8R5A3-S531	Apbb1ip-S531	TRUE	TRUE		45	(40,50]	gradual	TRUE	TRUE	0.0170439	1.61889	1	FALSE	TRUE	0.409906	1.30068	NA	FALSE	FALSE	NA	1.42458	NA
P97820-S700	Map4k4-S700	TRUE	TRUE		46	(40,50]	gradual	TRUE	TRUE	7.31657e-10	2.65328	4	TRUE	TRUE	0.0022266	2.09222	3	FALSE	TRUE	0.210597	1.42552	NA
O35130-S16	Emg1-S16	TRUE	TRUE		46	(40,50]	gradual	TRUE	TRUE	0.000209041	1.74605	4	FALSE	TRUE	0.244172	1.34098	NA	FALSE	TRUE	0.107877	1.43692	NA
Q9QYC0-S12	Add1-S12	TRUE	TRUE	CDK1	46	(40,50]	gradual	TRUE	TRUE	7.1426e-13	2.9936	7	TRUE	TRUE	0.000179101	2.02007	2	TRUE	TRUE	0.000729349	1.65485	3
P70429-S304	Evl-S304	TRUE	TRUE		46	(40,50]	gradual	TRUE	TRUE	0.0020711	1.51612	1	FALSE	TRUE	0.173344	1.25294	NA	FALSE	TRUE	0.378863	1.23582	NA
P40142-T287	Tkt-T287	TRUE	TRUE		46	(40,50]	gradual	FALSE	TRUE	0.147557	1.19923	NA	TRUE	TRUE	0.0224721	1.29189	1	FALSE	TRUE	0.588833	1.13069	NA
Q63943-S180	Mef2d-S180	TRUE	TRUE		46	(40,50]	gradual	TRUE	TRUE	9.89722e-06	2.25831	4	FALSE	TRUE	0.072853	1.56968	NA	FALSE	FALSE	NA	1.58949	NA
A2A6A1-S733	Gpatch8-S733	TRUE	TRUE		46	(40,50]	gradual	TRUE	TRUE	0.0004274	1.64157	3	FALSE	FALSE	NA	1.46046	NA	FALSE	TRUE	0.305981	1.22659	NA
Q3UHJ0-T389	Aak1-T389	TRUE	TRUE	CDK1	46	(40,50]	gradual	TRUE	TRUE	0.0132802	1.5199	1	FALSE	FALSE	NA	1.33638	NA	FALSE	TRUE	0.0209026	1.21173	0
Q3U1F9-Y183	Pag1-Y183	TRUE	TRUE		47	(40,50]	gradual	TRUE	TRUE	0.0154121	1.57368	2	FALSE	FALSE	NA	1.52773	NA	FALSE	TRUE	0.0380514	1.39192	0
Q8K352-S7	Sash3-S7	TRUE	TRUE		47	(40,50]	gradual	TRUE	TRUE	0.0136079	1.58853	1	FALSE	TRUE	0.224582	1.34209	NA	FALSE	FALSE	NA	1.21513	NA
P63085-Y185	Mapk1-Y185	TRUE	TRUE	ERK1-2;MEK1;JAK2;LCK;MEK2	47	(40,50]	gradual	TRUE	TRUE	1.66281e-17	33.9076	7	TRUE	TRUE	4.42364e-07	11.2643	7	TRUE	TRUE	3.23654e-09	5.85289	8
Q3UPF5-T349	Zc3hav1-T349	TRUE	TRUE		47	(40,50]	gradual	TRUE	TRUE	3.30266e-06	1.82136	3	TRUE	TRUE	0.0352361	1.58436	1	FALSE	TRUE	0.285606	1.21345	NA
Q8C3J5-S1683	Dock2-S1683	TRUE	TRUE		47	(40,50]	gradual	TRUE	TRUE	2.6272e-09	2.33894	5	FALSE	TRUE	0.00342981	1.48788	0	FALSE	TRUE	0.0140045	1.39254	0
Q8VDI1-S39	Epsti1-S39	TRUE	TRUE		47	(40,50]	gradual	TRUE	TRUE	1.97596e-07	2.33271	5	TRUE	TRUE	0.0490543	1.6144	1	TRUE	TRUE	0.0291012	1.59038	1
D3Z6Q9-S392	Bin2-S392	TRUE	TRUE		47	(40,50]	gradual	TRUE	TRUE	3.61353e-08	3.57399	6	TRUE	TRUE	0.00185146	2.3402	4	FALSE	TRUE	0.0679924	1.60945	NA
P54103-S49	Dnajc2-S49	TRUE	TRUE		47	(40,50]	gradual	TRUE	TRUE	2.21981e-06	2.0237	6	FALSE	TRUE	0.097168	1.57202	NA	FALSE	TRUE	0.144254	1.43438	NA
Q811M1-S51	Arhgap15-S51	TRUE	TRUE		48	(40,50]	gradual	TRUE	TRUE	6.50927e-08	3.32886	5	TRUE	TRUE	0.000999065	2.05707	4	FALSE	FALSE	NA	1.63795	NA
Q8VEK3-S58	Hnrnpu-S58	TRUE	TRUE	DNAPK;PLK1	48	(40,50]	gradual	TRUE	TRUE	0.00409756	1.9389	3	FALSE	TRUE	0.273771	1.45141	NA	FALSE	FALSE	NA	1.47342	NA
Q80T69-S91	Rsbn1-S91	TRUE	TRUE		48	(40,50]	gradual	TRUE	TRUE	7.28164e-06	1.78002	5	FALSE	TRUE	0.214321	1.34091	NA	FALSE	TRUE	0.475569	1.27731	NA
Q2NL51-S20	Gsk3a-S20	TRUE	TRUE		49	(40,50]	gradual	TRUE	TRUE	2.24379e-12	3.52634	4	TRUE	TRUE	0.000499958	2.46227	4	FALSE	TRUE	0.0301546	1.59486	0
Q8BV49-S176	Pyhin1-S176	TRUE	TRUE		49	(40,50]	gradual	TRUE	TRUE	6.88081e-07	2.85724	6	TRUE	TRUE	0.0351718	1.86281	1	FALSE	TRUE	0.0639819	1.65112	NA
Q91V92-S455	Acly-S455	TRUE	TRUE	AKT1	49	(40,50]	gradual	TRUE	TRUE	7.33778e-06	3.1045	6	TRUE	TRUE	0.0197939	1.93389	2	FALSE	FALSE	NA	1.69297	NA
Q61823-S457	Pdcd4-S457	TRUE	TRUE	P90RSK;AKT1	49	(40,50]	gradual	TRUE	TRUE	3.44114e-11	4.01502	6	TRUE	TRUE	0.000506524	2.69398	4	TRUE	TRUE	0.0211175	1.75907	1
P43404-Y248	Zap70-Y248	TRUE	TRUE		49	(40,50]	gradual	TRUE	TRUE	0.0270849	1.7584	2	FALSE	FALSE	NA	1.48097	NA	FALSE	FALSE	NA	1.6051	NA
Q61686-S92	Cbx5-S92	TRUE	TRUE	AURB	49	(40,50]	gradual	TRUE	TRUE	5.37904e-06	1.7315	3	FALSE	TRUE	0.0690994	1.27184	NA	FALSE	TRUE	0.32804	1.24404	NA
Q91YD3-S372	Dcp1a-S372	TRUE	TRUE		49	(40,50]	gradual	TRUE	TRUE	0.000191871	2.10511	4	FALSE	TRUE	0.266221	1.60721	NA	FALSE	TRUE	0.32557	1.34257	NA
Q62095|Q62167-S592|594	Ddx3y|Ddx3x-S592|594	TRUE	TRUE	AURB	50	(40,50]	gradual	TRUE	TRUE	9.33815e-10	1.87684	3	FALSE	TRUE	0.00490734	1.39341	0	FALSE	TRUE	0.00265556	1.46303	0
Q811M1-S47	Arhgap15-S47	TRUE	TRUE		50	(40,50]	gradual	TRUE	TRUE	1.38347e-07	6.57345	7	TRUE	TRUE	0.000843417	2.68369	4	FALSE	FALSE	NA	2.09071	NA
Q91VY6-S279	Cytip-S279	TRUE	TRUE		50	(40,50]	gradual	TRUE	TRUE	3.43213e-06	1.95641	4	FALSE	TRUE	0.101068	1.3707	NA	FALSE	FALSE	NA	1.46718	NA
P70268-S383	Pkn1-S383	TRUE	TRUE		50	(40,50]	gradual	TRUE	TRUE	0.0358514	2.12067	1	FALSE	FALSE	NA	1.36554	NA	FALSE	FALSE	NA	1.60109	NA
Q63844-Y205	Mapk3-Y205	TRUE	TRUE	ERK1-2;MEK1;JAK2;LCK;MEK2	50	(40,50]	gradual	TRUE	TRUE	2.68593e-15	21.5848	7	TRUE	TRUE	8.52325e-06	8.21702	6	TRUE	TRUE	1.14166e-05	4.2692	5
P51125-S219	Cast-S219	TRUE	TRUE		50	(40,50]	gradual	TRUE	TRUE	5.68205e-05	2.95567	6	FALSE	TRUE	0.0808693	1.61613	NA	FALSE	FALSE	NA	1.4496	NA
Q8BUH8-S12	Senp7-S12	TRUE	TRUE		50	(40,50]	gradual	TRUE	TRUE	1.41834e-08	1.86374	2	FALSE	TRUE	0.00318577	1.43073	0	FALSE	TRUE	0.164904	1.2503	NA
Q8BSQ9-S39	Pbrm1-S39	TRUE	TRUE		50	(40,50]	gradual	TRUE	TRUE	0.000307339	1.59641	2	FALSE	TRUE	0.563551	1.2314	NA	FALSE	TRUE	0.461232	1.29961	NA
P70445-T46+T36	Eif4ebp2-T46+T36	TRUE	TRUE	MTOR;GSK3B;P38A;ERK1-2	50	(40,50]	gradual	TRUE	TRUE	0.00766573	2.08648	3	FALSE	FALSE	NA	1.42617	NA	FALSE	FALSE	NA	1.35304	NA
Q61687-S691	Atrx-S691	TRUE	TRUE		50	(40,50]	gradual	TRUE	TRUE	0.00381422	1.86661	3	FALSE	FALSE	NA	1.2872	NA	FALSE	FALSE	NA	1.19269	NA
Q69Z38-S565	Peak1-S565	TRUE	TRUE		50	(40,50]	gradual	TRUE	TRUE	0.0094388	1.54991	2	FALSE	TRUE	0.756911	1.24022	NA	FALSE	FALSE	NA	1.38086	NA
Q8C052-S684	Map1s-S684	TRUE	TRUE		50	(40,50]	gradual	TRUE	TRUE	0.000113877	1.62498	2	FALSE	TRUE	0.185091	1.27976	NA	FALSE	TRUE	0.253814	1.23482	NA
Q9DC04-S776	Rgs3-S776	TRUE	TRUE		50	(40,50]	gradual	TRUE	TRUE	1.42456e-05	2.61254	5	FALSE	TRUE	0.0849159	1.942	NA	FALSE	TRUE	0.188283	1.62686	NA
Q6GYP7-S739	Ralgapa1-S739	TRUE	TRUE		50	(40,50]	gradual	TRUE	TRUE	0.000142784	1.57491	1	FALSE	TRUE	0.292773	1.24108	NA	FALSE	FALSE	NA	1.4048	NA
Q8K2L8-S234	Trappc12-S234	TRUE	TRUE		50	(40,50]	gradual	TRUE	TRUE	0.0137839	4.02129	3	FALSE	FALSE	NA	2.17154	NA	FALSE	FALSE	NA	2.58632	NA
O35601-S203	Fyb1-S203;Fyb-S203	TRUE	TRUE		51	(50,60]	gradual	TRUE	TRUE	8.53416e-10	18.2623	6	TRUE	TRUE	0.000596064	6.2634	5	FALSE	FALSE	NA	3.30733	NA
O89100-S186	Grap2-S186	TRUE	TRUE		51	(50,60]	gradual	TRUE	TRUE	7.68815e-05	5.45703	4	FALSE	TRUE	0.0907568	2.77444	NA	FALSE	FALSE	NA	2.08425	NA
P70429-S329	Evl-S329	TRUE	TRUE		51	(50,60]	gradual	TRUE	TRUE	9.99221e-15	2.87479	4	TRUE	TRUE	0.000285528	2.01988	3	TRUE	TRUE	0.00107278	1.51211	1
Q61823-S313	Pdcd4-S313	TRUE	TRUE		51	(50,60]	gradual	TRUE	TRUE	0.0491241	1.8815	1	FALSE	TRUE	0.483864	1.33397	NA	FALSE	FALSE	NA	1.5754	NA
Q80U16-S62	Ripor2-S62;Fam65b-S62	TRUE	TRUE		51	(50,60]	gradual	TRUE	TRUE	4.82712e-08	1.6736	3	FALSE	TRUE	0.00672552	1.4906	0	FALSE	TRUE	0.118417	1.28971	NA
Q80U78-S710	Pum1-S710	TRUE	TRUE		51	(50,60]	gradual	TRUE	TRUE	0.00288541	1.5057	1	FALSE	TRUE	0.456794	1.19744	NA	FALSE	TRUE	0.378961	1.27942	NA
P54103-S47	Dnajc2-S47	TRUE	TRUE	P70S6K	51	(50,60]	gradual	TRUE	TRUE	0.000551093	1.9059	4	FALSE	TRUE	0.486585	1.44426	NA	FALSE	TRUE	0.728434	1.26529	NA
P83510-S737	Tnik-S737	TRUE	TRUE		51	(50,60]	gradual	TRUE	TRUE	2.65584e-06	1.86378	6	FALSE	TRUE	0.100883	1.45555	NA	FALSE	TRUE	0.431385	1.20206	NA
Q60591-S136	Nfatc2-S136	TRUE	TRUE		51	(50,60]	gradual	TRUE	TRUE	4.58024e-08	1.87065	4	TRUE	TRUE	0.00262947	1.52539	2	FALSE	TRUE	0.215454	1.19323	NA
P83510-S518	Tnik-S518	TRUE	TRUE		51	(50,60]	gradual	TRUE	TRUE	0.00246054	1.80143	1	FALSE	TRUE	0.320717	1.345	NA	FALSE	FALSE	NA	1.44316	NA
P11942-Y171	Cd3g-Y171	TRUE	TRUE		52	(50,60]	gradual	TRUE	TRUE	6.05341e-06	3.17846	4	TRUE	TRUE	0.00089114	1.92044	3	FALSE	TRUE	0.180654	1.72488	NA
P19426-S115	Nelfe-S115	TRUE	TRUE	MAPKAPK2	52	(50,60]	gradual	TRUE	TRUE	0.000156111	2.63001	4	FALSE	TRUE	0.197397	1.60612	NA	FALSE	TRUE	0.215551	1.67102	NA
Q6P5G6-S256	Ubxn7-S256	TRUE	TRUE		52	(50,60]	gradual	TRUE	TRUE	0.00261131	2.52673	3	FALSE	TRUE	0.141227	1.8382	NA	FALSE	FALSE	NA	1.63796	NA
Q80U16-S582	Ripor2-S582;Fam65b-S582	TRUE	TRUE		52	(50,60]	gradual	TRUE	TRUE	1.61728e-10	3.18032	4	TRUE	TRUE	0.00519317	2.00244	3	TRUE	TRUE	0.0242582	1.64783	1
Q9QYC0-T11	Add1-T11	TRUE	TRUE		52	(50,60]	gradual	TRUE	TRUE	1.06453e-12	2.87281	6	TRUE	TRUE	0.00131602	1.8696	2	TRUE	TRUE	0.0110073	1.52873	1
F6ZDS4-S2223	Tpr-S2223	TRUE	TRUE	ERK1-2	52	(50,60]	gradual	TRUE	TRUE	6.84302e-20	9.34322	6	TRUE	TRUE	9.26411e-06	4.51093	6	TRUE	TRUE	0.00373088	1.94985	3
Q8VI36-S83	Pxn-S83	TRUE	TRUE	ERK1-2;P38A	52	(50,60]	gradual	TRUE	TRUE	4.00891e-13	2.7878	6	TRUE	TRUE	0.000937862	2.01124	4	FALSE	TRUE	0.0697656	1.41543	NA
Q03526-Y517	Itk-Y517	TRUE	TRUE	LCK	53	(50,60]	gradual	TRUE	TRUE	7.59613e-13	6.05742	7	TRUE	TRUE	0.00645069	2.31033	3	TRUE	TRUE	0.0270274	1.97911	2
Q80YV3-S773	Trrap-S773	TRUE	TRUE		53	(50,60]	gradual	TRUE	TRUE	8.15098e-08	3.18929	7	FALSE	TRUE	0.0508608	1.87013	NA	TRUE	TRUE	0.00479406	1.9197	2
Q9WV32-S310	Arpc1b-S310	TRUE	TRUE		53	(50,60]	gradual	TRUE	TRUE	6.99878e-07	2.397	6	FALSE	TRUE	0.308078	1.54483	NA	FALSE	TRUE	0.0364531	1.55471	0
P29352-S452	Ptpn22-S452	TRUE	TRUE		53	(50,60]	gradual	TRUE	TRUE	0.0263702	2.38004	2	FALSE	TRUE	0.351802	1.92436	NA	FALSE	FALSE	NA	1.35576	NA
Q8BG30-S363	Nelfa-S363	TRUE	TRUE		53	(50,60]	gradual	TRUE	TRUE	0.000578383	1.75537	3	FALSE	TRUE	0.424015	1.33804	NA	FALSE	TRUE	0.46402	1.28264	NA
A2AB59-S458	Arhgap27-S458	TRUE	TRUE		53	(50,60]	gradual	TRUE	TRUE	0.00031279	1.64439	3	FALSE	TRUE	0.373749	1.2503	NA	FALSE	TRUE	0.589093	1.24329	NA
O35280-S280	Chek1-S280	TRUE	TRUE	P90RSK;AKT1	53	(50,60]	gradual	TRUE	TRUE	0.00305092	2.12642	4	FALSE	TRUE	0.394699	1.32807	NA	FALSE	FALSE	NA	1.65025	NA
P63085-T183+Y185	Mapk1-T183+Y185	TRUE	TRUE	MEK1;MEK2;ERK1-2	53	(50,60]	gradual	TRUE	TRUE	5.24157e-05	16.827	6	TRUE	TRUE	0.0110941	5.9169	2	FALSE	FALSE	NA	2.76392	NA
Q8BTM8-T1750	Flna-T1750	TRUE	TRUE		53	(50,60]	gradual	TRUE	TRUE	2.06239e-05	3.28134	6	FALSE	TRUE	0.114285	1.75145	NA	FALSE	FALSE	NA	1.8974	NA
Q9DBR7-S507	Ppp1r12a-S507	TRUE	TRUE		53	(50,60]	gradual	TRUE	TRUE	3.97985e-11	7.78002	6	TRUE	TRUE	0.000631754	3.38366	6	FALSE	TRUE	0.0699804	2.08076	NA
E9Q1P8-S71	Irf2bp2-S71	TRUE	TRUE		53	(50,60]	gradual	TRUE	TRUE	0.000182057	1.51535	1	FALSE	TRUE	0.216261	1.19682	NA	FALSE	TRUE	0.568166	1.17895	NA
Q9JJ28-S436	Flii-S436	TRUE	TRUE		53	(50,60]	gradual	TRUE	TRUE	0.026412	1.5445	1	FALSE	TRUE	0.592575	1.18443	NA	FALSE	FALSE	NA	1.46071	NA
O54824-S967	Il16-S967	TRUE	TRUE		54	(50,60]	gradual	TRUE	TRUE	2.78966e-07	3.83597	8	TRUE	TRUE	0.031494	2.10469	1	TRUE	TRUE	0.0204474	1.75251	2
O35601-S207	Fyb1-S207;Fyb-S207	TRUE	TRUE		54	(50,60]	gradual	TRUE	TRUE	0.00464904	12.3587	4	FALSE	FALSE	NA	5.24361	NA	FALSE	FALSE	NA	2.36476	NA
D3Z6Q9-S391	Bin2-S391	TRUE	TRUE		54	(50,60]	gradual	TRUE	TRUE	1.09962e-07	2.30446	6	TRUE	TRUE	0.0150967	1.61042	2	FALSE	TRUE	0.186738	1.43587	NA
Q8BTI8-S969	Srrm2-S969	TRUE	TRUE		54	(50,60]	gradual	TRUE	TRUE	1.94819e-10	1.99934	4	TRUE	TRUE	0.0229374	1.54515	1	FALSE	TRUE	0.0339063	1.33895	0
F6ZDS4-T2184	Tpr-T2184	TRUE	TRUE	ERK1-2	54	(50,60]	gradual	TRUE	TRUE	3.45577e-08	5.13717	6	FALSE	FALSE	NA	2.69339	NA	TRUE	TRUE	0.0127862	1.72615	1
F6ZDS4-T2201	Tpr-T2201	TRUE	TRUE		54	(50,60]	gradual	TRUE	TRUE	4.60554e-10	5.50036	6	TRUE	TRUE	0.000822583	2.91841	6	FALSE	FALSE	NA	1.78112	NA
P54227-S25	Stmn1-S25	TRUE	TRUE	ERK1-2;CDK1;P38A;CDK2;CDK5;JNK2;JNK1;PKCB;JNK3	54	(50,60]	gradual	TRUE	TRUE	1.61109e-19	12.7061	8	TRUE	TRUE	1.02141e-05	5.94483	6	TRUE	TRUE	1.9644e-05	2.64786	6
Q61233-S5	Lcp1-S5	TRUE	TRUE	PKCD;PKACA;P90RSK;RSK2	54	(50,60]	gradual	TRUE	TRUE	1.00056e-15	7.73703	8	TRUE	TRUE	7.74378e-05	3.80809	5	TRUE	TRUE	0.00251674	2.23548	2
Q9DBR7-T508	Ppp1r12a-T508	TRUE	TRUE		54	(50,60]	gradual	TRUE	TRUE	4.26063e-10	7.85835	6	TRUE	TRUE	0.000811583	3.14793	6	FALSE	TRUE	0.091658	1.95888	NA
Q6ZQA0-S2727	Nbeal2-S2727	TRUE	TRUE		55	(50,60]	gradual	TRUE	TRUE	0.000241155	1.86661	2	FALSE	TRUE	0.198786	1.40445	NA	FALSE	TRUE	0.497772	1.28082	NA
P20065-T29	Tmsb4x-T29	TRUE	TRUE		55	(50,60]	gradual	TRUE	TRUE	1.57368e-07	25.0432	7	TRUE	TRUE	0.00593518	6.05315	3	FALSE	FALSE	NA	2.96559	NA
P06537-T159	Nr3c1-T159	TRUE	TRUE		55	(50,60]	gradual	TRUE	TRUE	1.48933e-07	3.08789	6	TRUE	TRUE	0.00321152	1.76395	4	FALSE	FALSE	NA	1.6934	NA
P39428-S60	Traf1-S60	TRUE	TRUE		55	(50,60]	gradual	TRUE	TRUE	3.00259e-07	2.56642	6	FALSE	FALSE	NA	2.01392	NA	FALSE	TRUE	0.124461	1.32995	NA
P54227-S16+S25	Stmn1-S16+S25	TRUE	TRUE	CAMK2A;CAMK4;PKACA;PAK1;RSK2	55	(50,60]	gradual	TRUE	TRUE	7.54041e-15	12.9652	6	TRUE	TRUE	0.000208737	4.93389	6	TRUE	TRUE	0.00324091	2.4678	2
Q8C1D8-S667	Iws1-S667	TRUE	TRUE		55	(50,60]	gradual	TRUE	TRUE	3.34439e-10	3.73376	6	TRUE	TRUE	0.00200337	2.59899	4	FALSE	TRUE	0.192185	1.52784	NA
Q7TSI3-S739	Ppp6r1-S739	TRUE	TRUE		55	(50,60]	gradual	TRUE	TRUE	0.00307269	1.62992	4	FALSE	TRUE	0.213167	1.24232	NA	FALSE	TRUE	0.14406	1.45	NA
Q61937-S4	Npm1-S4	TRUE	TRUE	PLK1	55	(50,60]	gradual	TRUE	TRUE	0.0187015	1.56614	2	FALSE	FALSE	NA	1.29228	NA	FALSE	FALSE	NA	1.34276	NA
Q63943-S231	Mef2d-S231	TRUE	TRUE		55	(50,60]	gradual	TRUE	TRUE	7.06157e-08	2.62375	6	FALSE	TRUE	0.0492329	1.69464	0	FALSE	TRUE	0.0742502	1.50667	NA
P15702-S339	Spn-S339	TRUE	TRUE		56	(50,60]	gradual	TRUE	TRUE	4.73772e-07	5.81602	7	TRUE	TRUE	0.0203355	1.81724	2	FALSE	FALSE	NA	1.86505	NA
P48754-S502	Brca1-S502	TRUE	TRUE		56	(50,60]	gradual	TRUE	TRUE	0.000838195	1.94105	4	FALSE	TRUE	0.598019	1.38856	NA	FALSE	TRUE	0.523803	1.38354	NA
Q2NL51-S21	Gsk3a-S21	TRUE	TRUE	PKCD;PKCB ISO2;PKACA;IKKE;PKCH;PKCB;PKCA;PKCG;AKT1;RSK2	56	(50,60]	gradual	TRUE	TRUE	4.86286e-09	2.86465	4	TRUE	TRUE	0.0211541	1.79353	1	FALSE	TRUE	0.0969793	1.53279	NA
Q8K4I3-S639	Arhgef6-S639	TRUE	TRUE		56	(50,60]	gradual	TRUE	TRUE	3.42616e-05	2.87133	5	FALSE	TRUE	0.095628	1.59683	NA	FALSE	FALSE	NA	1.96051	NA
Q8K4I3-S679	Arhgef6-S679	TRUE	TRUE	PKACA	56	(50,60]	gradual	TRUE	TRUE	1.69668e-07	2.78056	5	FALSE	TRUE	0.10167	1.57009	NA	FALSE	TRUE	0.0719269	1.54537	NA
Q05512-S40	Mark2-S40	TRUE	TRUE		56	(50,60]	gradual	TRUE	TRUE	0.000466424	2.27438	4	FALSE	TRUE	0.170784	1.57001	NA	FALSE	FALSE	NA	1.54031	NA
O88487-S81	Dync1i2-S81	TRUE	TRUE	ERK1-2	56	(50,60]	gradual	TRUE	TRUE	2.50037e-06	2.59924	6	FALSE	FALSE	NA	1.76277	NA	FALSE	TRUE	0.257589	1.36652	NA
Q8BH50-S145	Uncharacterized-S145	TRUE	TRUE		56	(50,60]	gradual	TRUE	TRUE	4.29954e-06	1.97181	5	FALSE	TRUE	0.0305733	1.48623	0	FALSE	TRUE	0.450489	1.24412	NA
Q9D6Z1-S554	Nop56-S554	TRUE	TRUE		56	(50,60]	gradual	TRUE	TRUE	3.80029e-08	4.83381	7	TRUE	TRUE	0.000885252	2.68333	6	FALSE	TRUE	0.309007	1.62122	NA
P54227-S16	Stmn1-S16	TRUE	TRUE	CAMK2A;CAMK4;PKACA;PAK1;RSK2	57	(50,60]	gradual	TRUE	TRUE	1.07159e-16	4.60622	7	TRUE	TRUE	0.000161705	2.3825	3	TRUE	TRUE	1.36222e-05	1.82279	3
Q80YV3-S775	Trrap-S775	TRUE	TRUE		57	(50,60]	gradual	TRUE	TRUE	0.0012345	2.84722	4	FALSE	TRUE	0.203103	1.55012	NA	FALSE	FALSE	NA	1.78704	NA
P55194-S632	Sh3bp1-S632	TRUE	TRUE		57	(50,60]	gradual	TRUE	TRUE	8.99914e-11	3.85266	6	TRUE	TRUE	0.0040104	2.27397	3	FALSE	TRUE	0.0724416	1.60998	NA
Q80YV2-S343	Zc3hc1-S343	TRUE	TRUE		57	(50,60]	gradual	TRUE	TRUE	0.000279946	1.99931	4	FALSE	TRUE	0.230976	1.28873	NA	FALSE	TRUE	0.361133	1.30397	NA
Q8K352-S37	Sash3-S37	TRUE	TRUE		57	(50,60]	gradual	TRUE	TRUE	1.81885e-08	6.63055	6	TRUE	TRUE	0.00272257	3.22025	5	FALSE	TRUE	0.299831	1.83933	NA
Q8R3Q2-T672	Ppp6r2-T672	TRUE	TRUE		57	(50,60]	gradual	TRUE	TRUE	6.00735e-06	1.58322	3	FALSE	TRUE	0.284311	1.28458	NA	FALSE	TRUE	0.553108	1.18429	NA
Q3UHJ0-S650	Aak1-S650	TRUE	TRUE		57	(50,60]	gradual	TRUE	TRUE	3.84669e-11	3.9321	6	TRUE	TRUE	0.0098568	2.15142	2	FALSE	TRUE	0.104416	1.50366	NA
Q8K2K6-S181	Agfg1-S181	TRUE	TRUE		57	(50,60]	gradual	TRUE	TRUE	2.82193e-10	1.86461	4	FALSE	TRUE	0.00564873	1.34192	0	FALSE	TRUE	0.0450695	1.35228	0
Q8BTI8-S984	Srrm2-S984	TRUE	TRUE		57	(50,60]	gradual	TRUE	TRUE	6.53758e-05	1.73094	3	TRUE	TRUE	0.0228483	1.46106	1	FALSE	TRUE	0.75747	1.16244	NA
Q6PEM6-S84	Gramd2b-S84;Gramd3-S84	TRUE	TRUE		58	(50,60]	gradual	TRUE	TRUE	4.61236e-09	2.40551	5	FALSE	TRUE	0.184965	1.57626	NA	FALSE	TRUE	0.0833541	1.35036	NA
Q80X82-S494	Sympk-S494	TRUE	TRUE		58	(50,60]	gradual	TRUE	TRUE	6.92655e-07	2.37563	4	FALSE	TRUE	0.262278	1.39912	NA	FALSE	TRUE	0.155576	1.42759	NA
P18653|P18654-S221|227	Rps6ka3-S227;Rps6ka1|Rps6ka3-S221|227	TRUE	TRUE	P90RSK;MAPKAPK2;PDK1;ERK1-2	58	(50,60]	gradual	TRUE	TRUE	3.6568e-05	1.57017	2	FALSE	TRUE	0.169545	1.39246	NA	FALSE	TRUE	0.65343	1.17076	NA
P18608-S7	Hmgn1-S7	TRUE	TRUE	CK2A1;PKACA;P90RSK;RSK2	58	(50,60]	gradual	TRUE	TRUE	3.50143e-07	2.04229	3	FALSE	TRUE	0.0447229	1.31042	0	FALSE	TRUE	0.356541	1.29356	NA
Q8BTI8-S777	Srrm2-S777	TRUE	TRUE		58	(50,60]	gradual	TRUE	TRUE	9.68621e-06	1.76663	3	FALSE	TRUE	0.503154	1.21729	NA	FALSE	TRUE	0.444758	1.21843	NA
Q3UHD9-S642	Agap2-S642	TRUE	TRUE		59	(50,60]	gradual	TRUE	TRUE	0.001971	1.64379	1	FALSE	TRUE	0.478816	1.21713	NA	FALSE	FALSE	NA	1.43684	NA
Q8BGD9-S497	Eif4b-S497	TRUE	TRUE		59	(50,60]	gradual	TRUE	TRUE	1.63975e-07	6.59299	5	TRUE	TRUE	0.0163433	3.44338	2	FALSE	TRUE	0.762127	1.49098	NA
O55098-T949	Stk10-T949	TRUE	TRUE		59	(50,60]	gradual	TRUE	TRUE	6.84679e-13	3.22595	6	TRUE	TRUE	0.00264808	2.07795	2	FALSE	TRUE	0.193496	1.38586	NA
P58468-S38	Fam207a-S38	TRUE	TRUE	ERK1-2	59	(50,60]	gradual	TRUE	TRUE	1.99797e-12	2.71783	6	TRUE	TRUE	0.00502124	1.66618	2	FALSE	TRUE	0.0581294	1.31049	NA
Q8K352-S38	Sash3-S38	TRUE	TRUE		59	(50,60]	gradual	TRUE	TRUE	3.24978e-14	6.85188	6	TRUE	TRUE	0.000160306	3.18026	6	TRUE	TRUE	0.00740292	1.79966	2
Q9JI44-S455	Dmap1-S455	TRUE	TRUE		59	(50,60]	gradual	TRUE	TRUE	5.18505e-09	1.92949	6	TRUE	TRUE	0.0143617	1.45791	1	FALSE	TRUE	0.21819	1.21814	NA
Q9WUU8-S279	Tnip1-S279	TRUE	TRUE		59	(50,60]	gradual	TRUE	TRUE	2.50051e-07	3.15917	6	TRUE	TRUE	0.0109624	1.96201	2	FALSE	TRUE	0.615079	1.32418	NA
Q8K4Q0-S863	Rptor-S863	TRUE	TRUE	ERK1-2;GSK3B;MTOR;JNK1	59	(50,60]	gradual	TRUE	TRUE	1.0334e-06	1.66234	4	FALSE	TRUE	0.075864	1.46243	NA	FALSE	TRUE	0.504783	1.16712	NA
Q9QYB5-T11	Add3-T11	TRUE	TRUE		59	(50,60]	gradual	TRUE	TRUE	6.70846e-06	1.67332	2	FALSE	TRUE	0.516021	1.18553	NA	FALSE	TRUE	0.236112	1.24093	NA
Q569Z6-S695	Thrap3-S695	TRUE	TRUE		59	(50,60]	gradual	TRUE	TRUE	0.000900562	1.82148	3	FALSE	TRUE	0.133169	1.29019	NA	FALSE	FALSE	NA	1.36889	NA
P29351-Y536	Ptpn6-Y536	TRUE	TRUE	LCK;INSR	60	(50,60]	gradual	TRUE	TRUE	1.10334e-10	3.28268	6	TRUE	TRUE	0.000664177	1.6866	3	TRUE	TRUE	0.000130309	1.51608	4
Q8C3J5-Y212	Dock2-Y212	TRUE	TRUE		60	(50,60]	gradual	TRUE	TRUE	4.61203e-07	1.80164	5	FALSE	TRUE	0.0235168	1.45734	0	TRUE	TRUE	0.00884426	1.26636	2
O09000-S847	Ncoa3-S847	TRUE	TRUE	PKACA;IKKA;ERK3	60	(50,60]	gradual	TRUE	TRUE	1.14178e-09	2.40715	4	FALSE	TRUE	0.171791	1.39947	NA	FALSE	TRUE	0.0189336	1.45135	0
O35623-S48	Bet1-S48	TRUE	TRUE		60	(50,60]	gradual	TRUE	TRUE	1.32924e-06	4.58071	7	TRUE	TRUE	0.0269323	1.95268	2	FALSE	FALSE	NA	1.9558	NA
O35691-S66	Pnn-S66	TRUE	TRUE		60	(50,60]	gradual	TRUE	TRUE	6.19663e-10	2.88315	7	FALSE	TRUE	0.0828989	1.50998	NA	FALSE	TRUE	0.0511581	1.61214	NA
P27870-Y844	Vav1-Y844	TRUE	TRUE		60	(50,60]	gradual	TRUE	TRUE	0.00456134	2.61022	3	FALSE	FALSE	NA	2.03373	NA	FALSE	FALSE	NA	1.91231	NA
Q8K3A9-S126	Mepce-S126	TRUE	TRUE		60	(50,60]	gradual	TRUE	TRUE	2.65029e-07	1.99301	5	FALSE	TRUE	0.185999	1.37172	NA	FALSE	TRUE	0.0756936	1.41716	NA
Q4QRL3-S1480	Ccdc88b-S1480	TRUE	TRUE		60	(50,60]	gradual	TRUE	TRUE	3.8258e-05	1.73404	5	FALSE	TRUE	0.485694	1.20827	NA	FALSE	TRUE	0.484781	1.29601	NA
Q61074-S524	Ppm1g-S524	TRUE	TRUE		60	(50,60]	gradual	TRUE	TRUE	0.00196951	1.79837	3	FALSE	TRUE	0.631724	1.26628	NA	FALSE	TRUE	0.737309	1.23264	NA
Q9Z0R6-S838	Itsn2-S838	TRUE	TRUE		60	(50,60]	gradual	TRUE	TRUE	0.00276788	1.59479	2	FALSE	TRUE	0.0118275	1.29106	0	FALSE	FALSE	NA	1.30826	NA
P13379-S438	Cd5-S438	TRUE	TRUE		61	(60,70]	gradual	TRUE	TRUE	0.00319696	2.20488	4	FALSE	TRUE	0.408324	1.33909	NA	FALSE	FALSE	NA	1.5802	NA
P70429-S367	Evl-S367	TRUE	TRUE		61	(60,70]	gradual	TRUE	TRUE	2.56989e-09	2.7968	6	TRUE	TRUE	0.0484086	1.59409	1	FALSE	TRUE	0.145204	1.35208	NA
Q8C2K1-S597	Def6-S597	TRUE	TRUE		61	(60,70]	gradual	TRUE	TRUE	4.73049e-11	5.30299	4	TRUE	TRUE	0.000596499	2.44318	3	FALSE	FALSE	NA	1.85932	NA
P12382-S775	Pfkl-S775	TRUE	TRUE		61	(60,70]	gradual	TRUE	TRUE	4.98916e-06	3.50203	6	FALSE	TRUE	0.0571827	1.89861	NA	FALSE	FALSE	NA	1.61341	NA
Q640N3-S966	Arhgap30-S966	TRUE	TRUE		61	(60,70]	gradual	TRUE	TRUE	0.000452667	2.01686	6	FALSE	TRUE	0.166137	1.42909	NA	FALSE	FALSE	NA	1.33661	NA
Q64511-S1537	Top2b-S1537	TRUE	TRUE		61	(60,70]	gradual	TRUE	TRUE	4.09146e-11	3.08428	8	TRUE	TRUE	0.0019235	1.86461	4	FALSE	TRUE	0.0882084	1.40865	NA
Q8BGD9-S422	Eif4b-S422	TRUE	TRUE	MELK;P90RSK;P70S6K;AKT1	61	(60,70]	gradual	TRUE	TRUE	2.35952e-17	4.57302	6	TRUE	TRUE	0.000144317	2.38695	4	TRUE	TRUE	0.0118392	1.50972	1
Q8BTI8-T973	Srrm2-T973	TRUE	TRUE		61	(60,70]	gradual	TRUE	TRUE	8.0186e-09	1.95778	4	FALSE	TRUE	0.0530042	1.47705	NA	FALSE	TRUE	0.289053	1.22713	NA
Q8BIW9-S90	Chtf18-S90	TRUE	TRUE		61	(60,70]	gradual	TRUE	TRUE	8.05064e-07	1.66405	5	FALSE	TRUE	0.233437	1.36223	NA	FALSE	TRUE	0.470138	1.20366	NA
Q6PFD9-T670	Nup98-T670	TRUE	TRUE	CDK1	61	(60,70]	gradual	TRUE	TRUE	3.8355e-07	2.04681	5	FALSE	TRUE	0.519649	1.28109	NA	FALSE	TRUE	0.145063	1.33563	NA
O89053-S431	Coro1a-S431	TRUE	TRUE		61	(60,70]	gradual	TRUE	TRUE	1.96643e-05	1.63737	1	FALSE	FALSE	NA	1.30729	NA	FALSE	TRUE	0.587144	1.16712	NA
P19426-S51	Nelfe-S51	TRUE	TRUE	MAPKAPK2	62	(60,70]	gradual	TRUE	TRUE	4.16124e-07	3.23237	6	FALSE	TRUE	0.0926253	1.62294	NA	TRUE	TRUE	0.0381807	1.83493	1
Q99M51-S85	Nck1-S85	TRUE	TRUE		62	(60,70]	gradual	TRUE	TRUE	0.00227392	1.81677	3	FALSE	TRUE	0.652751	1.24544	NA	FALSE	TRUE	0.6532	1.33058	NA
E9Q6J5-T655	Bod1l-T655	TRUE	TRUE		62	(60,70]	gradual	TRUE	TRUE	0.000891647	1.58093	1	FALSE	TRUE	0.703704	1.2209	NA	FALSE	TRUE	0.823261	1.18772	NA
P54227-S38	Stmn1-S38	TRUE	TRUE	ERK1-2;CDK1;CDK2;CDK5;PAK1;JNK2;JNK1;PKCB;JNK3	62	(60,70]	gradual	TRUE	TRUE	0.000201748	1.57048	2	FALSE	TRUE	0.0897777	1.24218	NA	FALSE	TRUE	0.965018	1.07561	NA
Q62523-S336	Zyx-S336	TRUE	TRUE		62	(60,70]	gradual	TRUE	TRUE	1.11813e-13	3.32141	8	TRUE	TRUE	0.000980768	1.85624	4	FALSE	TRUE	0.0521131	1.39272	NA
O54957-Y195	Lat-Y195	TRUE	TRUE	ZAP70	63	(60,70]	gradual	TRUE	TRUE	2.19661e-18	30.6669	7	TRUE	TRUE	0.000177864	3.84227	4	TRUE	TRUE	0.000234332	3.41761	3
P33611-S125	Pola2-S125	TRUE	TRUE		63	(60,70]	gradual	TRUE	TRUE	2.92783e-07	3.77558	5	FALSE	TRUE	0.0444947	1.80106	0	FALSE	TRUE	0.18111	1.46784	NA
Q9WV60-T7	Gsk3b-T7	TRUE	TRUE		63	(60,70]	gradual	TRUE	TRUE	6.41568e-06	3.07944	4	FALSE	FALSE	NA	1.75001	NA	FALSE	TRUE	0.305162	1.43226	NA
Q8C2Q3-S618	Rbm14-S618	TRUE	TRUE	CHK1;AURB	63	(60,70]	gradual	TRUE	TRUE	2.21752e-06	2.16688	6	FALSE	TRUE	0.106612	1.41247	NA	FALSE	TRUE	0.0822281	1.4423	NA
Q9CYA6-S422	Zcchc8-S422	TRUE	TRUE		63	(60,70]	gradual	TRUE	TRUE	1.11914e-06	2.58623	6	FALSE	FALSE	NA	1.86175	NA	FALSE	TRUE	0.746721	1.16873	NA
Q9QY06-S1218	Myo9b-S1218	TRUE	TRUE		63	(60,70]	gradual	TRUE	TRUE	6.91051e-05	1.72992	6	FALSE	TRUE	0.585843	1.28905	NA	FALSE	TRUE	0.532024	1.23389	NA
Q61686-S95	Cbx5-S95	TRUE	TRUE		63	(60,70]	gradual	TRUE	TRUE	0.00388973	1.6478	4	FALSE	TRUE	0.773889	1.14296	NA	FALSE	FALSE	NA	1.22815	NA
Q3UHD9-S802	Agap2-S802	TRUE	TRUE	AKT1	64	(60,70]	gradual	TRUE	TRUE	0.00959872	2.0427	1	FALSE	TRUE	0.549945	1.44328	NA	FALSE	FALSE	NA	1.1165	NA
P97825-S85	JPT1-S85;Hn1-S85	TRUE	TRUE		64	(60,70]	gradual	TRUE	TRUE	3.49223e-07	1.99483	5	FALSE	TRUE	0.41122	1.21658	NA	FALSE	TRUE	0.200636	1.24772	NA
P97825-S87	JPT1-S87;Hn1-S87	TRUE	TRUE		64	(60,70]	gradual	TRUE	TRUE	4.02146e-07	1.95394	4	FALSE	TRUE	0.449866	1.20998	NA	FALSE	TRUE	0.255327	1.23663	NA
Q6PGL7-S832	Washc2-S832;Fam21-S832	TRUE	TRUE		64	(60,70]	gradual	TRUE	TRUE	1.75612e-06	2.8062	6	FALSE	TRUE	0.0980036	1.63211	NA	FALSE	TRUE	0.175761	1.51527	NA
Q6ZQ58-T1048	Larp1-T1048	TRUE	TRUE		64	(60,70]	gradual	TRUE	TRUE	5.26859e-06	3.04937	6	FALSE	TRUE	0.156933	1.72087	NA	FALSE	TRUE	0.515623	1.2787	NA
Q8BT07-S426	Cep55-S426	TRUE	TRUE	CDK1;ERK1-2	64	(60,70]	gradual	TRUE	TRUE	9.41228e-09	2.02515	5	TRUE	TRUE	0.00871799	1.44693	2	FALSE	TRUE	0.179128	1.29423	NA
Q9CY58-S327	Serbp1-S327	TRUE	TRUE		64	(60,70]	gradual	TRUE	TRUE	4.04572e-09	8.36585	7	FALSE	TRUE	0.0261812	3.20129	0	FALSE	TRUE	0.273022	1.96863	NA
O35601-S46	Fyb1-S46;Fyb-S46	TRUE	TRUE		64	(60,70]	gradual	TRUE	TRUE	0.00090466	1.57383	1	FALSE	TRUE	0.650403	1.17109	NA	FALSE	TRUE	0.194097	1.28337	NA
Q9WUU8-S447	Tnip1-S447	TRUE	TRUE		64	(60,70]	gradual	TRUE	TRUE	0.00096224	1.97146	3	FALSE	FALSE	NA	1.38671	NA	FALSE	FALSE	NA	1.2987	NA
P83510-S740	Tnik-S740	TRUE	TRUE		64	(60,70]	gradual	TRUE	TRUE	0.000396231	1.76417	5	FALSE	FALSE	NA	1.457	NA	FALSE	TRUE	0.627857	1.16307	NA
Q60591-T332	Nfatc2-T332	TRUE	TRUE	JNK1	64	(60,70]	gradual	TRUE	TRUE	4.79627e-06	2.56672	6	FALSE	FALSE	NA	1.6415	NA	FALSE	TRUE	0.484513	1.23396	NA
P18760-S3	Cfl1-S3	TRUE	TRUE	ILK;PRKD1;LIMK2;ROCK2	64	(60,70]	gradual	TRUE	TRUE	6.84407e-07	1.72711	2	TRUE	TRUE	0.00371013	1.61883	3	FALSE	TRUE	0.0556244	1.42749	NA
Q9Z0R6-S843	Itsn2-S843	TRUE	TRUE		64	(60,70]	gradual	TRUE	TRUE	1.26707e-05	1.54192	1	FALSE	TRUE	0.467164	1.2072	NA	FALSE	TRUE	0.765897	1.1352	NA
O88942-S235	Nfatc1-S235	TRUE	TRUE		64	(60,70]	gradual	TRUE	TRUE	4.20933e-06	1.89246	2	FALSE	TRUE	0.103507	1.47609	NA	FALSE	TRUE	0.944586	1.08423	NA
Q3UHJ0-S676	Aak1-S676	TRUE	TRUE		65	(60,70]	gradual	TRUE	TRUE	7.92576e-13	2.17633	6	TRUE	TRUE	0.00182957	1.75406	2	FALSE	TRUE	0.261643	1.16466	NA
O55098-T950	Stk10-T950	TRUE	TRUE	ERK1-2	65	(60,70]	gradual	TRUE	TRUE	3.93141e-05	3.00637	6	FALSE	TRUE	0.223824	1.7167	NA	FALSE	FALSE	NA	1.35324	NA
P97825-S88	JPT1-S88;Hn1-S88	TRUE	TRUE		65	(60,70]	gradual	TRUE	TRUE	5.47339e-07	1.96871	5	FALSE	TRUE	0.28913	1.25957	NA	FALSE	TRUE	0.49286	1.18735	NA
Q80U38-S214	Khnyn-S214	TRUE	TRUE		65	(60,70]	gradual	TRUE	TRUE	0.000276618	4.43905	5	TRUE	TRUE	0.0104966	2.27408	2	FALSE	FALSE	NA	1.39536	NA
P22682-Y672	Cbl-Y672	TRUE	TRUE		66	(60,70]	gradual	TRUE	TRUE	1.29629e-15	6.31141	7	TRUE	TRUE	0.000971258	1.98155	3	TRUE	TRUE	0.0069479	1.66733	1
Q2NL51-T19	Gsk3a-T19	TRUE	TRUE		66	(60,70]	gradual	TRUE	TRUE	5.83872e-08	2.45119	4	FALSE	TRUE	0.0993773	1.54647	NA	FALSE	TRUE	0.496912	1.32073	NA
Q9QVP9-Y849	Ptk2b-Y849	TRUE	TRUE		66	(60,70]	gradual	TRUE	TRUE	9.94006e-08	2.96887	5	FALSE	TRUE	0.0533301	1.66182	NA	FALSE	TRUE	0.0467594	1.4059	0
P33611-S126	Pola2-S126	TRUE	TRUE		66	(60,70]	gradual	TRUE	TRUE	2.2545e-09	3.11759	6	FALSE	TRUE	0.0554847	1.57667	NA	FALSE	TRUE	0.459657	1.46165	NA
Q8VD58-S295	Evi2b-S295	TRUE	TRUE		66	(60,70]	gradual	TRUE	TRUE	1.57785e-06	1.5208	1	FALSE	TRUE	0.03552	1.25105	0	FALSE	TRUE	0.55809	1.17338	NA
Q8C2K5-S74	Rasal3-S74	TRUE	TRUE		67	(60,70]	gradual	TRUE	TRUE	4.01716e-06	1.93988	4	FALSE	TRUE	0.441574	1.28426	NA	FALSE	TRUE	0.518743	1.24854	NA
Q8BGD9-S495	Eif4b-S495	TRUE	TRUE		67	(60,70]	gradual	TRUE	TRUE	2.94461e-07	3.92956	5	FALSE	TRUE	0.18882	1.89509	NA	FALSE	TRUE	0.703117	1.39185	NA
Q9Z0M6-S806	Cd97-S806	TRUE	TRUE		67	(60,70]	gradual	TRUE	TRUE	0.000607093	2.12656	3	FALSE	TRUE	0.696921	1.37689	NA	FALSE	TRUE	0.932571	1.19194	NA
P09405-S403	Ncl-S403	TRUE	TRUE		67	(60,70]	gradual	TRUE	TRUE	1.68349e-10	4.12749	6	FALSE	TRUE	0.027673	1.64464	0	FALSE	TRUE	0.0620025	1.61042	NA
Q9QYB5-T12	Add3-T12	TRUE	TRUE		67	(60,70]	gradual	TRUE	TRUE	0.000271501	1.65167	3	FALSE	TRUE	0.557142	1.24928	NA	FALSE	TRUE	0.759671	1.2187	NA
Q8BTI8-S1475	Srrm2-S1475	TRUE	TRUE		67	(60,70]	gradual	TRUE	TRUE	0.00123523	1.58291	3	FALSE	TRUE	0.488252	1.24122	NA	FALSE	FALSE	NA	1.29005	NA
Q5DU31-T166	Ipcef1-T166	TRUE	TRUE		68	(60,70]	gradual	TRUE	TRUE	3.63422e-05	3.98971	5	FALSE	TRUE	0.534251	1.66294	NA	FALSE	FALSE	NA	1.72077	NA
P97820-S629	Map4k4-S629	TRUE	TRUE		68	(60,70]	gradual	TRUE	TRUE	1.0345e-11	2.61886	6	FALSE	TRUE	0.10757	1.45441	NA	FALSE	TRUE	0.432446	1.23544	NA
Q9CYA6-S421	Zcchc8-S421	TRUE	TRUE		68	(60,70]	gradual	TRUE	TRUE	4.68654e-05	2.56326	5	FALSE	TRUE	0.082525	1.7643	NA	FALSE	TRUE	0.707521	1.22853	NA
Q3UZ39-S302	Lrrfip1-S302	TRUE	TRUE		68	(60,70]	gradual	TRUE	TRUE	8.1592e-05	1.95544	4	FALSE	TRUE	0.542245	1.27554	NA	FALSE	TRUE	0.700033	1.195	NA
Q569Z6-S248+S253	Thrap3-S248+S253	TRUE	TRUE		68	(60,70]	gradual	TRUE	TRUE	0.000318074	1.53548	1	FALSE	TRUE	0.473935	1.12948	NA	FALSE	TRUE	0.738221	1.13141	NA
Q99P88-S992	Nup155-S992	TRUE	TRUE		68	(60,70]	gradual	TRUE	TRUE	1.68884e-06	1.68197	4	FALSE	TRUE	0.0531835	1.27271	NA	FALSE	TRUE	0.74365	1.10516	NA
Q60591-S860	Nfatc2-S860	TRUE	TRUE		68	(60,70]	gradual	TRUE	TRUE	3.60165e-06	1.75129	2	FALSE	TRUE	0.184893	1.34122	NA	FALSE	TRUE	0.769601	1.12235	NA
Q64092-S553	Tfe3-S553	TRUE	TRUE		68	(60,70]	gradual	TRUE	TRUE	0.00387179	2.30817	2	FALSE	FALSE	NA	1.69559	NA	FALSE	TRUE	0.518511	1.37577	NA
P28867-Y311	Prkcd-Y311	TRUE	TRUE	FYN;YES;ABL;LCK	69	(60,70]	gradual	TRUE	TRUE	0.000249821	4.92773	4	FALSE	FALSE	NA	2.03792	NA	FALSE	TRUE	0.882728	1.20193	NA
Q9DC04-S812	Rgs3-S812	TRUE	TRUE		69	(60,70]	gradual	TRUE	TRUE	0.00308467	1.59973	1	FALSE	TRUE	0.231697	1.37902	NA	FALSE	TRUE	0.988818	1.07488	NA
Q8C147-T450	Dock8-T450	TRUE	TRUE		69	(60,70]	gradual	TRUE	TRUE	2.79873e-18	5.86686	7	TRUE	TRUE	0.00133243	2.3158	4	TRUE	TRUE	0.00137679	1.61712	2
D3Z6Q9-S420	Bin2-S420	TRUE	TRUE		69	(60,70]	gradual	TRUE	TRUE	0.000267936	1.75449	2	FALSE	TRUE	0.628026	1.1299	NA	FALSE	FALSE	NA	1.50519	NA
Q60520-S431	Sin3a-S431	TRUE	TRUE		69	(60,70]	gradual	TRUE	TRUE	0.000249353	1.79323	4	FALSE	TRUE	0.31409	1.33825	NA	FALSE	TRUE	0.801421	1.28545	NA
Q9Z2D8-S85	Mbd3-S85	TRUE	TRUE	AURA	69	(60,70]	gradual	TRUE	TRUE	0.0103318	1.55301	1	FALSE	TRUE	0.300476	1.33144	NA	FALSE	TRUE	0.819064	1.1601	NA
Q5UAK0-S487	Mier1-S487	TRUE	TRUE		69	(60,70]	gradual	TRUE	TRUE	1.25432e-08	2.91106	6	FALSE	FALSE	NA	1.48652	NA	FALSE	TRUE	0.388072	1.26039	NA
P09405-T129	Ncl-T129	TRUE	TRUE		69	(60,70]	gradual	TRUE	TRUE	0.000124418	1.54237	1	FALSE	TRUE	0.08859	1.27071	NA	FALSE	TRUE	0.514296	1.2018	NA
P97303-S314	Bach2-S314	TRUE	TRUE		69	(60,70]	gradual	FALSE	TRUE	9.04395e-07	1.49193	0	TRUE	TRUE	0.00245916	1.33348	1	FALSE	TRUE	0.420188	1.11845	NA
Q9R1E0-S326	Foxo1-S326	TRUE	TRUE	ERK1-2;DYRK1A;P38A	69	(60,70]	gradual	TRUE	TRUE	0.000865105	1.71727	4	FALSE	TRUE	0.559677	1.37931	NA	FALSE	TRUE	0.890293	1.1804	NA
Q8CBW3-S222	Abi1-S222	TRUE	TRUE		70	(60,70]	gradual	TRUE	TRUE	3.81834e-12	4.37251	7	FALSE	TRUE	0.0733191	1.67615	NA	FALSE	TRUE	0.0932709	1.46141	NA
Q5F2E7-S626	Nufip2-S626	TRUE	TRUE		70	(60,70]	gradual	TRUE	TRUE	0.000226238	2.07244	4	FALSE	TRUE	0.516698	1.29712	NA	FALSE	TRUE	0.375768	1.30819	NA
P70441-S297	Slc9a3r1-S297	TRUE	TRUE	CDK1	70	(60,70]	gradual	TRUE	TRUE	6.3715e-06	1.86713	4	FALSE	TRUE	0.0662946	1.4002	NA	FALSE	TRUE	0.487867	1.16663	NA
Q62048-S116	Pea15-S116	TRUE	TRUE	CAMK2A;CK2A1;AKT1	71	(70,80]	gradual	TRUE	TRUE	1.12138e-11	3.20029	5	FALSE	TRUE	0.0271888	1.74403	0	FALSE	TRUE	0.0465391	1.37932	0
Q62418-S277	Dbnl-S277	TRUE	TRUE		71	(70,80]	gradual	TRUE	TRUE	1.03358e-14	4.14325	7	TRUE	TRUE	0.000387316	2.1538	2	FALSE	TRUE	0.457954	1.26286	NA
Q60591-S257	Nfatc2-S257	TRUE	TRUE		71	(70,80]	gradual	TRUE	TRUE	3.96026e-09	2.45939	5	FALSE	TRUE	0.580059	1.34234	NA	FALSE	TRUE	0.547796	1.21714	NA
Q7TQ95-S411	Lnpk-S411;Lnp-S411	TRUE	TRUE		71	(70,80]	gradual	TRUE	TRUE	0.000440624	1.80515	2	FALSE	TRUE	0.861685	1.1731	NA	FALSE	TRUE	0.686628	1.25745	NA
O89100-T254	Grap2-T254	TRUE	TRUE		71	(70,80]	gradual	TRUE	TRUE	1.80986e-13	2.86567	6	FALSE	TRUE	0.12114	1.48528	NA	FALSE	TRUE	0.307478	1.27949	NA
O70400-S144	Pdlim1-S144	TRUE	TRUE		71	(70,80]	gradual	TRUE	TRUE	0.00239116	1.64909	2	TRUE	TRUE	0.0293322	1.25658	1	FALSE	TRUE	0.316589	1.22005	NA
P19973-S168+T166	Lsp1-S168+T166	TRUE	TRUE		71	(70,80]	gradual	TRUE	TRUE	0.0174588	3.37152	2	FALSE	FALSE	NA	2.31729	NA	FALSE	FALSE	NA	1.56389	NA
Q60591-S136+S150	Nfatc2-S136+S150	TRUE	TRUE		71	(70,80]	gradual	TRUE	TRUE	0.0303086	2.03601	1	FALSE	FALSE	NA	1.85426	NA	FALSE	TRUE	0.847386	1.29449	NA
Q5DU31-S167	Ipcef1-S167	TRUE	TRUE		72	(70,80]	gradual	TRUE	TRUE	9.37266e-10	2.96202	4	FALSE	TRUE	0.313886	1.65047	NA	FALSE	TRUE	0.404642	1.33406	NA
Q8K3X4-S69	Irf2bpl-S69	TRUE	TRUE		72	(70,80]	gradual	TRUE	TRUE	2.09684e-07	2.01155	5	FALSE	TRUE	0.264973	1.33051	NA	FALSE	TRUE	0.752087	1.16945	NA
P60335-S264	Pcbp1-S264	TRUE	TRUE		72	(70,80]	gradual	TRUE	TRUE	0.00056536	1.58573	1	FALSE	TRUE	0.813092	1.16007	NA	FALSE	TRUE	0.618321	1.15748	NA
Q61097-S320	Ksr1-S320	TRUE	TRUE		72	(70,80]	gradual	TRUE	TRUE	1.56984e-05	1.52873	1	FALSE	TRUE	0.312896	1.21819	NA	FALSE	TRUE	0.13422	1.21379	NA
Q8VI36-Y118	Pxn-Y118	TRUE	TRUE	BRK;ABL;PYK2;FAK;FYN	73	(70,80]	gradual	TRUE	TRUE	3.29266e-08	2.38152	5	TRUE	TRUE	0.0167166	1.62356	2	FALSE	TRUE	0.17298	1.32091	NA
Q6PR54-S1407	Rif1-S1407	TRUE	TRUE		73	(70,80]	gradual	TRUE	TRUE	6.52947e-08	4.31446	6	FALSE	FALSE	NA	2.18808	NA	FALSE	TRUE	0.407937	1.34511	NA
Q8BLR5-S706	Psd4-S706	TRUE	TRUE		73	(70,80]	gradual	TRUE	TRUE	0.00357611	1.58473	2	FALSE	TRUE	0.299102	1.22858	NA	FALSE	FALSE	NA	1.26394	NA
Q61210-S775	Arhgef1-S775	TRUE	TRUE		73	(70,80]	gradual	TRUE	TRUE	1.23228e-08	2.26743	6	TRUE	TRUE	0.0306327	1.50649	1	FALSE	TRUE	0.50521	1.17616	NA
P11157-S20	Rrm2-S20	TRUE	TRUE	CDK1;CDK2	73	(70,80]	gradual	TRUE	TRUE	6.0672e-06	1.52673	1	FALSE	TRUE	0.34522	1.12524	NA	FALSE	TRUE	0.345266	1.1882	NA
Q64337-T269	Sqstm1-T269	TRUE	TRUE	CDK1	73	(70,80]	gradual	FALSE	TRUE	0.0017792	1.30273	0	TRUE	TRUE	0.0281742	1.30008	1	FALSE	TRUE	0.904619	1.07402	NA
Q05512-S400	Mark2-S400	TRUE	TRUE	PRKD1;MARK2;PRKD2	74	(70,80]	gradual	TRUE	TRUE	0.000711255	2.8725	4	FALSE	TRUE	0.417416	1.48684	NA	FALSE	FALSE	NA	1.24834	NA
Q8R5A3-T534	Apbb1ip-T534	TRUE	TRUE		74	(70,80]	gradual	TRUE	TRUE	5.9373e-06	1.62824	2	FALSE	TRUE	0.30166	1.17487	NA	FALSE	TRUE	0.236134	1.25858	NA
Q6R891-S99	Ppp1r9b-S99	TRUE	TRUE	CAMK2A	74	(70,80]	gradual	TRUE	TRUE	2.20355e-10	7.81529	8	FALSE	TRUE	0.102237	2.34034	NA	FALSE	TRUE	0.0853089	1.67916	NA
Q9QY06-S1359	Myo9b-S1359	TRUE	TRUE		74	(70,80]	gradual	TRUE	TRUE	4.96247e-10	5.2532	8	FALSE	TRUE	0.0899516	2.17838	NA	FALSE	TRUE	0.673584	1.33296	NA
P19426-S49	Nelfe-S49	TRUE	TRUE		74	(70,80]	gradual	TRUE	TRUE	2.92755e-06	3.38009	5	FALSE	TRUE	0.144313	1.61002	NA	FALSE	TRUE	0.397971	1.66341	NA
Q8C2K5-S187	Rasal3-S187	TRUE	TRUE		74	(70,80]	gradual	TRUE	TRUE	4.73949e-06	2.19798	5	FALSE	TRUE	0.27786	1.59511	NA	FALSE	TRUE	0.544767	1.25027	NA
Q922J3-S347	Clip1-S347	TRUE	TRUE		74	(70,80]	gradual	TRUE	TRUE	1.01419e-05	2.07939	4	FALSE	TRUE	0.529512	1.20059	NA	FALSE	TRUE	0.260421	1.36034	NA
O09000-S850	Ncoa3-S850	TRUE	TRUE	P38A;JNK1	74	(70,80]	gradual	TRUE	TRUE	0.000313828	1.7196	1	FALSE	TRUE	0.440307	1.15636	NA	FALSE	FALSE	NA	1.34913	NA
P28028-S463	Braf-S463	TRUE	TRUE		74	(70,80]	gradual	TRUE	TRUE	5.38665e-05	2.22392	6	FALSE	FALSE	NA	1.30126	NA	FALSE	FALSE	NA	1.50292	NA
Q6ZQ58-T1047	Larp1-T1047	TRUE	TRUE		74	(70,80]	gradual	TRUE	TRUE	1.72868e-10	3.55758	6	FALSE	TRUE	0.0278895	1.67307	0	FALSE	TRUE	0.267173	1.35026	NA
Q61233-S7	Lcp1-S7	TRUE	TRUE		74	(70,80]	gradual	TRUE	TRUE	3.52482e-05	1.56916	4	FALSE	TRUE	0.157978	1.20859	NA	FALSE	TRUE	0.705824	1.16748	NA
Q99NH0-S2401	Ankrd17-S2401	TRUE	TRUE	CDK2	74	(70,80]	gradual	TRUE	TRUE	1.25609e-07	1.80277	2	FALSE	TRUE	0.00609188	1.37163	0	FALSE	TRUE	0.89175	1.08374	NA
Q8R3S6-T468	Exoc1-T468	TRUE	TRUE		74	(70,80]	gradual	TRUE	TRUE	0.000778874	1.52595	1	FALSE	TRUE	0.611946	1.14368	NA	FALSE	FALSE	NA	1.15796	NA
Q922S8-S183	Kif2c-S183	TRUE	TRUE		75	(70,80]	gradual	TRUE	TRUE	0.0108121	1.89296	1	FALSE	FALSE	NA	1.14036	NA	FALSE	FALSE	NA	1.40671	NA
Q9Z0M6-T805	Cd97-T805	TRUE	TRUE		75	(70,80]	gradual	TRUE	TRUE	2.45134e-08	4.39465	6	FALSE	TRUE	0.0703989	2.1104	NA	FALSE	TRUE	0.874359	1.19592	NA
Q69Z38-S569	Peak1-S569	TRUE	TRUE		75	(70,80]	gradual	TRUE	TRUE	0.000606138	1.63826	3	FALSE	FALSE	NA	1.15619	NA	FALSE	TRUE	0.0917245	1.28958	NA
Q9Z2D6-S78	Mecp2-S78	TRUE	TRUE		75	(70,80]	gradual	TRUE	TRUE	0.000540266	1.63725	1	FALSE	TRUE	0.939627	1.11021	NA	FALSE	TRUE	0.612848	1.19164	NA
Q8BIW9-S91	Chtf18-S91	TRUE	TRUE		75	(70,80]	gradual	TRUE	TRUE	4.0015e-06	1.5685	2	FALSE	TRUE	0.250743	1.29549	NA	FALSE	TRUE	0.819	1.10041	NA
O89053-T424	Coro1a-T424	TRUE	TRUE		75	(70,80]	gradual	TRUE	TRUE	0.000126314	1.81377	4	FALSE	TRUE	0.302579	1.27376	NA	FALSE	TRUE	0.464705	1.26789	NA
P42128-S458	Foxk1-S458	TRUE	TRUE		75	(70,80]	gradual	TRUE	TRUE	0.00159475	1.83868	4	FALSE	FALSE	NA	1.2977	NA	FALSE	TRUE	0.365811	1.16292	NA
Q7TSC1-S1002	Prrc2a-S1002	TRUE	TRUE	ERK1-2	75	(70,80]	gradual	TRUE	TRUE	0.00446673	1.82459	4	FALSE	TRUE	0.360665	1.21173	NA	FALSE	FALSE	NA	1.28145	NA
Q9Z0R6-S838+S841	Itsn2-S838+S841	TRUE	TRUE		75	(70,80]	gradual	TRUE	TRUE	0.00289911	1.99263	4	FALSE	FALSE	NA	1.73332	NA	FALSE	FALSE	NA	1.29681	NA
P11942-S148	Cd3g-S148	TRUE	TRUE	PKCA	76	(70,80]	gradual	TRUE	TRUE	4.49462e-16	4.03614	6	TRUE	TRUE	0.00337155	1.70561	2	FALSE	TRUE	0.244878	1.35836	NA
P43404-Y491	Zap70-Y491	TRUE	TRUE	ZAP70;LCK	76	(70,80]	gradual	TRUE	TRUE	1.5789e-07	9.41165	4	FALSE	TRUE	0.505444	2.32931	NA	FALSE	TRUE	0.228313	2.06405	NA
Q6PAR5-S902	Gapvd1-S902	TRUE	TRUE		76	(70,80]	gradual	TRUE	TRUE	2.10412e-05	1.77526	4	FALSE	FALSE	NA	1.2079	NA	FALSE	TRUE	0.482034	1.15118	NA
Q922J3-T350	Clip1-T350	TRUE	TRUE		76	(70,80]	gradual	TRUE	TRUE	0.0299267	2.1555	1	FALSE	FALSE	NA	1.11992	NA	FALSE	FALSE	NA	1.38215	NA
Q8BGD9-T420	Eif4b-T420	TRUE	TRUE		76	(70,80]	gradual	TRUE	TRUE	1.93016e-11	2.24166	6	TRUE	TRUE	0.0226899	1.56175	2	FALSE	TRUE	0.418411	1.20811	NA
Q8BTI8-S2224	Srrm2-S2224	TRUE	TRUE		76	(70,80]	gradual	TRUE	TRUE	3.11015e-06	1.78392	6	FALSE	TRUE	0.214843	1.20954	NA	FALSE	TRUE	0.54249	1.18972	NA
Q9CW46-S576	Raver1-S576	TRUE	TRUE		76	(70,80]	gradual	TRUE	TRUE	8.07432e-08	1.77856	4	FALSE	TRUE	0.142096	1.20386	NA	FALSE	TRUE	0.833402	1.15092	NA
Q62318-S473	Trim28-S473	TRUE	TRUE	PKCD;MAPKAPK2;CHK1;CHK2	76	(70,80]	gradual	TRUE	TRUE	2.55156e-07	1.71512	4	FALSE	TRUE	0.666614	1.14209	NA	FALSE	TRUE	0.893466	1.0954	NA
Q3TBD2-S23	Arhgap45-S23;Hmha1-S23	TRUE	TRUE		76	(70,80]	gradual	TRUE	TRUE	3.02403e-07	1.58176	1	TRUE	TRUE	0.0158134	1.3325	1	FALSE	TRUE	0.59756	1.16417	NA
Q9CX86-S88	Hnrnpa0-S88	TRUE	TRUE		77	(70,80]	gradual	TRUE	TRUE	0.00285686	1.7151	2	FALSE	TRUE	0.597603	1.17744	NA	FALSE	FALSE	NA	1.76811	NA
Q9JIX8-S710	Acin1-S710	TRUE	TRUE		77	(70,80]	gradual	TRUE	TRUE	0.00338503	1.56011	1	FALSE	TRUE	0.794943	1.10856	NA	FALSE	TRUE	0.739977	1.13045	NA
Q8BGD9-T500	Eif4b-T500	TRUE	TRUE		77	(70,80]	gradual	TRUE	TRUE	0.0135916	1.64971	2	FALSE	FALSE	NA	1.42997	NA	FALSE	TRUE	0.537614	1.16761	NA
Q80UG5-S59	Sept9-S59	TRUE	TRUE		78	(70,80]	gradual	TRUE	TRUE	5.43121e-11	6.93527	7	FALSE	TRUE	0.581565	1.2834	NA	FALSE	TRUE	0.560986	1.33063	NA
Q7TPM1-S415	Prrc2b-S415	TRUE	TRUE		78	(70,80]	gradual	TRUE	TRUE	0.00128436	1.90003	3	FALSE	TRUE	0.614414	1.24191	NA	FALSE	FALSE	NA	1.11699	NA
P47774-S365	Ccr7-S365	TRUE	TRUE		78	(70,80]	gradual	TRUE	TRUE	1.50917e-06	2.72464	4	FALSE	TRUE	0.902187	1.23304	NA	FALSE	TRUE	0.0894292	1.49169	NA
Q8C2K5-S190	Rasal3-S190	TRUE	TRUE		78	(70,80]	gradual	TRUE	TRUE	8.86904e-09	2.03467	5	FALSE	TRUE	0.731871	1.11171	NA	FALSE	TRUE	0.177051	1.25711	NA
P23198-S93	Cbx3-S93	TRUE	TRUE	PKACA	78	(70,80]	gradual	TRUE	TRUE	0.000895378	1.83476	4	FALSE	TRUE	0.0527529	1.4044	NA	FALSE	TRUE	0.717411	1.17729	NA
Q61686-S93	Cbx5-S93	TRUE	TRUE		78	(70,80]	gradual	TRUE	TRUE	0.000183989	1.60991	2	FALSE	TRUE	0.236658	1.13504	NA	FALSE	TRUE	0.794362	1.12771	NA
P15864|P43277-S36|37	Hist1h1c|Hist1h1d-S36|37	TRUE	TRUE	CHK2;PKCA;PKACA	79	(70,80]	gradual	TRUE	TRUE	9.7458e-07	2.35478	5	FALSE	TRUE	0.136438	1.36123	NA	FALSE	TRUE	0.299689	1.31864	NA
Q6R891-S100	Ppp1r9b-S100	TRUE	TRUE	PKACA;CAMK2A	79	(70,80]	gradual	TRUE	TRUE	7.57833e-11	5.91679	8	FALSE	TRUE	0.185896	2.08286	NA	FALSE	TRUE	0.199401	1.2958	NA
Q6PAR5-S900	Gapvd1-S900	TRUE	TRUE		79	(70,80]	gradual	TRUE	TRUE	0.000234502	1.70695	2	FALSE	TRUE	0.804764	1.15995	NA	FALSE	TRUE	0.790669	1.1371	NA
Q91YD3-T420	Dcp1a-T420	TRUE	TRUE		79	(70,80]	gradual	TRUE	TRUE	0.00163693	1.85917	4	FALSE	TRUE	0.252358	1.45768	NA	FALSE	FALSE	NA	1.1389	NA
B1AY13-S1138	Usp24-S1138	TRUE	TRUE		79	(70,80]	gradual	TRUE	TRUE	3.55369e-06	1.49827	1	FALSE	TRUE	0.0540387	1.25857	NA	FALSE	TRUE	0.895542	1.07636	NA
Q8VDF3-S299	Dapk2-S299	TRUE	TRUE		80	(70,80]	digital	TRUE	TRUE	1.58678e-07	1.95589	4	FALSE	TRUE	0.538949	1.16511	NA	FALSE	TRUE	0.273318	1.21074	NA
O88379-S284	Baz1a-S284	TRUE	TRUE		80	(70,80]	gradual	TRUE	TRUE	1.00428e-08	2.38409	5	FALSE	TRUE	0.242927	1.31377	NA	FALSE	TRUE	0.60003	1.22964	NA
Q8BT07-S428	Cep55-S428	TRUE	TRUE	CDK1;ERK1-2	80	(70,80]	gradual	TRUE	TRUE	0.000485699	1.89293	5	FALSE	TRUE	0.915162	1.15083	NA	FALSE	TRUE	0.478672	1.37995	NA
Q7TPH6-S1583	Mycbp2-S1583	TRUE	TRUE		80	(70,80]	digital	TRUE	TRUE	1.50427e-05	1.51271	1	FALSE	TRUE	0.137317	1.3135	NA	FALSE	TRUE	0.98468	1.05689	NA
Q6NS46-S1468	Pdcd11-S1468	TRUE	TRUE		80	(70,80]	gradual	TRUE	TRUE	0.0421435	1.88118	2	FALSE	FALSE	NA	1.47069	NA	FALSE	TRUE	0.933935	1.10784	NA
D3YZP9-S237	Ccdc6-S237	TRUE	TRUE	CHK1;CDK2	82	(80,90]	digital	TRUE	TRUE	8.276e-07	1.536	4	FALSE	TRUE	0.0281137	1.354	0	FALSE	TRUE	0.912301	1.11042	NA
Q9R1E0-T314	Foxo1-T314	TRUE	TRUE		82	(80,90]	digital	TRUE	TRUE	0.0228444	2.14941	1	FALSE	FALSE	NA	1.85844	NA	FALSE	FALSE	NA	1.15253	NA
Q3TBD2-S949	Arhgap45-S949;Hmha1-S949	TRUE	TRUE		83	(80,90]	digital	FALSE	TRUE	0.0658013	1.20594	NA	TRUE	TRUE	0.0255631	1.24296	1	FALSE	TRUE	0.510831	1.144	NA
Q61083-S153	Map3k2-S153	TRUE	TRUE		83	(80,90]	digital	TRUE	TRUE	0.00447683	1.67089	1	FALSE	TRUE	0.329221	1.45797	NA	FALSE	TRUE	0.0530732	1.28096	NA
Q6NZB0-S35	Dnajc8-S35	TRUE	TRUE		83	(80,90]	digital	TRUE	TRUE	1.59516e-07	5.22415	6	FALSE	TRUE	0.191354	1.83524	NA	FALSE	FALSE	NA	1.35168	NA
Q7TQH0-S109	Atxn2l-S109	TRUE	TRUE		83	(80,90]	digital	TRUE	TRUE	0.00010482	1.585	1	FALSE	TRUE	0.632622	1.17187	NA	FALSE	TRUE	0.849905	1.11362	NA
O54957-S87	Lat-S87	TRUE	TRUE		83	(80,90]	digital	TRUE	TRUE	5.39097e-07	1.71571	2	FALSE	TRUE	0.0175076	1.37794	0	FALSE	TRUE	0.993131	1.03824	NA
Q8K352-S27	Sash3-S27	TRUE	TRUE		83	(80,90]	digital	TRUE	TRUE	0.000606376	1.5747	1	FALSE	TRUE	0.524417	1.14694	NA	FALSE	TRUE	0.413933	1.20184	NA
Q80UG5-S30	Sept9-S30	TRUE	TRUE		84	(80,90]	digital	TRUE	TRUE	3.85625e-05	1.88639	3	FALSE	FALSE	NA	1.21406	NA	FALSE	TRUE	0.97688	1.07065	NA
Q6PDK2-S2299	Kmt2d-S2299	TRUE	TRUE		84	(80,90]	digital	TRUE	TRUE	0.000307715	1.68044	6	FALSE	TRUE	0.102602	1.35424	NA	FALSE	TRUE	0.842079	1.11905	NA
Q6ZQ58-T1050	Larp1-T1050	TRUE	TRUE		84	(80,90]	digital	TRUE	TRUE	0.000237598	2.93708	6	FALSE	FALSE	NA	1.63834	NA	FALSE	TRUE	0.75536	1.26255	NA
P18654-S415	Rps6ka3-S415	TRUE	TRUE		84	(80,90]	digital	TRUE	TRUE	0.0035044	1.55871	1	FALSE	TRUE	0.886444	1.08696	NA	FALSE	TRUE	0.922123	1.08285	NA
Q8R550-S633	Sh3kbp1-S633	TRUE	TRUE		84	(80,90]	digital	TRUE	TRUE	1.33859e-07	1.74266	4	TRUE	TRUE	0.0106982	1.33566	2	FALSE	TRUE	0.496564	1.18894	NA
P35486-T231	Pdha1-T231	TRUE	TRUE		85	(80,90]	digital	TRUE	TRUE	0.00175144	2.34341	6	FALSE	FALSE	NA	1.21786	NA	FALSE	FALSE	NA	1.28475	NA
Q8C147-S452	Dock8-S452	TRUE	TRUE		86	(80,90]	digital	TRUE	TRUE	4.87551e-07	4.25532	7	FALSE	TRUE	0.988728	1.20507	NA	FALSE	TRUE	0.543108	1.47279	NA
Q8C2K5-S189	Rasal3-S189	TRUE	TRUE		86	(80,90]	digital	TRUE	TRUE	0.000954208	1.5468	2	FALSE	TRUE	0.767297	1.13202	NA	FALSE	TRUE	0.850936	1.18013	NA
Q8R550-S630	Sh3kbp1-S630	TRUE	TRUE		86	(80,90]	digital	TRUE	TRUE	4.23939e-11	1.81598	4	TRUE	TRUE	0.0108876	1.35952	2	FALSE	TRUE	0.703427	1.11841	NA
Q8CI95-S186	Osbpl11-S186	TRUE	TRUE		86	(80,90]	digital	FALSE	TRUE	0.0884355	1.19704	NA	TRUE	TRUE	0.0366875	1.28257	1	FALSE	TRUE	0.784924	1.11088	NA
P43404-Y492	Zap70-Y492	TRUE	TRUE	ZAP70;LCK	88	(80,90]	digital	TRUE	TRUE	9.51965e-06	4.40852	4	FALSE	FALSE	NA	1.97407	NA	FALSE	TRUE	0.545041	1.78398	NA
F6ZDS4-S2204	Tpr-S2204	TRUE	TRUE		88	(80,90]	digital	TRUE	TRUE	0.00173771	2.40286	6	FALSE	FALSE	NA	1.18353	NA	FALSE	FALSE	NA	1.26017	NA
Q3UZ39-S84	Lrrfip1-S84	TRUE	TRUE		88	(80,90]	digital	TRUE	TRUE	2.72583e-05	1.65525	2	FALSE	TRUE	0.0839603	1.33161	NA	FALSE	TRUE	0.837387	1.08678	NA
Q9D032-T360	Ssbp3-T360	TRUE	TRUE	ERK1-2	89	(80,90]	digital	TRUE	TRUE	3.70708e-06	1.56735	4	FALSE	TRUE	0.420492	1.16089	NA	FALSE	TRUE	0.674007	1.13166	NA
Q99J95-S347	Cdk9-S347	TRUE	TRUE	CDK9	90	(80,90]	digital	TRUE	TRUE	4.51876e-05	2.32142	4	FALSE	TRUE	0.77443	1.25168	NA	FALSE	FALSE	NA	1.12119	NA
P42128-S431	Foxk1-S431	TRUE	TRUE	MTOR	91	(90,100]	digital	TRUE	TRUE	1.28818e-07	1.81612	3	TRUE	TRUE	0.0147876	1.29669	1	FALSE	TRUE	0.11077	1.21002	NA
P47811-Y182	Mapk14-Y182	TRUE	TRUE	ABL;MKK4;ASK1;P38A;MKK6;MKK3	94	(90,100]	digital	TRUE	TRUE	3.2809e-11	3.57719	6	FALSE	TRUE	0.292321	1.4062	NA	FALSE	TRUE	0.0434791	1.26006	0
Q9CX60-S63	Lbh-S63	TRUE	TRUE		94	(90,100]	digital	TRUE	TRUE	2.0348e-06	3.52589	6	FALSE	TRUE	0.387154	2.15969	NA	FALSE	TRUE	0.0606762	1.50671	NA
O89100-S230	Grap2-S230	TRUE	TRUE		96	(90,100]	digital	TRUE	TRUE	7.63351e-05	1.97486	3	FALSE	TRUE	0.655689	1.4393	NA	FALSE	TRUE	0.64018	1.2847	NA
Q62077-Y775	Plcg1-Y775	TRUE	TRUE		99	(90,100]	digital	TRUE	TRUE	2.3504e-08	5.89757	4	FALSE	TRUE	0.710574	1.46613	NA	FALSE	TRUE	0.870189	1.50249	NA
O54824-S839	Il16-S839	TRUE	TRUE		99	(90,100]	digital	TRUE	TRUE	1.27821e-09	2.88395	6	TRUE	TRUE	0.00687721	1.92528	4	FALSE	TRUE	0.138432	1.34098	NA
P35486-S232	Pdha1-S232	TRUE	TRUE	PDK1;PDHK2;PDHK1	101	(100, Inf]	digital	TRUE	TRUE	1.73581e-06	1.82806	6	FALSE	TRUE	0.947231	1.09389	NA	FALSE	TRUE	0.666087	1.12696	NA
Q62077-Y771	Plcg1-Y771	TRUE	TRUE	SYK;ABL	102	(100, Inf]	digital	TRUE	TRUE	7.00148e-05	5.8797	5	FALSE	FALSE	NA	1.40651	NA	FALSE	TRUE	0.982001	1.26215	NA
P47774-S367	Ccr7-S367	TRUE	TRUE		102	(100, Inf]	digital	TRUE	TRUE	0.0299483	2.08958	1	FALSE	TRUE	0.685715	1.65856	NA	FALSE	FALSE	NA	1.39317	NA
Q8K2Y9-S402	Ccm2-S402	TRUE	TRUE		103	(100, Inf]	digital	TRUE	TRUE	2.40287e-05	1.93591	3	FALSE	TRUE	0.179211	1.58826	NA	FALSE	TRUE	0.94765	1.16204	NA
Q9CR86-S42	Carhsp1-S42	TRUE	TRUE	DYRK2	103	(100, Inf]	digital	TRUE	TRUE	0.000521143	1.55526	2	FALSE	TRUE	0.0795669	1.26835	NA	FALSE	FALSE	NA	1.34296	NA
Q8R550-S631	Sh3kbp1-S631	TRUE	TRUE		106	(100, Inf]	digital	TRUE	TRUE	0.000536906	1.67313	5	FALSE	TRUE	0.209946	1.31452	NA	FALSE	FALSE	NA	1.08117	NA
Q60591-T327	Nfatc2-T327	TRUE	TRUE		109	(100, Inf]	digital	TRUE	TRUE	0.000495675	2.03145	6	FALSE	FALSE	NA	1.27874	NA	FALSE	TRUE	0.742809	1.11277	NA
O54824-S838	Il16-S838	TRUE	TRUE		111	(100, Inf]	digital	TRUE	TRUE	4.41877e-12	2.98343	6	TRUE	TRUE	0.0265766	1.72345	2	TRUE	TRUE	0.00818069	1.59876	3
A2APB8-S737	Tpx2-S737	TRUE	TRUE	CDK1	111	(100, Inf]	digital	TRUE	TRUE	4.17049e-05	1.44524	3	FALSE	TRUE	0.373075	1.22614	NA	FALSE	TRUE	0.717814	1.10552	NA
Q9EQN3-S165	Tsc22d4-S165	TRUE	TRUE		115	(100, Inf]	digital	TRUE	TRUE	0.00036467	1.99822	2	FALSE	FALSE	NA	1.35072	NA	TRUE	TRUE	0.0256208	1.33444	1
P43404-Y290	Zap70-Y290	TRUE	TRUE	ZAP70;LCK	116	(100, Inf]	digital	TRUE	TRUE	5.15534e-09	2.90494	4	FALSE	TRUE	0.315664	1.60754	NA	FALSE	TRUE	0.215598	2.69176	NA
P43404-Y491+Y492	Zap70-Y491+Y492	TRUE	TRUE	ZAP70;LCK	121	(100, Inf]	digital	TRUE	TRUE	0.00129127	5.69277	4	FALSE	FALSE	NA	4.88555	NA	FALSE	TRUE	0.681437	1.54053	NA
Q8K1I7-T332	Wipf1-T332	TRUE	TRUE		121	(100, Inf]	digital	TRUE	TRUE	2.26869e-06	2.5285	4	FALSE	TRUE	0.782383	1.19696	NA	FALSE	TRUE	0.864969	1.23666	NA
Q8K1I7-S330	Wipf1-S330	TRUE	TRUE		123	(100, Inf]	digital	TRUE	TRUE	1.85277e-10	2.85719	6	FALSE	TRUE	0.0683565	1.27697	NA	FALSE	TRUE	0.251216	1.24812	NA
P43404-S490+Y491	Zap70-S490+Y491	TRUE	TRUE		124	(100, Inf]	digital	TRUE	TRUE	0.00220069	5.12045	4	FALSE	FALSE	NA	3.75964	NA	FALSE	TRUE	0.890189	2.49057	NA
Q8C3J5-S587	Dock2-S587	TRUE	TRUE		124	(100, Inf]	digital	TRUE	TRUE	0.0128745	1.64097	2	FALSE	TRUE	0.946658	1.12018	NA	FALSE	FALSE	NA	1.12709	NA
Q6ZQ58-S751	Larp1-S751	TRUE	TRUE	ERK1-2;CDK2;MTOR	124	(100, Inf]	digital	TRUE	TRUE	0.0131129	1.4619	1	FALSE	TRUE	0.593463	1.1836	NA	FALSE	TRUE	0.938105	1.12849	NA
Q99NH0-S2063	Ankrd17-S2063	TRUE	TRUE		130	(100, Inf]	digital	TRUE	TRUE	0.032032	1.50501	1	FALSE	FALSE	NA	1.09515	NA	FALSE	FALSE	NA	1.19059	NA
O88271-S203	Cfdp1-S203	TRUE	TRUE		131	(100, Inf]	digital	TRUE	TRUE	0.000656677	1.55865	2	FALSE	FALSE	NA	1.20112	NA	FALSE	FALSE	NA	1.19111	NA
Q9QYG0-S332	Ndrg2-S332	TRUE	TRUE	PKCT;P90RSK;P70S6K;AKT1	134	(100, Inf]	digital	TRUE	TRUE	0.0259696	1.51615	1	FALSE	TRUE	0.790781	1.15721	NA	FALSE	FALSE	NA	1.24026	NA
Q60591-S150	Nfatc2-S150	TRUE	TRUE		136	(100, Inf]	digital	TRUE	TRUE	0.00965306	1.94116	3	FALSE	TRUE	0.485426	1.29106	NA	FALSE	FALSE	NA	1.35383	NA
Q3UPF5-Y508	Zc3hav1-Y508	TRUE	TRUE		139	(100, Inf]	digital	TRUE	TRUE	0.00770203	1.42921	1	FALSE	TRUE	0.0591647	1.47697	NA	FALSE	TRUE	0.405392	1.46763	NA
Q6ZPZ3-S1276	Zc3h4-S1276	TRUE	TRUE		159	(100, Inf]	digital	TRUE	TRUE	9.23943e-07	1.42164	1	FALSE	TRUE	0.020697	1.21371	0	FALSE	TRUE	0.901964	1.08044	NA
P70302-S512	Stim1-S512	TRUE	TRUE		165	(100, Inf]	digital	TRUE	TRUE	6.82968e-10	1.54267	3	FALSE	TRUE	0.180732	1.23282	NA	TRUE	TRUE	0.0095425	1.5104	1
P14733-S24	Lmnb1-S24	TRUE	TRUE	CDK1	200	(100, Inf]	digital	TRUE	TRUE	2.07411e-05	1.50545	3	TRUE	TRUE	0.0201082	1.51615	2	FALSE	TRUE	0.611671	1.14582	NA
Q8BJS4-S281	Sun2-S281	TRUE	TRUE		210	(100, Inf]	digital	TRUE	TRUE	1.28874e-06	1.74124	4	FALSE	TRUE	0.432822	1.19809	NA	TRUE	TRUE	0.00208552	1.91205	3
Q8K4G5-S496	Ablim1-S496	TRUE	TRUE		242	(100, Inf]	digital	TRUE	TRUE	1.58776e-05	1.47858	1	FALSE	TRUE	0.0599727	1.64454	NA	TRUE	TRUE	0.000584506	1.94011	4
Q80TA6-S564	Mtmr12-S564	TRUE	TRUE		246	(100, Inf]	digital	TRUE	TRUE	3.8861e-06	1.56786	3	FALSE	TRUE	0.437426	1.3505	NA	FALSE	TRUE	0.039543	1.3043	0
Q3THK3-T389	Gtf2f1-T389	TRUE	TRUE	GTF2F1	434	(100, Inf]	digital	TRUE	TRUE	2.01926e-05	1.4422	2	FALSE	FALSE	NA	1.46614	NA	FALSE	TRUE	0.382729	1.18805	NA
Q8K4G5-T495	Ablim1-T495	TRUE	TRUE		436	(100, Inf]	digital	TRUE	TRUE	3.38989e-05	1.3723	2	TRUE	TRUE	0.0285039	1.98237	1	TRUE	TRUE	0.00928197	2.18375	2
A2AF47-S1237	Dock11-S1237	TRUE	FALSE		NA	NA	NA	TRUE	TRUE	0.00401789	2.09919	2	FALSE	TRUE	0.72995	1.28193	NA	FALSE	FALSE	NA	NA	NA
A2AN08-S362	Ubr4-S362	TRUE	FALSE		NA	NA	NA	TRUE	TRUE	3.97312e-05	9.83863	6	TRUE	TRUE	0.000145793	4.47481	7	FALSE	FALSE	NA	NA	NA
A2AN08-T360	Ubr4-T360	TRUE	FALSE		NA	NA	NA	TRUE	TRUE	0.00174818	5.42181	6	FALSE	TRUE	0.046987	2.30733	0	FALSE	FALSE	NA	NA	NA
A6H8H2-S971	Dennd4c-S971	TRUE	FALSE		NA	NA	NA	TRUE	TRUE	0.00165423	1.90569	3	FALSE	TRUE	0.115819	1.48412	NA	FALSE	FALSE	NA	NA	NA
E9PVX6-S337	Mki67-S337	TRUE	FALSE	AURB	NA	NA	NA	TRUE	TRUE	0.000342096	1.83493	4	FALSE	FALSE	NA	NA	NA	FALSE	TRUE	0.289072	1.34225	NA
E9Q7G0-S1973	Numa1-S1973	TRUE	FALSE	AURA;MTOR	NA	NA	NA	TRUE	TRUE	3.93309e-06	2.56922	6	FALSE	FALSE	NA	NA	NA	FALSE	TRUE	0.877132	1.09264	NA
F7BJB9-S563	Morc3-S563	TRUE	FALSE		NA	NA	NA	TRUE	TRUE	0.00191202	2.21945	3	FALSE	FALSE	NA	NA	NA	FALSE	TRUE	0.1202	1.40918	NA
O35326-S120	Srsf5-S120	TRUE	FALSE		NA	NA	NA	TRUE	TRUE	1.56695e-07	11.467	8	TRUE	TRUE	0.0124502	2.68195	2	FALSE	FALSE	NA	NA	NA
O35601-S318	Fyb-S318	TRUE	FALSE		NA	NA	NA	TRUE	TRUE	0.000141706	8.69512	8	TRUE	TRUE	3.44896e-05	3.6526	7	FALSE	FALSE	NA	NA	NA
O55098-S13	Stk10-S13	TRUE	FALSE		NA	NA	NA	TRUE	TRUE	0.000226626	6.18601	5	TRUE	TRUE	0.00205321	3.12737	4	FALSE	FALSE	NA	NA	NA
O70318-S86	Epb41l2-S86	TRUE	FALSE		NA	NA	NA	TRUE	TRUE	5.75846e-07	3.09448	4	TRUE	TRUE	0.0221451	1.91469	2	FALSE	FALSE	NA	NA	NA
O88271-S246	Cfdp1-S246	TRUE	FALSE		NA	NA	NA	TRUE	TRUE	0.0173979	3.2726	2	TRUE	TRUE	0.0415825	1.9031	1	FALSE	FALSE	NA	NA	NA
O88487-S83	Dync1i2-S83	TRUE	FALSE		NA	NA	NA	TRUE	TRUE	0.0113964	2.89977	3	FALSE	FALSE	NA	NA	NA	FALSE	TRUE	0.314778	1.49135	NA
O88532-S1054	Zfr-S1054	TRUE	FALSE		NA	NA	NA	TRUE	TRUE	0.00521283	1.91077	4	FALSE	TRUE	0.0707477	1.36989	NA	FALSE	FALSE	NA	NA	NA
O88796-S251	Rpp30-S251	TRUE	FALSE		NA	NA	NA	TRUE	TRUE	3.23041e-05	8.87469	7	TRUE	TRUE	7.99707e-05	4.84828	7	FALSE	FALSE	NA	NA	NA
P01897|P01899-S356|356	H2-L|H2-D1-S356|356	TRUE	FALSE		NA	NA	NA	TRUE	TRUE	0.00272756	2.3925	3	FALSE	TRUE	0.394223	1.42719	NA	FALSE	FALSE	NA	NA	NA
P09405-S577	Ncl-S577	TRUE	FALSE		NA	NA	NA	TRUE	TRUE	0.000519434	5.78643	6	TRUE	TRUE	5.58367e-05	2.48819	6	FALSE	FALSE	NA	NA	NA
P11942-Y168	Cd3g-Y168	TRUE	FALSE		NA	NA	NA	TRUE	TRUE	1.4685e-07	7.60822	6	FALSE	FALSE	NA	NA	NA	TRUE	TRUE	6.37856e-06	4.18686	5
P13864-S140	Dnmt1-S140	TRUE	FALSE	AKT1	NA	NA	NA	TRUE	TRUE	5.1517e-05	3.47532	6	TRUE	TRUE	0.0271402	1.71487	2	FALSE	FALSE	NA	NA	NA
P14733-T21	Lmnb1-T21	TRUE	FALSE		NA	NA	NA	TRUE	TRUE	0.00323627	2.2593	5	FALSE	TRUE	0.164772	1.27472	NA	FALSE	FALSE	NA	NA	NA
P28028-S464	Braf-S464	TRUE	FALSE	PKACA;AKT3;AKT1	NA	NA	NA	TRUE	TRUE	0.00496434	2.85265	5	FALSE	TRUE	0.257324	1.67679	NA	FALSE	FALSE	NA	NA	NA
P35821-S335	Ptpn1-S335	TRUE	FALSE		NA	NA	NA	TRUE	TRUE	0.00646509	8.28052	4	FALSE	TRUE	0.238425	2.02924	NA	FALSE	FALSE	NA	NA	NA
P42227-S727	Stat3-S727	TRUE	FALSE	PKCD;IRAK1;PKCE;JNK2 ISO2;TBK1;P38A;MTOR;CDK5;CDK8;JNK1;MEKK1;RSK2	NA	NA	NA	TRUE	TRUE	2.35749e-05	2.89991	6	TRUE	TRUE	0.0281172	1.98633	1	FALSE	FALSE	NA	NA	NA
P46062-S72	Sipa1-S72	TRUE	FALSE		NA	NA	NA	TRUE	TRUE	0.00706331	2.9871	4	FALSE	TRUE	0.238623	1.8217	NA	FALSE	FALSE	NA	NA	NA
P47811-T180+Y182	Mapk14-T180+Y182	TRUE	FALSE	MKK4;ASK1;P38A;MKK6;MKK3	NA	NA	NA	TRUE	TRUE	0.00115327	8.30411	6	FALSE	TRUE	0.131311	2.61361	NA	FALSE	FALSE	NA	NA	NA
P47911-S21	Rpl6-S21	TRUE	FALSE		NA	NA	NA	TRUE	TRUE	0.0284623	2.29026	2	FALSE	TRUE	0.378783	1.45534	NA	FALSE	FALSE	NA	NA	NA
P47941-Y251	Crkl-Y251	TRUE	FALSE		NA	NA	NA	TRUE	TRUE	7.24008e-05	3.34521	5	FALSE	FALSE	NA	NA	NA	TRUE	TRUE	1.39836e-05	4.30963	6
P53986-S477	Slc16a1-S477	TRUE	FALSE		NA	NA	NA	TRUE	TRUE	0.00576556	1.97249	4	FALSE	FALSE	NA	NA	NA	FALSE	TRUE	0.0713954	1.89021	NA
P54227|P55821-S46|80	Stmn1|Stmn2-S46|80	TRUE	FALSE		NA	NA	NA	TRUE	TRUE	5.52827e-05	2.98026	6	TRUE	TRUE	0.0184756	1.59113	1	FALSE	FALSE	NA	NA	NA
P54276-S78	Msh6-S78	TRUE	FALSE		NA	NA	NA	TRUE	TRUE	0.000284584	3.03463	4	FALSE	TRUE	0.0553135	1.67893	NA	FALSE	FALSE	NA	NA	NA
P55194-S636	Sh3bp1-S636	TRUE	FALSE		NA	NA	NA	TRUE	TRUE	0.000328365	3.38292	6	TRUE	TRUE	0.0439088	1.70722	1	FALSE	FALSE	NA	NA	NA
P62204-Y100	Calm1-Y100	TRUE	FALSE	INSR	NA	NA	NA	TRUE	TRUE	0.00380361	2.1756	2	TRUE	TRUE	0.0319731	1.72796	1	FALSE	FALSE	NA	NA	NA
P62754-S244	Rps6-S244	TRUE	FALSE	P70S6K	NA	NA	NA	TRUE	TRUE	0.000393585	7.93581	6	TRUE	TRUE	0.0016413	4.50319	6	FALSE	FALSE	NA	NA	NA
P63085-T183	Mapk1-T183	TRUE	FALSE	MEK1;MEK2;ERK1-2	NA	NA	NA	TRUE	TRUE	0.0241037	2.30923	2	FALSE	TRUE	0.137779	1.71089	NA	FALSE	FALSE	NA	NA	NA
P83510-S611	Tnik-S611	TRUE	FALSE		NA	NA	NA	TRUE	TRUE	0.0206809	2.41397	2	FALSE	TRUE	0.293899	1.5721	NA	FALSE	FALSE	NA	NA	NA
P97820-S699	Map4k4-S699	TRUE	FALSE		NA	NA	NA	TRUE	TRUE	1.94009e-07	3.79688	4	TRUE	TRUE	0.00255076	2.5726	4	FALSE	FALSE	NA	NA	NA
P97820-S701	Map4k4-S701	TRUE	FALSE		NA	NA	NA	TRUE	TRUE	1.60298e-05	3.54112	4	TRUE	TRUE	0.00184762	2.56348	4	FALSE	FALSE	NA	NA	NA
Q09XV5-S2040	Chd8-S2040	TRUE	FALSE		NA	NA	NA	TRUE	TRUE	7.78163e-05	5.05222	6	FALSE	TRUE	0.0527521	2.45367	NA	FALSE	FALSE	NA	NA	NA
Q3TAA7-S405	Stk11ip-S405	TRUE	FALSE		NA	NA	NA	TRUE	TRUE	0.0118264	2.66807	3	FALSE	TRUE	0.053965	1.87221	NA	FALSE	FALSE	NA	NA	NA
Q3TKT4-S1349	Smarca4-S1349	TRUE	FALSE		NA	NA	NA	TRUE	TRUE	0.00236893	4.8619	5	FALSE	TRUE	0.370026	1.86149	NA	FALSE	FALSE	NA	NA	NA
Q3TZZ7-S660	Esyt2-S660	TRUE	FALSE		NA	NA	NA	TRUE	TRUE	0.012182	2.47759	4	FALSE	TRUE	0.154836	1.57865	NA	FALSE	FALSE	NA	NA	NA
Q3TZZ7-S661	Esyt2-S661	TRUE	FALSE		NA	NA	NA	TRUE	TRUE	0.00438189	2.43421	4	FALSE	TRUE	0.245413	1.52113	NA	FALSE	FALSE	NA	NA	NA
Q3UHD9-S921	Agap2-S921	TRUE	FALSE		NA	NA	NA	TRUE	TRUE	1.50752e-06	3.42177	7	FALSE	TRUE	0.0270943	1.82059	0	FALSE	FALSE	NA	NA	NA
Q3UHJ0-T618	Aak1-T618	TRUE	FALSE		NA	NA	NA	TRUE	TRUE	4.56389e-05	1.82356	3	FALSE	FALSE	NA	NA	NA	FALSE	TRUE	0.126448	1.20968	NA
Q3UZ39-S299	Lrrfip1-S299	TRUE	FALSE		NA	NA	NA	TRUE	TRUE	0.00855211	1.92031	3	FALSE	FALSE	NA	NA	NA	FALSE	TRUE	0.528433	1.20667	NA
Q3V3E1-Y9	Ubash3a-Y9	TRUE	FALSE		NA	NA	NA	TRUE	TRUE	6.96635e-05	8.53677	7	FALSE	FALSE	NA	NA	NA	TRUE	TRUE	0.0210941	2.50511	1
Q3V3V9-T1154	Rltpr-T1154	TRUE	FALSE		NA	NA	NA	TRUE	TRUE	0.0193937	2.81056	3	FALSE	TRUE	0.293786	1.76985	NA	FALSE	FALSE	NA	NA	NA
Q4VA53-S1255	Pds5b-S1255	TRUE	FALSE		NA	NA	NA	TRUE	TRUE	0.0011862	2.13199	4	FALSE	TRUE	0.0123515	1.46199	0	FALSE	FALSE	NA	NA	NA
Q4VA53-T1253	Pds5b-T1253	TRUE	FALSE		NA	NA	NA	TRUE	TRUE	0.013829	2.09935	2	FALSE	TRUE	0.856833	1.28672	NA	FALSE	FALSE	NA	NA	NA
Q569Z6-S238	Thrap3-S238	TRUE	FALSE		NA	NA	NA	TRUE	TRUE	0.000222785	1.98502	5	FALSE	TRUE	0.0878024	1.24289	NA	FALSE	FALSE	NA	NA	NA
Q569Z6-S572	Thrap3-S572	TRUE	FALSE		NA	NA	NA	TRUE	TRUE	3.15411e-06	5.31681	7	TRUE	TRUE	0.0129208	2.18925	2	FALSE	FALSE	NA	NA	NA
Q5DU31-S169	Ipcef1-S169	TRUE	FALSE		NA	NA	NA	TRUE	TRUE	1.15014e-05	4.29011	4	TRUE	TRUE	0.00565574	2.40692	2	FALSE	FALSE	NA	NA	NA
Q60790-S207	Rasa3-S207	TRUE	FALSE		NA	NA	NA	TRUE	TRUE	0.00343301	3.72643	4	TRUE	TRUE	0.0201319	2.58883	2	FALSE	FALSE	NA	NA	NA
Q60790-S809	Rasa3-S809	TRUE	FALSE		NA	NA	NA	TRUE	TRUE	1.6113e-07	3.12834	6	TRUE	TRUE	0.00336326	1.7496	3	FALSE	FALSE	NA	NA	NA
Q60823-S474	Akt2-S474	TRUE	FALSE		NA	NA	NA	TRUE	TRUE	5.54521e-05	4.5797	7	TRUE	TRUE	0.00474633	2.90489	4	FALSE	FALSE	NA	NA	NA
Q61210-S905	Arhgef1-S905	TRUE	FALSE		NA	NA	NA	TRUE	TRUE	0.00278594	2.51049	5	FALSE	FALSE	NA	NA	NA	FALSE	TRUE	0.283085	1.25032	NA
Q62187-S129	Ttf1-S129	TRUE	FALSE		NA	NA	NA	TRUE	TRUE	0.0022221	2.62575	4	FALSE	FALSE	NA	NA	NA	TRUE	TRUE	0.0313866	1.57351	1
Q62418-T299	Dbnl-T299	TRUE	FALSE		NA	NA	NA	TRUE	TRUE	1.27538e-07	25.2701	8	TRUE	TRUE	0.00198027	7.02007	2	FALSE	FALSE	NA	NA	NA
Q62433-S330	Ndrg1-S330	TRUE	FALSE	PKACA	NA	NA	NA	TRUE	TRUE	0.0005926	1.79811	4	FALSE	TRUE	0.0799931	1.45602	NA	FALSE	FALSE	NA	NA	NA
Q6A0D4-S170	Rftn1-S170	TRUE	FALSE		NA	NA	NA	TRUE	TRUE	0.0178241	2.76974	4	FALSE	TRUE	0.337446	1.68066	NA	FALSE	FALSE	NA	NA	NA
Q6P2L6-T456	Whsc1l1-T456	TRUE	FALSE		NA	NA	NA	TRUE	TRUE	5.99138e-05	2.46026	6	FALSE	TRUE	0.101671	1.45047	NA	FALSE	FALSE	NA	NA	NA
Q6P8I4-T139	Pcnp-T139	TRUE	FALSE		NA	NA	NA	TRUE	TRUE	0.000716589	1.97299	6	FALSE	TRUE	0.159549	1.24055	NA	FALSE	FALSE	NA	NA	NA
Q6P9L6-S1141	Kif15-S1141	TRUE	FALSE		NA	NA	NA	TRUE	TRUE	0.000111172	3.56956	6	FALSE	TRUE	0.0636188	1.6706	NA	FALSE	FALSE	NA	NA	NA
Q6PEM6-S85	Gramd2b-S85	TRUE	FALSE		NA	NA	NA	TRUE	TRUE	0.00176355	2.35645	4	FALSE	FALSE	NA	NA	NA	TRUE	TRUE	0.00210347	1.65931	1
Q6ZQA0-T1855	Nbeal2-T1855	TRUE	FALSE		NA	NA	NA	TRUE	TRUE	0.000266151	2.38713	6	FALSE	TRUE	0.498203	1.26901	NA	FALSE	FALSE	NA	NA	NA
Q71FD5-S18	Znrf2-S18	TRUE	FALSE		NA	NA	NA	TRUE	TRUE	0.00520221	1.85299	4	FALSE	TRUE	0.189906	1.49028	NA	FALSE	FALSE	NA	NA	NA
Q78WZ7-S318	Twistnb-S318	TRUE	FALSE		NA	NA	NA	TRUE	TRUE	0.0365566	2.49595	1	FALSE	TRUE	0.0790285	1.51085	NA	FALSE	FALSE	NA	NA	NA
Q80U16-T581	Fam65b-T581	TRUE	FALSE		NA	NA	NA	TRUE	TRUE	0.00135993	3.37128	4	TRUE	TRUE	0.041938	2.01436	1	FALSE	FALSE	NA	NA	NA
Q80XI3-S1150	Eif4g3-S1150	TRUE	FALSE		NA	NA	NA	TRUE	TRUE	0.00102958	4.13558	5	TRUE	TRUE	0.00373202	2.22261	4	FALSE	FALSE	NA	NA	NA
Q80YV3-S749	Trrap-S749	TRUE	FALSE		NA	NA	NA	TRUE	TRUE	0.0125627	2.44644	3	FALSE	TRUE	0.36002	1.4406	NA	FALSE	FALSE	NA	NA	NA
Q8BG15-S28	Ctdspl2-S28	TRUE	FALSE		NA	NA	NA	TRUE	TRUE	0.000464688	4.74236	6	TRUE	TRUE	0.0175951	2.33278	2	FALSE	FALSE	NA	NA	NA
Q8BGD9-S424	Eif4b-S424	TRUE	FALSE		NA	NA	NA	TRUE	TRUE	0.00718944	3.2987	4	FALSE	FALSE	NA	NA	NA	FALSE	TRUE	0.0470571	1.49016	0
Q8BI72-S124	Cdkn2aip-S124	TRUE	FALSE		NA	NA	NA	TRUE	TRUE	0.00286769	2.26538	4	FALSE	TRUE	0.606147	1.46282	NA	FALSE	FALSE	NA	NA	NA
Q8BJS4-S12	Sun2-S12	TRUE	FALSE	PKACA;ATR	NA	NA	NA	TRUE	TRUE	0.00017116	3.92606	5	FALSE	TRUE	0.0661444	1.85569	NA	FALSE	FALSE	NA	NA	NA
Q8BJS4-T9	Sun2-T9	TRUE	FALSE		NA	NA	NA	TRUE	TRUE	0.000425503	2.79063	4	TRUE	TRUE	0.0050333	1.78765	2	FALSE	FALSE	NA	NA	NA
Q8BJU0-S307	Sgta-S307	TRUE	FALSE	AKT2	NA	NA	NA	TRUE	TRUE	1.79112e-07	4.08547	6	FALSE	FALSE	NA	NA	NA	TRUE	TRUE	0.0141408	1.51451	2
Q8BKT7-T328	Thoc5-T328	TRUE	FALSE		NA	NA	NA	TRUE	TRUE	0.000512184	4.58366	7	TRUE	TRUE	0.04543	2.39559	1	FALSE	FALSE	NA	NA	NA
Q8BLR5-S244	Psd4-S244	TRUE	FALSE		NA	NA	NA	TRUE	TRUE	0.000653371	4.40214	6	FALSE	TRUE	0.0770695	2.05943	NA	FALSE	FALSE	NA	NA	NA
Q8BMB0-S174	Emsy-S174	TRUE	FALSE		NA	NA	NA	TRUE	TRUE	0.0117296	2.02486	3	FALSE	TRUE	0.102738	1.77053	NA	FALSE	FALSE	NA	NA	NA
Q8BQ30-S224	Ppp1r18-S224	TRUE	FALSE		NA	NA	NA	TRUE	TRUE	8.33817e-09	6.81769	9	TRUE	TRUE	0.0356943	2.46746	1	FALSE	FALSE	NA	NA	NA
Q8BVK9-S177	Sp110-S177	TRUE	FALSE		NA	NA	NA	TRUE	TRUE	0.0158862	2.85286	2	FALSE	TRUE	0.0417318	1.82555	0	FALSE	FALSE	NA	NA	NA
Q8C156-S24	Ncaph-S24	TRUE	FALSE		NA	NA	NA	TRUE	TRUE	0.00187377	3.02548	6	FALSE	TRUE	0.399037	1.58462	NA	FALSE	FALSE	NA	NA	NA
Q8C156-S25	Ncaph-S25	TRUE	FALSE		NA	NA	NA	TRUE	TRUE	0.0103226	3.39025	5	FALSE	TRUE	0.305441	1.80593	NA	FALSE	FALSE	NA	NA	NA
Q8C2K1-S600	Def6-S600	TRUE	FALSE		NA	NA	NA	TRUE	TRUE	0.000644026	3.45911	4	FALSE	TRUE	0.263689	1.70791	NA	FALSE	FALSE	NA	NA	NA
Q8C2K1-T595	Def6-T595	TRUE	FALSE		NA	NA	NA	TRUE	TRUE	3.72832e-07	4.42656	4	TRUE	TRUE	0.00216986	2.06457	3	FALSE	FALSE	NA	NA	NA
Q8C2K5-S95	Rasal3-S95	TRUE	FALSE		NA	NA	NA	TRUE	TRUE	0.000566203	5.91951	4	FALSE	TRUE	0.197013	1.89618	NA	FALSE	FALSE	NA	NA	NA
Q8CIB6-T25	Tmem230-T25	TRUE	FALSE		NA	NA	NA	TRUE	TRUE	0.00388369	5.18035	4	FALSE	TRUE	0.180965	2.0288	NA	FALSE	FALSE	NA	NA	NA
Q8CIN4-S19	Pak2-S19	TRUE	FALSE	PAK2	NA	NA	NA	TRUE	TRUE	0.000522442	7.86419	7	TRUE	TRUE	0.0110755	2.75759	3	FALSE	FALSE	NA	NA	NA
Q8K0D0-S137	Cdk17-S137	TRUE	FALSE		NA	NA	NA	TRUE	TRUE	0.0345526	2.38788	2	FALSE	TRUE	0.279393	1.46733	NA	FALSE	FALSE	NA	NA	NA
Q8K0D0-S146	Cdk17-S146	TRUE	FALSE		NA	NA	NA	TRUE	TRUE	0.000756376	3.15581	4	TRUE	TRUE	0.00118451	2.63947	6	FALSE	FALSE	NA	NA	NA
Q8K2Z4-S1320	Ncapd2-S1320	TRUE	FALSE		NA	NA	NA	TRUE	TRUE	0.000361226	5.21327	7	FALSE	TRUE	0.306703	2.03635	NA	FALSE	FALSE	NA	NA	NA
Q8K2Z4-T1319	Ncapd2-T1319	TRUE	FALSE		NA	NA	NA	TRUE	TRUE	3.28991e-05	14.8654	7	TRUE	TRUE	0.0274404	4.23985	2	FALSE	FALSE	NA	NA	NA
Q8K310-S195	Matr3-S195	TRUE	FALSE	CHK1	NA	NA	NA	TRUE	TRUE	0.0022429	2.27889	5	FALSE	TRUE	0.0760218	1.52265	NA	FALSE	FALSE	NA	NA	NA
Q8K3Z9-S367	Pom121-S367	TRUE	FALSE		NA	NA	NA	TRUE	TRUE	0.00217105	1.94508	6	FALSE	TRUE	0.160536	1.4958	NA	FALSE	FALSE	NA	NA	NA
Q8R1Q8-S516	Dync1li1-S516	TRUE	FALSE	ERK1-2	NA	NA	NA	TRUE	TRUE	0.000925787	2.24565	4	FALSE	TRUE	0.385197	1.33948	NA	FALSE	FALSE	NA	NA	NA
Q8R316-S380	Hbp1-S380	TRUE	FALSE		NA	NA	NA	TRUE	TRUE	0.00507319	2.77695	5	FALSE	TRUE	0.0929124	1.97046	NA	FALSE	FALSE	NA	NA	NA
Q8VC03-S177	Eml3-S177	TRUE	FALSE	CHK1	NA	NA	NA	TRUE	TRUE	0.021586	2.63163	3	FALSE	TRUE	0.255669	1.84813	NA	FALSE	FALSE	NA	NA	NA
Q8VDD5-T1939+S1943	Myh9-T1939+S1943	TRUE	FALSE	CAMK2A;CAMK4	NA	NA	NA	TRUE	TRUE	3.63736e-07	14.3735	8	TRUE	TRUE	0.00239405	4.359	4	FALSE	FALSE	NA	NA	NA
Q8VDD9-S1315	Phip-S1315	TRUE	FALSE		NA	NA	NA	TRUE	TRUE	0.00434526	2.44461	4	FALSE	TRUE	0.201363	1.4497	NA	FALSE	FALSE	NA	NA	NA
Q91V92-S457	Acly-S457	TRUE	FALSE		NA	NA	NA	TRUE	TRUE	0.00178197	2.92033	6	FALSE	TRUE	0.150047	1.6953	NA	FALSE	FALSE	NA	NA	NA
Q91WB4-S226	Plekhf2-S226	TRUE	FALSE		NA	NA	NA	TRUE	TRUE	0.00674095	3.90535	4	FALSE	TRUE	0.102858	1.87505	NA	FALSE	FALSE	NA	NA	NA
Q91WN1-S109	Dnajc9-S109	TRUE	FALSE		NA	NA	NA	TRUE	TRUE	0.000786384	3.35507	6	FALSE	TRUE	0.0512938	1.58988	NA	FALSE	FALSE	NA	NA	NA
Q924A2-T1078	Cic-T1078	TRUE	FALSE		NA	NA	NA	TRUE	TRUE	0.00112128	4.94234	6	TRUE	TRUE	0.0162888	3.17631	2	FALSE	FALSE	NA	NA	NA
Q99JX3-S418	Gorasp2-S418	TRUE	FALSE		NA	NA	NA	TRUE	TRUE	0.0247397	3.44512	2	FALSE	TRUE	0.101476	1.90485	NA	FALSE	FALSE	NA	NA	NA
Q9CR86-S53	Carhsp1-S53	TRUE	FALSE	P90RSK;AKT1	NA	NA	NA	TRUE	TRUE	0.000525452	1.97976	3	FALSE	TRUE	0.194838	1.89381	NA	FALSE	FALSE	NA	NA	NA
Q9CY58-S329	Serbp1-S329	TRUE	FALSE		NA	NA	NA	TRUE	TRUE	4.33315e-06	8.79053	7	TRUE	TRUE	0.010815	3.23781	2	FALSE	FALSE	NA	NA	NA
Q9CYA6-S423	Zcchc8-S423	TRUE	FALSE		NA	NA	NA	TRUE	TRUE	0.00138508	5.88169	5	FALSE	TRUE	0.0487012	2.9349	0	FALSE	FALSE	NA	NA	NA
Q9D1F4-T247	Akt1s1-T247	TRUE	FALSE	AKT1	NA	NA	NA	TRUE	TRUE	5.10777e-05	6.99691	7	TRUE	TRUE	0.00180973	4.60315	4	FALSE	FALSE	NA	NA	NA
Q9D5K4-S294	S100pbp-S294	TRUE	FALSE		NA	NA	NA	TRUE	TRUE	7.18099e-06	16.1904	6	TRUE	TRUE	0.0192345	5.79445	2	FALSE	FALSE	NA	NA	NA
Q9DBC7-S77+S83	Prkar1a-S77+S83	TRUE	FALSE		NA	NA	NA	TRUE	TRUE	0.000254445	8.37337	7	TRUE	TRUE	0.000754963	3.6199	6	FALSE	FALSE	NA	NA	NA
Q9DBC7-S83+S77	Prkar1a-S83+S77	TRUE	FALSE	CDK16;CDK2	NA	NA	NA	TRUE	TRUE	4.21278e-06	5.15556	7	TRUE	TRUE	0.0326	2.22631	1	FALSE	FALSE	NA	NA	NA
Q9ES28-S776	Arhgef7-S776	TRUE	FALSE		NA	NA	NA	TRUE	TRUE	0.0181074	6.49846	2	FALSE	TRUE	0.320818	2.16689	NA	FALSE	FALSE	NA	NA	NA
Q9JIX8-S863	Acin1-S863	TRUE	FALSE		NA	NA	NA	TRUE	TRUE	0.0015707	8.34655	5	FALSE	TRUE	0.296373	1.98608	NA	FALSE	FALSE	NA	NA	NA
Q9JIX8-S986	Acin1-S986	TRUE	FALSE		NA	NA	NA	TRUE	TRUE	0.000719207	4.99023	6	FALSE	TRUE	0.313384	1.52998	NA	FALSE	FALSE	NA	NA	NA
Q9JIY2-S290	Cbll1-S290	TRUE	FALSE		NA	NA	NA	TRUE	TRUE	0.0116177	5.46689	3	FALSE	TRUE	0.216091	1.7311	NA	FALSE	FALSE	NA	NA	NA
Q9JKF1-Y172	Iqgap1-Y172	TRUE	FALSE		NA	NA	NA	TRUE	TRUE	0.000243873	1.92984	3	FALSE	FALSE	NA	NA	NA	FALSE	TRUE	0.132455	1.43046	NA
Q9JLQ0-S232	Cd2ap-S232	TRUE	FALSE		NA	NA	NA	TRUE	TRUE	0.0038326	2.162	4	FALSE	FALSE	NA	NA	NA	FALSE	TRUE	0.661291	1.17448	NA
Q9QZQ1-T214	Mllt4-T214	TRUE	FALSE		NA	NA	NA	TRUE	TRUE	0.002639	4.01258	5	FALSE	TRUE	0.298574	2.10345	NA	FALSE	FALSE	NA	NA	NA
Q9WTX2-S18	Prkra-S18	TRUE	FALSE		NA	NA	NA	TRUE	TRUE	0.0039586	3.08842	4	FALSE	TRUE	0.0658607	1.78088	NA	FALSE	FALSE	NA	NA	NA
Q9WU62-T860	Incenp-T860	TRUE	FALSE	AURB	NA	NA	NA	TRUE	TRUE	0.00849158	2.00637	3	FALSE	TRUE	0.770888	1.18404	NA	FALSE	FALSE	NA	NA	NA
Q9Z2V6-T648	Hdac5-T648	TRUE	FALSE		NA	NA	NA	TRUE	TRUE	0.0017724	3.31418	4	TRUE	TRUE	0.0103691	2.68012	4	FALSE	FALSE	NA	NA	NA
E9Q394-S1839	Akap13-S1839	TRUE	FALSE		NA	NA	NA	TRUE	TRUE	0.000330336	3.00305	6	FALSE	FALSE	NA	NA	NA	TRUE	TRUE	0.000213568	2.3022	5
P15702-T283	Spn-T283	TRUE	FALSE		NA	NA	NA	TRUE	TRUE	0.00496615	3.20005	2	FALSE	TRUE	0.214623	1.44317	NA	FALSE	FALSE	NA	NA	NA
P42209-S311	Sept1-S311	TRUE	FALSE		NA	NA	NA	TRUE	TRUE	1.04322e-05	3.71059	6	TRUE	TRUE	0.000122294	2.80805	5	FALSE	FALSE	NA	NA	NA
P42230-Y694	Stat5a-Y694	TRUE	FALSE	SYK;JAK2;LCK;JAK3	NA	NA	NA	FALSE	TRUE	0.0678735	1.88506	NA	TRUE	TRUE	0.00662018	2.02484	5	FALSE	FALSE	NA	NA	NA
Q01147-S142	Creb1-S142	TRUE	FALSE	CAMK2A;CK2A1	NA	NA	NA	TRUE	TRUE	0.000797569	2.38603	4	TRUE	TRUE	0.00582704	2.31453	2	FALSE	FALSE	NA	NA	NA
Q8BYW1-S380	Arhgap25-S380	TRUE	FALSE		NA	NA	NA	TRUE	TRUE	0.0235028	3.03218	2	FALSE	TRUE	0.756518	1.26258	NA	FALSE	FALSE	NA	NA	NA
Q8K4G5-S737	Ablim1-S737	TRUE	FALSE		NA	NA	NA	TRUE	TRUE	3.04582e-05	1.82059	5	TRUE	TRUE	0.000935719	1.96527	4	FALSE	FALSE	NA	NA	NA
Q9D1J1-S186	Necap2-S186	TRUE	FALSE		NA	NA	NA	TRUE	TRUE	0.0016885	4.28127	5	TRUE	TRUE	0.03306	2.08638	1	FALSE	FALSE	NA	NA	NA
E9Q7G0-S1835	Numa1-S1835	TRUE	FALSE		NA	NA	NA	TRUE	TRUE	0.00995193	1.87769	4	FALSE	FALSE	NA	NA	NA	TRUE	TRUE	0.00235403	2.03104	6
P58252-T57	Eef2-T57	TRUE	FALSE		NA	NA	NA	TRUE	TRUE	0.000245356	5.64611	7	TRUE	TRUE	0.000109908	5.74727	8	FALSE	FALSE	NA	NA	NA
P83882-Y34	Rpl36a-Y34	TRUE	FALSE		NA	NA	NA	TRUE	TRUE	0.00591099	3.28487	2	FALSE	TRUE	0.0929542	2.24713	NA	FALSE	FALSE	NA	NA	NA
Q80SY5-S5	Prpf38b-S5	TRUE	FALSE		NA	NA	NA	TRUE	TRUE	0.0281976	4.49173	1	FALSE	TRUE	0.251705	1.45385	NA	FALSE	FALSE	NA	NA	NA
O35601-S561	Fyb-S561	TRUE	FALSE		NA	NA	NA	TRUE	TRUE	0.000711196	1.79185	4	TRUE	TRUE	0.0164466	1.32493	1	FALSE	FALSE	NA	NA	NA
P16546-S1029	Sptan1-S1029	TRUE	FALSE		NA	NA	NA	TRUE	TRUE	2.41591e-08	4.95814	7	FALSE	FALSE	NA	NA	NA	TRUE	TRUE	9.67582e-07	3.64992	8
P19973-T166+S168	Lsp1-T166+S168	TRUE	FALSE		NA	NA	NA	TRUE	TRUE	0.00160596	2.47899	5	FALSE	TRUE	0.199388	1.51053	NA	FALSE	FALSE	NA	NA	NA
P97492-S20	Rgs14-S20	TRUE	FALSE		NA	NA	NA	TRUE	TRUE	0.00437859	1.88519	4	FALSE	TRUE	0.0699753	1.63963	NA	FALSE	FALSE	NA	NA	NA
Q3UHJ0-T638	Aak1-T638	TRUE	FALSE		NA	NA	NA	TRUE	TRUE	0.0148119	2.58462	4	TRUE	TRUE	0.0231541	2.26408	2	FALSE	FALSE	NA	NA	NA
Q4V9W2-S97	Srek1ip1-S97	TRUE	FALSE		NA	NA	NA	TRUE	TRUE	4.75785e-06	2.55358	6	TRUE	TRUE	0.0427423	1.48625	1	FALSE	FALSE	NA	NA	NA
Q5Y5T1-S345	Zdhhc20-S345	TRUE	FALSE		NA	NA	NA	TRUE	TRUE	0.00240345	3.37176	4	TRUE	TRUE	0.0105956	2.65963	2	FALSE	FALSE	NA	NA	NA
Q60591-S365	Nfatc2-S365	TRUE	FALSE		NA	NA	NA	TRUE	TRUE	0.00185679	2.24081	5	TRUE	TRUE	0.0173655	1.62067	1	FALSE	FALSE	NA	NA	NA
Q60902-S255	Eps15l1-S255	TRUE	FALSE		NA	NA	NA	TRUE	TRUE	0.0174711	2.06291	2	FALSE	TRUE	0.168716	1.70841	NA	FALSE	FALSE	NA	NA	NA
Q99PV8-S375	Bcl11b-S375	TRUE	FALSE		NA	NA	NA	TRUE	TRUE	0.0318867	1.83089	1	TRUE	TRUE	0.0472248	1.66162	1	FALSE	FALSE	NA	NA	NA
O35671-S41	Itgb1bp1-S41	TRUE	FALSE		NA	NA	NA	TRUE	TRUE	0.00881791	1.5162	1	FALSE	TRUE	0.225205	1.29043	NA	FALSE	FALSE	NA	NA	NA
P0DP26|P0DP27|P0DP28-Y100	Calm1|Calm2|Calm3-Y100	TRUE	FALSE	INSR	NA	NA	NA	TRUE	TRUE	1.39784e-05	1.71504	2	FALSE	FALSE	NA	NA	NA	TRUE	TRUE	0.000790905	1.57209	1
P11499-Y276	Hsp90ab1-Y276	TRUE	FALSE		NA	NA	NA	TRUE	TRUE	0.0246653	1.86262	2	FALSE	FALSE	NA	NA	NA	FALSE	TRUE	0.231965	2.07795	NA
P24788-S113	Cdk11b-S113	TRUE	FALSE		NA	NA	NA	TRUE	TRUE	0.0280041	1.7325	1	FALSE	TRUE	0.269815	1.43329	NA	FALSE	FALSE	NA	NA	NA
P27577-S251	Ets1-S251	TRUE	FALSE	CAMK2A	NA	NA	NA	TRUE	TRUE	0.0199158	2.26079	2	FALSE	TRUE	0.529364	1.28311	NA	FALSE	FALSE	NA	NA	NA
P35601-S244	Rfc1-S244	TRUE	FALSE		NA	NA	NA	TRUE	TRUE	0.0147794	1.79609	1	FALSE	TRUE	0.265988	1.28729	NA	FALSE	FALSE	NA	NA	NA
P70658-S326	Cxcr4-S326	TRUE	FALSE		NA	NA	NA	TRUE	TRUE	0.0146233	1.97231	2	FALSE	TRUE	0.801619	1.17686	NA	FALSE	FALSE	NA	NA	NA
P83510-S649	Tnik-S649	TRUE	FALSE		NA	NA	NA	TRUE	TRUE	0.000413555	1.57163	1	FALSE	TRUE	0.318151	1.29629	NA	FALSE	FALSE	NA	NA	NA
Q05512-S408	Mark2-S408	TRUE	FALSE		NA	NA	NA	TRUE	TRUE	0.0135119	1.85588	2	FALSE	TRUE	0.500209	1.27053	NA	FALSE	FALSE	NA	NA	NA
Q14AX6-T1365	Cdk12-T1365	TRUE	FALSE		NA	NA	NA	TRUE	TRUE	0.0429177	1.66712	1	FALSE	TRUE	0.212038	1.36879	NA	FALSE	FALSE	NA	NA	NA
Q3TDQ1-S29	Stt3b-S29	TRUE	FALSE		NA	NA	NA	TRUE	TRUE	0.0167693	1.77143	2	FALSE	TRUE	0.709434	1.14445	NA	FALSE	FALSE	NA	NA	NA
Q3U1F9-S348	Pag1-S348	TRUE	FALSE		NA	NA	NA	TRUE	TRUE	0.0265455	1.90774	2	FALSE	TRUE	0.633749	1.17858	NA	FALSE	FALSE	NA	NA	NA
Q3U1F9-Y414	Pag1-Y414	TRUE	FALSE		NA	NA	NA	TRUE	TRUE	0.0207351	1.44944	2	FALSE	FALSE	NA	NA	NA	FALSE	FALSE	NA	1.4089	NA
Q4QQM4-S14	Trp53i11-S14	TRUE	FALSE		NA	NA	NA	TRUE	TRUE	0.0403913	1.66612	2	FALSE	TRUE	0.197223	1.33064	NA	FALSE	FALSE	NA	NA	NA
Q4V9W2-S96	Srek1ip1-S96	TRUE	FALSE		NA	NA	NA	TRUE	TRUE	0.0282672	2.95426	1	FALSE	TRUE	0.752826	1.27156	NA	FALSE	FALSE	NA	NA	NA
Q569Z6-S379	Thrap3-S379	TRUE	FALSE		NA	NA	NA	FALSE	TRUE	0.0136825	1.31463	0	TRUE	TRUE	0.00330385	1.44846	1	FALSE	FALSE	NA	NA	NA
Q60591-S249	Nfatc2-S249	TRUE	FALSE		NA	NA	NA	TRUE	TRUE	0.00195904	1.7104	3	FALSE	TRUE	0.51999	1.27349	NA	FALSE	FALSE	NA	NA	NA
Q60790-S833	Rasa3-S833	TRUE	FALSE		NA	NA	NA	TRUE	TRUE	0.00634882	1.52712	1	FALSE	TRUE	0.0856499	1.32683	NA	FALSE	FALSE	NA	NA	NA
Q60875-T121	Arhgef2-T121	TRUE	FALSE		NA	NA	NA	TRUE	TRUE	0.0256954	2.45095	2	FALSE	TRUE	0.13488	1.54403	NA	FALSE	FALSE	NA	NA	NA
Q61084-S147	Map3k3-S147	TRUE	FALSE		NA	NA	NA	FALSE	TRUE	0.371805	1.4667	NA	TRUE	TRUE	0.0125276	1.78276	3	FALSE	FALSE	NA	NA	NA
Q61103-S142	Dpf2-S142	TRUE	FALSE		NA	NA	NA	TRUE	TRUE	0.0156784	1.53242	2	TRUE	TRUE	0.00727229	1.57295	2	FALSE	FALSE	NA	NA	NA
Q61233-Y276	Lcp1-Y276	TRUE	FALSE		NA	NA	NA	FALSE	TRUE	0.184471	1.62843	NA	TRUE	TRUE	0.039407	1.57742	1	FALSE	FALSE	NA	NA	NA
Q61233-Y28	Lcp1-Y28	TRUE	FALSE		NA	NA	NA	FALSE	TRUE	0.0160211	1.29932	0	FALSE	FALSE	NA	NA	NA	TRUE	TRUE	0.0158382	1.40999	1
Q61337-S155	Bad-S155	TRUE	FALSE	AKT1;RAF1;PKACA;P90RSK;PRKD1;ARAF;PKCE;PAK1	NA	NA	NA	TRUE	TRUE	0.00413439	1.54739	2	FALSE	TRUE	0.270989	1.2225	NA	FALSE	FALSE	NA	NA	NA
Q6KCD5-S2477	Nipbl-S2477	TRUE	FALSE		NA	NA	NA	TRUE	TRUE	0.0202536	1.58903	2	FALSE	TRUE	0.0616868	1.38594	NA	FALSE	FALSE	NA	NA	NA
Q78YY6-S102	Dnajc15-S102	TRUE	FALSE		NA	NA	NA	TRUE	TRUE	0.00976279	1.77297	3	FALSE	TRUE	0.181131	1.4624	NA	FALSE	FALSE	NA	NA	NA
Q7TPS5-S321	C2cd5-S321	TRUE	FALSE		NA	NA	NA	TRUE	TRUE	0.00507215	1.54322	4	FALSE	TRUE	0.115469	1.1738	NA	FALSE	FALSE	NA	NA	NA
Q7TSI3-T691	Ppp6r1-T691	TRUE	FALSE		NA	NA	NA	FALSE	TRUE	0.320384	1.60556	NA	TRUE	TRUE	0.0498554	1.63719	1	FALSE	FALSE	NA	NA	NA
Q80TJ7-S984	Phf8-S984	TRUE	FALSE		NA	NA	NA	TRUE	TRUE	0.0164742	1.51264	3	FALSE	TRUE	0.74091	1.18799	NA	FALSE	FALSE	NA	NA	NA
Q80U16-S366	Fam65b-S366	TRUE	FALSE		NA	NA	NA	TRUE	TRUE	0.0126417	1.87724	3	FALSE	TRUE	0.175426	1.42517	NA	FALSE	FALSE	NA	NA	NA
Q8BGD9-T427	Eif4b-T427	TRUE	FALSE		NA	NA	NA	TRUE	TRUE	0.0287081	1.5314	1	FALSE	FALSE	NA	NA	NA	FALSE	TRUE	0.600212	1.11245	NA
Q8BJU0-T305	Sgta-T305	TRUE	FALSE		NA	NA	NA	TRUE	TRUE	0.0346516	1.67431	1	FALSE	FALSE	NA	NA	NA	FALSE	TRUE	0.855222	1.08841	NA
Q8BQ33-S1326	Ticrr-S1326	TRUE	FALSE		NA	NA	NA	TRUE	TRUE	0.0258965	1.51477	2	FALSE	TRUE	0.229183	1.20952	NA	FALSE	FALSE	NA	NA	NA
Q8BTI8-S1400	Srrm2-S1400	TRUE	FALSE		NA	NA	NA	TRUE	TRUE	0.0229123	1.66516	3	FALSE	TRUE	0.473235	1.24341	NA	FALSE	FALSE	NA	NA	NA
Q8BTI8-S1650	Srrm2-S1650	TRUE	FALSE		NA	NA	NA	FALSE	TRUE	0.143213	1.27804	NA	TRUE	TRUE	0.0200684	1.30822	1	FALSE	FALSE	NA	NA	NA
Q8BTI8-S778	Srrm2-S778	TRUE	FALSE		NA	NA	NA	TRUE	TRUE	0.00251018	1.60129	2	FALSE	TRUE	0.108606	1.28287	NA	FALSE	FALSE	NA	NA	NA
Q8BUH8-S47	Senp7-S47	TRUE	FALSE		NA	NA	NA	TRUE	TRUE	0.019048	2.09253	2	FALSE	TRUE	0.285855	1.37205	NA	FALSE	FALSE	NA	NA	NA
Q8BYW1-S379	Arhgap25-S379	TRUE	FALSE		NA	NA	NA	FALSE	TRUE	0.22458	1.75578	NA	TRUE	TRUE	0.0104231	1.64535	2	FALSE	FALSE	NA	NA	NA
Q8BZ03-S197	Prkd2-S197	TRUE	FALSE		NA	NA	NA	TRUE	TRUE	0.0108393	1.57203	3	FALSE	TRUE	0.619672	1.27599	NA	FALSE	FALSE	NA	NA	NA
Q8CHP6-S312	Phc3-S312	TRUE	FALSE		NA	NA	NA	TRUE	TRUE	0.00337315	1.57758	4	FALSE	FALSE	NA	NA	NA	FALSE	TRUE	0.622178	1.1483	NA
Q8K019-S383	Bclaf1-S383	TRUE	FALSE		NA	NA	NA	FALSE	TRUE	0.330957	1.68722	NA	TRUE	TRUE	0.0429921	1.77552	1	FALSE	FALSE	NA	NA	NA
Q8K124-S395	Plekho2-S395	TRUE	FALSE		NA	NA	NA	TRUE	TRUE	6.56215e-05	1.63512	4	FALSE	TRUE	0.0438621	1.31237	0	FALSE	FALSE	NA	NA	NA
Q8K352-S26	Sash3-S26	TRUE	FALSE		NA	NA	NA	TRUE	TRUE	0.0157383	1.59405	4	FALSE	TRUE	0.629251	1.27071	NA	FALSE	FALSE	NA	NA	NA
Q8R3S6-S472	Exoc1-S472	TRUE	FALSE		NA	NA	NA	TRUE	TRUE	0.00143808	1.74275	2	FALSE	TRUE	0.502539	1.34465	NA	FALSE	FALSE	NA	NA	NA
Q8VD58-S281	Evi2b-S281	TRUE	FALSE		NA	NA	NA	TRUE	TRUE	0.0333362	1.53867	2	FALSE	TRUE	0.0750886	1.44159	NA	FALSE	FALSE	NA	NA	NA
Q8VDM4-T20	Psmd2-T20	TRUE	FALSE		NA	NA	NA	TRUE	TRUE	0.0223771	1.77139	1	FALSE	TRUE	0.1659	1.49385	NA	FALSE	FALSE	NA	NA	NA
Q91VY6-S66	Cytip-S66	TRUE	FALSE		NA	NA	NA	TRUE	TRUE	6.3726e-05	1.61584	2	FALSE	TRUE	0.698301	1.15643	NA	FALSE	FALSE	NA	NA	NA
Q91VY6-T278	Cytip-T278	TRUE	FALSE		NA	NA	NA	TRUE	TRUE	0.00518299	2.11351	5	FALSE	TRUE	0.62759	1.30708	NA	FALSE	FALSE	NA	NA	NA
Q9ERU9-S2505	Ranbp2-S2505	TRUE	FALSE	P38A	NA	NA	NA	FALSE	TRUE	0.367674	1.43616	NA	TRUE	TRUE	0.0185588	1.51207	2	FALSE	FALSE	NA	NA	NA
Q9ES52-Y868	Inpp5d-Y868	TRUE	FALSE		NA	NA	NA	TRUE	TRUE	0.00197468	1.49505	3	FALSE	TRUE	0.1621	1.72898	NA	FALSE	FALSE	NA	NA	NA
Q9JIX8-S561	Acin1-S561	TRUE	FALSE		NA	NA	NA	TRUE	TRUE	0.0354819	1.93094	1	FALSE	FALSE	NA	NA	NA	FALSE	TRUE	0.229271	1.68055	NA
Q9JLQ0-S458	Cd2ap-S458	TRUE	FALSE		NA	NA	NA	TRUE	TRUE	0.00320559	1.98199	4	FALSE	TRUE	0.117052	1.37582	NA	FALSE	FALSE	NA	NA	NA
Q9JM52-S745	Mink1-S745	TRUE	FALSE		NA	NA	NA	TRUE	TRUE	0.0172825	1.64704	2	FALSE	TRUE	0.35213	1.29097	NA	FALSE	FALSE	NA	NA	NA
Q9JM52-S746	Mink1-S746	TRUE	FALSE		NA	NA	NA	TRUE	TRUE	0.0133034	1.71778	2	FALSE	TRUE	0.113088	1.278	NA	FALSE	FALSE	NA	NA	NA
Q9QUG9-S116	Rasgrp2-S116	TRUE	FALSE	PKACA	NA	NA	NA	TRUE	TRUE	0.0293636	3.03393	2	FALSE	TRUE	0.458389	1.34985	NA	FALSE	FALSE	NA	NA	NA
Q9QXS1-S4393	Plec-S4393	TRUE	FALSE		NA	NA	NA	TRUE	TRUE	0.0244413	1.73991	2	FALSE	TRUE	0.356876	1.40694	NA	FALSE	FALSE	NA	NA	NA
Q9WUU8-S455	Tnip1-S455	TRUE	FALSE		NA	NA	NA	TRUE	TRUE	0.00630056	1.58515	3	FALSE	FALSE	NA	NA	NA	FALSE	TRUE	0.848469	1.12239	NA
Q9WV80-S188	Snx1-S188	TRUE	FALSE		NA	NA	NA	TRUE	TRUE	0.00100771	1.65577	4	FALSE	TRUE	0.688225	1.17061	NA	FALSE	FALSE	NA	NA	NA
Q9Z0M6-S798	Cd97-S798	TRUE	FALSE		NA	NA	NA	TRUE	TRUE	0.0382879	3.40625	1	FALSE	TRUE	0.36483	1.97595	NA	FALSE	FALSE	NA	NA	NA
Q9Z2D1-S630	Mtmr2-S630	TRUE	FALSE		NA	NA	NA	FALSE	TRUE	0.64332	1.35623	NA	TRUE	TRUE	0.0254946	1.47891	1	FALSE	FALSE	NA	NA	NA
Q8R3Y8-S453	Irf2bp1-S453	FALSE	FALSE		-56055	(-Inf,0]	unaffected	FALSE	TRUE	0.798553	1.03665	NA	FALSE	TRUE	0.445625	1.15063	NA	FALSE	TRUE	0.8382	1.10005	NA
O54824-S930	Il16-S930	FALSE	FALSE		-22844	(-Inf,0]	unaffected	FALSE	TRUE	0.56588	1.05539	NA	FALSE	FALSE	NA	1.11828	NA	FALSE	TRUE	0.767273	1.11138	NA
Q8BY02-S428	Nkrf-S428	FALSE	FALSE		-14177	(-Inf,0]	unaffected	FALSE	TRUE	0.79211	1.08857	NA	FALSE	TRUE	0.706788	1.14828	NA	FALSE	FALSE	NA	1.12281	NA
Q3UIA2-S669	Arhgap17-S669	FALSE	FALSE		-9591	(-Inf,0]	unaffected	FALSE	TRUE	0.838575	1.05604	NA	FALSE	TRUE	0.481817	1.25215	NA	FALSE	TRUE	0.555623	1.35198	NA
Q52KI8-S400	Srrm1-S400	FALSE	FALSE		-6558	(-Inf,0]	unaffected	FALSE	TRUE	0.676475	1.03513	NA	FALSE	TRUE	0.69682	1.07919	NA	FALSE	TRUE	0.63276	1.13968	NA
Q52KI8-S498	Srrm1-S498	FALSE	FALSE		-6147	(-Inf,0]	unaffected	FALSE	TRUE	0.863384	1.07966	NA	FALSE	TRUE	0.684997	1.16248	NA	FALSE	FALSE	NA	1.19056	NA
O08784-S853	Tcof1-S853	FALSE	FALSE		-3556	(-Inf,0]	unaffected	FALSE	TRUE	0.961767	1.03029	NA	FALSE	TRUE	0.94416	1.04574	NA	FALSE	TRUE	0.777704	1.10996	NA
O08715-S55	Akap1-S55	FALSE	FALSE		-3380	(-Inf,0]	unaffected	FALSE	TRUE	0.907459	1.08134	NA	FALSE	TRUE	0.944217	1.13191	NA	FALSE	TRUE	0.981441	1.07286	NA
A2AIV2-S138	Virma-S138;Kiaa1429-S138	FALSE	FALSE		-3316	(-Inf,0]	unaffected	FALSE	TRUE	0.682784	1.07933	NA	FALSE	TRUE	0.48875	1.16981	NA	FALSE	TRUE	0.761947	1.12904	NA
Q61624-S306	Znf148-S306	FALSE	FALSE		-2685	(-Inf,0]	unaffected	FALSE	TRUE	0.834422	1.07754	NA	FALSE	TRUE	0.269503	1.2104	NA	FALSE	TRUE	0.982271	1.03882	NA
Q80TV8-S600	Clasp1-S600	FALSE	FALSE		-2587	(-Inf,0]	unaffected	FALSE	TRUE	0.966887	1.02779	NA	FALSE	TRUE	0.713237	1.09292	NA	FALSE	TRUE	0.973181	1.06321	NA
Q64701-S650	Rbl1-S650	FALSE	FALSE	CDK2	-2034	(-Inf,0]	unaffected	FALSE	TRUE	0.185881	1.10686	NA	FALSE	TRUE	0.824246	1.08638	NA	FALSE	TRUE	0.512464	1.1421	NA
Q8CI11-S509	Gnl3-S509	FALSE	FALSE		-1841	(-Inf,0]	unaffected	FALSE	TRUE	0.976167	1.02508	NA	FALSE	FALSE	NA	1.18523	NA	FALSE	TRUE	0.920666	1.08977	NA
Q9DBS9-S271	Osbpl3-S271	FALSE	FALSE		-1754	(-Inf,0]	unaffected	FALSE	TRUE	0.640447	1.0582	NA	FALSE	TRUE	0.4716	1.11494	NA	FALSE	TRUE	0.973381	1.07018	NA
Q8BP27-S115	Sfr1-S115	FALSE	FALSE		-1690	(-Inf,0]	unaffected	FALSE	TRUE	0.711294	1.05067	NA	FALSE	TRUE	0.664253	1.08688	NA	FALSE	TRUE	0.971972	1.05261	NA
Q9ESX5-S508	Dkc1-S508	FALSE	FALSE		-1557	(-Inf,0]	unaffected	FALSE	TRUE	0.768444	1.0934	NA	FALSE	TRUE	0.878474	1.16703	NA	FALSE	FALSE	NA	1.42197	NA
Q3UHX0-S716	Nol8-S716	FALSE	FALSE		-1477	(-Inf,0]	unaffected	FALSE	TRUE	0.527103	1.08761	NA	FALSE	FALSE	NA	1.27245	NA	FALSE	TRUE	0.934166	1.09784	NA
Q8CBW3-S183	Abi1-S183	FALSE	FALSE	ERK1-2	-1473	(-Inf,0]	unaffected	FALSE	TRUE	0.94528	1.02542	NA	FALSE	TRUE	0.345009	1.09562	NA	FALSE	TRUE	0.981115	1.03838	NA
P97379-T227	G3bp2-T227	FALSE	FALSE		-1400	(-Inf,0]	unaffected	FALSE	TRUE	0.865351	1.06819	NA	FALSE	TRUE	0.738536	1.26754	NA	FALSE	TRUE	0.990323	1.05204	NA
Q6NS46-S1470	Pdcd11-S1470	FALSE	FALSE		-1360	(-Inf,0]	unaffected	FALSE	TRUE	0.0875467	1.24692	NA	FALSE	FALSE	NA	1.30302	NA	FALSE	FALSE	NA	1.26852	NA
Q8BTI8-S744	Srrm2-S744	FALSE	FALSE		-1315	(-Inf,0]	unaffected	FALSE	TRUE	0.236825	1.11755	NA	FALSE	TRUE	0.856606	1.09474	NA	FALSE	FALSE	NA	1.4464	NA
D3Z6Q9-S443	Bin2-S443	FALSE	FALSE		-1309	(-Inf,0]	unaffected	FALSE	TRUE	0.851563	1.05032	NA	FALSE	TRUE	0.169003	1.26812	NA	FALSE	TRUE	0.984091	1.03461	NA
O89090-S61	Sp1-S61	FALSE	FALSE	ERK1-2	-1225	(-Inf,0]	unaffected	FALSE	TRUE	0.20506	1.21333	NA	FALSE	TRUE	0.201635	2.5005	NA	FALSE	TRUE	0.924669	1.11916	NA
P54731-S269	Faf1-S269	FALSE	FALSE		-1168	(-Inf,0]	unaffected	FALSE	TRUE	0.522953	1.17133	NA	FALSE	FALSE	NA	1.83082	NA	FALSE	TRUE	0.273613	1.12038	NA
Q8K4G5-S670	Ablim1-S670	FALSE	FALSE		-1145	(-Inf,0]	unaffected	FALSE	TRUE	0.545985	1.10409	NA	FALSE	FALSE	NA	1.21058	NA	FALSE	FALSE	NA	1.23754	NA
Q6Y7W8-S377	Gigyf2-S377	FALSE	FALSE		-1107	(-Inf,0]	unaffected	FALSE	TRUE	0.923491	1.07949	NA	FALSE	TRUE	0.580126	1.24378	NA	FALSE	TRUE	0.889064	1.13233	NA
Q62093-S191	Srsf2-S191	FALSE	FALSE		-1007	(-Inf,0]	unaffected	FALSE	TRUE	0.820328	1.03701	NA	FALSE	TRUE	0.735272	1.05476	NA	FALSE	TRUE	0.883712	1.07096	NA
Q80U28-T1235	Madd-T1235	FALSE	FALSE		-950	(-Inf,0]	unaffected	FALSE	TRUE	0.319963	1.12276	NA	FALSE	TRUE	0.624399	1.1511	NA	FALSE	FALSE	NA	1.15265	NA
Q8VE37-S11	Rcc1-S11	FALSE	FALSE	CDK1	-949	(-Inf,0]	unaffected	FALSE	TRUE	0.969158	1.02447	NA	FALSE	TRUE	0.987425	1.04459	NA	FALSE	TRUE	0.94687	1.07041	NA
Q6NVF4-S1026	Helb-S1026	FALSE	FALSE		-940	(-Inf,0]	unaffected	FALSE	TRUE	0.700904	1.05849	NA	FALSE	TRUE	0.60991	1.1781	NA	FALSE	TRUE	0.745869	1.12169	NA
O09000-S215	Ncoa3-S215	FALSE	FALSE		-920	(-Inf,0]	unaffected	FALSE	TRUE	0.0898856	1.15719	NA	FALSE	TRUE	0.471691	1.17446	NA	FALSE	FALSE	NA	1.27111	NA
Q9QYB5-S677	Add3-S677	FALSE	FALSE		-891	(-Inf,0]	unaffected	FALSE	TRUE	0.544806	1.17775	NA	FALSE	FALSE	NA	1.09788	NA	FALSE	TRUE	0.333593	1.30292	NA
Q3UIA2-S671	Arhgap17-S671	FALSE	FALSE		-858	(-Inf,0]	unaffected	FALSE	TRUE	0.891369	1.06788	NA	FALSE	TRUE	0.316636	1.29946	NA	FALSE	TRUE	0.761156	1.25522	NA
P70670|Q60817-S2138|166	Naca|Naca-S2138|166	FALSE	FALSE		-778	(-Inf,0]	unaffected	FALSE	TRUE	0.918626	1.158	NA	FALSE	FALSE	NA	3.34566	NA	FALSE	FALSE	NA	1.32563	NA
Q8C503-Y73	Sit1-Y73	FALSE	FALSE		-766	(-Inf,0]	unaffected	FALSE	TRUE	0.93131	1.0812	NA	FALSE	TRUE	0.910675	1.18083	NA	FALSE	TRUE	0.24286	1.56702	NA
Q61183-S545	Papola-S545	FALSE	FALSE		-736	(-Inf,0]	unaffected	FALSE	TRUE	0.67901	1.06525	NA	FALSE	TRUE	0.318591	1.1583	NA	FALSE	FALSE	NA	1.2221	NA
Q60876-S99	Eif4ebp1-S99	FALSE	FALSE	CK2A1	-717	(-Inf,0]	unaffected	FALSE	TRUE	0.981888	1.03593	NA	FALSE	FALSE	NA	1.49738	NA	FALSE	TRUE	0.909315	1.05245	NA
Q62441-S206	Tle4-S206	FALSE	FALSE		-714	(-Inf,0]	unaffected	FALSE	TRUE	0.693028	1.05989	NA	FALSE	FALSE	NA	1.26366	NA	FALSE	FALSE	NA	1.26975	NA
Q9EPU0-S1102	Upf1-S1102	FALSE	FALSE	SMG1	-700	(-Inf,0]	unaffected	FALSE	TRUE	0.932204	1.05296	NA	FALSE	TRUE	0.450485	1.26004	NA	FALSE	FALSE	NA	1.29367	NA
Q8K212-T44	Pacs1-T44	FALSE	FALSE		-651	(-Inf,0]	unaffected	FALSE	TRUE	0.926683	1.033	NA	FALSE	TRUE	0.600549	1.09578	NA	FALSE	TRUE	0.87044	1.10875	NA
Q6PHZ5-S107	Rbm15b-S107	FALSE	FALSE		-640	(-Inf,0]	unaffected	FALSE	TRUE	0.346547	1.06916	NA	FALSE	TRUE	0.418871	1.17086	NA	FALSE	TRUE	0.94685	1.06824	NA
Q61026-S29	Ncoa2-S29	FALSE	FALSE		-620	(-Inf,0]	unaffected	FALSE	TRUE	0.95019	1.04725	NA	FALSE	TRUE	0.678501	1.11605	NA	FALSE	FALSE	NA	1.33535	NA
Q9CWK3-S196	Cd2bp2-S196	FALSE	FALSE		-620	(-Inf,0]	unaffected	FALSE	TRUE	0.969105	1.06868	NA	FALSE	FALSE	NA	1.44668	NA	FALSE	TRUE	0.454586	1.12085	NA
Q52KI8-S450	Srrm1-S450	FALSE	FALSE		-570	(-Inf,0]	unaffected	FALSE	TRUE	0.981013	1.02615	NA	FALSE	TRUE	0.528517	1.14341	NA	FALSE	TRUE	0.825861	1.10994	NA
Q8K1E6-S28	Alkbh3-S28	FALSE	FALSE		-558	(-Inf,0]	unaffected	FALSE	TRUE	0.18972	1.12224	NA	FALSE	TRUE	0.678845	1.16457	NA	FALSE	TRUE	0.675925	1.14901	NA
D3YXK2-S24	Safb-S24	FALSE	FALSE		-542	(-Inf,0]	unaffected	FALSE	FALSE	NA	1.22289	NA	FALSE	FALSE	NA	1.58928	NA	FALSE	FALSE	NA	1.26076	NA
Q52KI8-S209	Srrm1-S209	FALSE	FALSE		-538	(-Inf,0]	unaffected	FALSE	TRUE	0.86646	1.04199	NA	FALSE	TRUE	0.695057	1.09407	NA	FALSE	TRUE	0.657567	1.13244	NA
B2RY56-S670	Rbm25-S670	FALSE	FALSE		-529	(-Inf,0]	unaffected	FALSE	TRUE	0.0674375	1.10341	NA	FALSE	TRUE	0.307465	1.17545	NA	FALSE	TRUE	0.692039	1.08172	NA
P41230-S301	Kdm5c-S301	FALSE	FALSE		-522	(-Inf,0]	unaffected	FALSE	TRUE	0.921823	1.03964	NA	FALSE	FALSE	NA	1.11681	NA	FALSE	TRUE	0.767182	1.11427	NA
Q64518-S17	Atp2a3-S17	FALSE	FALSE		-514	(-Inf,0]	unaffected	FALSE	TRUE	0.586579	1.0541	NA	FALSE	TRUE	0.28059	1.23546	NA	FALSE	TRUE	0.971325	1.05269	NA
Q8BKT7-S28	Thoc5-S28	FALSE	FALSE		-501	(-Inf,0]	unaffected	FALSE	TRUE	0.718367	1.08267	NA	FALSE	TRUE	0.657179	1.17064	NA	FALSE	FALSE	NA	1.30143	NA
Q8BVK9-S322	Sp110-S322	FALSE	FALSE		-482	(-Inf,0]	unaffected	FALSE	TRUE	0.740949	1.11376	NA	FALSE	TRUE	0.560524	1.31192	NA	FALSE	FALSE	NA	1.12003	NA
Q09XV5-S2519	Chd8-S2519	FALSE	FALSE		-476	(-Inf,0]	unaffected	FALSE	TRUE	0.862364	1.13032	NA	FALSE	FALSE	NA	1.18164	NA	FALSE	FALSE	NA	1.4016	NA
P11499-Y596	Hsp90ab1-Y596	FALSE	FALSE		-466	(-Inf,0]	unaffected	FALSE	TRUE	0.362157	1.66478	NA	FALSE	TRUE	0.634552	2.15754	NA	FALSE	FALSE	NA	1.717	NA
Q9CZM2-Y59	Rpl15-Y59	FALSE	FALSE		-438	(-Inf,0]	unaffected	FALSE	TRUE	0.0991055	1.36724	NA	FALSE	FALSE	NA	1.38073	NA	FALSE	FALSE	NA	6.67684	NA
Q62448-T505	Eif4g2-T505	FALSE	FALSE		-430	(-Inf,0]	unaffected	FALSE	TRUE	0.115147	1.09189	NA	FALSE	TRUE	0.00459848	1.29607	0	FALSE	TRUE	0.478097	1.17945	NA
P51859-S133	Hdgf-S133	FALSE	FALSE		-423	(-Inf,0]	unaffected	FALSE	TRUE	0.37989	1.07405	NA	FALSE	TRUE	0.517685	1.23439	NA	FALSE	TRUE	0.996325	1.02529	NA
G5E870-S312	Trip12-S312	FALSE	FALSE		-421	(-Inf,0]	unaffected	FALSE	TRUE	0.995494	1.03926	NA	FALSE	TRUE	0.413541	1.29181	NA	FALSE	TRUE	0.533051	1.15534	NA
Q8K124-T233	Plekho2-T233	FALSE	FALSE		-411	(-Inf,0]	unaffected	FALSE	TRUE	0.462699	1.06385	NA	FALSE	FALSE	NA	1.28169	NA	FALSE	FALSE	NA	1.27404	NA
Q8BJ37-S118	Tdp1-S118	FALSE	FALSE		-391	(-Inf,0]	unaffected	FALSE	TRUE	0.950947	1.0327	NA	FALSE	FALSE	NA	1.11021	NA	FALSE	TRUE	0.950451	1.06676	NA
Q8BTI8-S1537	Srrm2-S1537	FALSE	FALSE		-382	(-Inf,0]	unaffected	FALSE	TRUE	0.75216	1.07082	NA	FALSE	TRUE	0.899118	1.16622	NA	FALSE	FALSE	NA	1.13564	NA
Q8BVL3-S335	Snx17-S335	FALSE	FALSE		-380	(-Inf,0]	unaffected	FALSE	TRUE	0.972003	1.03572	NA	FALSE	TRUE	0.428895	1.22814	NA	FALSE	TRUE	0.985701	1.03287	NA
Q8BTI8-S1048	Srrm2-S1048	FALSE	FALSE		-373	(-Inf,0]	unaffected	FALSE	TRUE	0.543262	1.16116	NA	FALSE	TRUE	0.854999	1.13172	NA	FALSE	FALSE	NA	1.37948	NA
Q99PV8-T416	Bcl11b-T416	FALSE	FALSE		-373	(-Inf,0]	unaffected	FALSE	TRUE	0.99721	1.0609	NA	FALSE	FALSE	NA	1.32431	NA	FALSE	FALSE	NA	1.47967	NA
Q52KI8-S412	Srrm1-S412	FALSE	FALSE		-371	(-Inf,0]	unaffected	FALSE	TRUE	0.165194	1.09813	NA	FALSE	TRUE	0.956318	1.09076	NA	FALSE	TRUE	0.531301	1.10765	NA
Q64701-S640	Rbl1-S640	FALSE	FALSE	CDK2;CDK4	-371	(-Inf,0]	unaffected	FALSE	TRUE	0.938073	1.04268	NA	FALSE	FALSE	NA	1.16652	NA	FALSE	TRUE	0.944151	1.08407	NA
Q9D6Z1-S543	Nop56-S543	FALSE	FALSE		-369	(-Inf,0]	unaffected	FALSE	TRUE	0.0283259	1.15099	0	FALSE	TRUE	0.350813	1.25151	NA	FALSE	FALSE	NA	1.30788	NA
Q18PI6-Y280	Cd84-Y280	FALSE	FALSE		-367	(-Inf,0]	unaffected	FALSE	TRUE	0.940036	1.11333	NA	FALSE	TRUE	0.440301	1.19412	NA	FALSE	TRUE	0.0300006	1.44298	0
Q99NH0-S2043	Ankrd17-S2043	FALSE	FALSE	MTOR	-364	(-Inf,0]	unaffected	FALSE	TRUE	0.743486	1.13253	NA	FALSE	TRUE	0.30553	1.33845	NA	FALSE	FALSE	NA	1.11428	NA
Q8K3G5-S59	Vrk3-S59	FALSE	FALSE		-359	(-Inf,0]	unaffected	FALSE	TRUE	0.901436	1.04685	NA	FALSE	TRUE	0.866512	1.10862	NA	FALSE	FALSE	NA	1.15539	NA
Q9Z277-S1338	Baz1b-S1338	FALSE	FALSE		-356	(-Inf,0]	unaffected	FALSE	TRUE	0.877468	1.06425	NA	FALSE	TRUE	0.903444	1.11528	NA	FALSE	FALSE	NA	1.32044	NA
Q8C0V0-S159	Tlk1-S159	FALSE	FALSE		-349	(-Inf,0]	unaffected	FALSE	TRUE	0.680574	1.04291	NA	FALSE	TRUE	0.25885	1.10952	NA	FALSE	TRUE	0.939541	1.04481	NA
Q9CQJ7-S162	Pttg1-S162	FALSE	FALSE	CDK1;ERK1-2	-346	(-Inf,0]	unaffected	FALSE	TRUE	0.325118	1.08599	NA	FALSE	TRUE	0.205492	1.22757	NA	FALSE	FALSE	NA	1.15468	NA
Q9QZD4-S521	Ercc4-S521	FALSE	FALSE		-345	(-Inf,0]	unaffected	FALSE	TRUE	0.473011	1.11271	NA	FALSE	TRUE	0.57132	1.09294	NA	FALSE	FALSE	NA	1.26062	NA
P83093-S28	Stim2-S28	FALSE	FALSE		-341	(-Inf,0]	unaffected	FALSE	TRUE	0.579504	1.07993	NA	FALSE	TRUE	0.696769	1.1097	NA	FALSE	TRUE	0.620616	1.18348	NA
O70318-S698	Epb41l2-S698	FALSE	FALSE		-337	(-Inf,0]	unaffected	FALSE	TRUE	0.477126	1.10642	NA	FALSE	TRUE	0.486759	1.18919	NA	FALSE	FALSE	NA	1.16371	NA
Q99LL5-S493	Pwp1-S493	FALSE	FALSE		-322	(-Inf,0]	unaffected	FALSE	TRUE	0.59484	1.07328	NA	FALSE	TRUE	0.483529	1.13475	NA	FALSE	TRUE	0.853215	1.12375	NA
Q52KI8-S647	Srrm1-S647	FALSE	FALSE		-319	(-Inf,0]	unaffected	FALSE	TRUE	0.37822	1.0709	NA	FALSE	TRUE	0.582314	1.1228	NA	FALSE	TRUE	0.625774	1.11187	NA
Q80XU3-S181	Nucks1-S181	FALSE	FALSE	CDK1;CDK2	-313	(-Inf,0]	unaffected	FALSE	TRUE	0.974366	1.02602	NA	FALSE	TRUE	0.502483	1.14544	NA	FALSE	TRUE	0.9774	1.03663	NA
O89110-S188	Casp8-S188	FALSE	FALSE		-310	(-Inf,0]	unaffected	FALSE	TRUE	0.826789	1.07788	NA	FALSE	TRUE	0.583337	1.12992	NA	FALSE	FALSE	NA	1.16197	NA
P97820-S554	Map4k4-S554	FALSE	FALSE		-307	(-Inf,0]	unaffected	FALSE	TRUE	0.328411	1.08629	NA	FALSE	FALSE	NA	1.28127	NA	FALSE	FALSE	NA	1.2404	NA
Q60668-S82	Hnrnpd-S82	FALSE	FALSE		-303	(-Inf,0]	unaffected	FALSE	TRUE	0.740417	1.13399	NA	FALSE	TRUE	0.922314	1.10011	NA	FALSE	TRUE	0.137152	1.51785	NA
Q52KI8-S626+S624	Srrm1-S626+S624	FALSE	FALSE		-300	(-Inf,0]	unaffected	FALSE	TRUE	0.967415	1.04949	NA	FALSE	TRUE	0.748418	1.09381	NA	FALSE	FALSE	NA	1.21478	NA
Q61029-S359	Tmpo-S359	FALSE	FALSE		-292	(-Inf,0]	unaffected	FALSE	TRUE	0.18309	1.46776	NA	FALSE	TRUE	0.739592	1.28892	NA	FALSE	FALSE	NA	1.35803	NA
Q69Z38-Y632	Peak1-Y632	FALSE	FALSE		-289	(-Inf,0]	unaffected	FALSE	FALSE	NA	1.97947	NA	FALSE	FALSE	NA	1.72345	NA	FALSE	FALSE	NA	2.74484	NA
P62482-S112	Kcnab2-S112	FALSE	FALSE		-288	(-Inf,0]	unaffected	FALSE	TRUE	0.997185	1.01782	NA	FALSE	TRUE	0.757849	1.10483	NA	FALSE	TRUE	0.714548	1.09915	NA
Q8BIZ6-S33	Snip1-S33	FALSE	FALSE		-283	(-Inf,0]	unaffected	FALSE	TRUE	0.590922	1.10433	NA	FALSE	TRUE	0.47348	1.15909	NA	FALSE	FALSE	NA	1.31108	NA
Q9D0N7-S436	Chaf1b-S436	FALSE	FALSE		-273	(-Inf,0]	unaffected	FALSE	TRUE	0.974648	1.05714	NA	FALSE	FALSE	NA	1.51959	NA	FALSE	TRUE	0.997057	1.05014	NA
Q61191-T410	Hcfc1-T410	FALSE	FALSE		-264	(-Inf,0]	unaffected	FALSE	TRUE	0.062217	1.10345	NA	FALSE	TRUE	0.692142	1.13522	NA	FALSE	TRUE	0.969852	1.05105	NA
A6H619-S1201	Phrf1-S1201	FALSE	FALSE		-247	(-Inf,0]	unaffected	FALSE	TRUE	0.760463	1.05839	NA	FALSE	TRUE	0.580891	1.14249	NA	FALSE	TRUE	0.992205	1.04539	NA
Q923B1-S520	Dbr1-S520	FALSE	FALSE		-241	(-Inf,0]	unaffected	FALSE	TRUE	0.797051	1.06555	NA	FALSE	TRUE	0.714137	1.11728	NA	FALSE	TRUE	0.581492	1.12633	NA
Q64511-T1562	Top2b-T1562	FALSE	FALSE		-239	(-Inf,0]	unaffected	FALSE	TRUE	0.472354	1.17594	NA	FALSE	FALSE	NA	1.27892	NA	FALSE	FALSE	NA	1.27704	NA
Q8BZR9-S30	Ncbp3-S30	FALSE	FALSE		-238	(-Inf,0]	unaffected	FALSE	TRUE	0.694861	1.12844	NA	FALSE	TRUE	0.838241	1.12688	NA	FALSE	FALSE	NA	1.21235	NA
Q6PFR5-S20	Tra2a-S20	FALSE	FALSE		-237	(-Inf,0]	unaffected	FALSE	TRUE	0.901089	1.04129	NA	FALSE	TRUE	0.806868	1.07383	NA	FALSE	TRUE	0.779546	1.1041	NA
Q8VHR5-S334	Gatad2b-S334	FALSE	FALSE		-236	(-Inf,0]	unaffected	FALSE	TRUE	0.497655	1.12633	NA	FALSE	TRUE	0.541763	1.29557	NA	FALSE	TRUE	0.774848	1.13202	NA
Q5U4C9|Q8BI55-Y380|379	Dyrk4|Dyrk2-Y380|379	FALSE	FALSE		-235	(-Inf,0]	unaffected	FALSE	TRUE	0.0843133	1.11494	NA	FALSE	TRUE	0.210572	1.23796	NA	FALSE	TRUE	0.310689	1.35678	NA
Q925J9-S1049	Med1-S1049	FALSE	FALSE		-230	(-Inf,0]	unaffected	FALSE	TRUE	0.782436	1.04949	NA	FALSE	TRUE	0.722121	1.11357	NA	FALSE	TRUE	0.993581	1.03307	NA
Q8K298-S292	Anln-S292	FALSE	FALSE		-225	(-Inf,0]	unaffected	FALSE	TRUE	0.626959	1.15006	NA	FALSE	TRUE	0.300704	1.53042	NA	FALSE	TRUE	0.627905	1.11433	NA
Q9DBR1-S470	Xrn2-S470	FALSE	FALSE		-224	(-Inf,0]	unaffected	FALSE	TRUE	0.0274538	1.16928	0	FALSE	TRUE	0.250117	1.34563	NA	FALSE	TRUE	0.784704	1.11009	NA
Q60710-S24	Samhd1-S24	FALSE	FALSE		-220	(-Inf,0]	unaffected	FALSE	TRUE	0.766389	1.08268	NA	FALSE	TRUE	0.125505	1.26007	NA	FALSE	TRUE	0.968984	1.04136	NA
Q6Y7W8-S26	Gigyf2-S26	FALSE	FALSE		-214	(-Inf,0]	unaffected	FALSE	TRUE	0.000826167	1.24666	0	FALSE	TRUE	0.145884	1.30838	NA	FALSE	TRUE	0.591766	1.13224	NA
Q8K296-S613	Mtmr3-S613	FALSE	FALSE		-210	(-Inf,0]	unaffected	FALSE	TRUE	0.472448	1.10547	NA	FALSE	TRUE	0.726381	1.14164	NA	FALSE	FALSE	NA	1.23056	NA
Q99MI1-S37	Erc1-S37	FALSE	FALSE		-207	(-Inf,0]	unaffected	FALSE	TRUE	0.00824868	1.21154	0	FALSE	FALSE	NA	1.54267	NA	FALSE	TRUE	0.0159386	1.34373	0
Q9D2D7-S433	Znf687-S433	FALSE	FALSE		-204	(-Inf,0]	unaffected	FALSE	TRUE	0.673343	1.06819	NA	FALSE	TRUE	0.806328	1.1196	NA	FALSE	FALSE	NA	1.20029	NA
Q61687-S1223	Atrx-S1223	FALSE	FALSE		-203	(-Inf,0]	unaffected	FALSE	TRUE	0.887868	1.08362	NA	FALSE	FALSE	NA	1.55904	NA	FALSE	TRUE	0.520236	1.1369	NA
Q9D8T7-T104	Slirp-T104	FALSE	FALSE		-202	(-Inf,0]	unaffected	FALSE	TRUE	0.481799	1.10841	NA	FALSE	TRUE	0.382221	1.16129	NA	FALSE	FALSE	NA	1.22015	NA
P50580-S2	Pa2g4-S2	FALSE	FALSE		-200	(-Inf,0]	unaffected	FALSE	TRUE	0.869533	1.06701	NA	FALSE	TRUE	0.860514	1.13448	NA	FALSE	TRUE	0.727727	1.16527	NA
P97820-S795	Map4k4-S795	FALSE	FALSE		-199	(-Inf,0]	unaffected	FALSE	TRUE	0.373216	1.10143	NA	FALSE	TRUE	0.989902	1.03385	NA	FALSE	TRUE	0.430249	1.15294	NA
Q62383-T1530	Supt6h-T1530	FALSE	FALSE		-199	(-Inf,0]	unaffected	FALSE	TRUE	0.803871	1.07381	NA	FALSE	FALSE	NA	1.1121	NA	FALSE	TRUE	0.892982	1.05768	NA
A2AG58-S205	Bclaf3-S205;Uncharacterized-S205	FALSE	FALSE		-197	(-Inf,0]	unaffected	FALSE	TRUE	0.97212	1.06633	NA	FALSE	TRUE	0.749213	1.22978	NA	FALSE	TRUE	0.718845	1.16052	NA
Q8BTI8-S1038	Srrm2-S1038	FALSE	FALSE		-196	(-Inf,0]	unaffected	FALSE	TRUE	0.466451	1.19492	NA	FALSE	TRUE	0.572667	1.211	NA	FALSE	FALSE	NA	1.532	NA
Q60864-S481	Stip1-S481	FALSE	FALSE		-195	(-Inf,0]	unaffected	FALSE	TRUE	0.851234	1.05842	NA	FALSE	TRUE	0.710877	1.11642	NA	FALSE	FALSE	NA	1.2321	NA
Q9CXL3-S48	Uncharacterized-S48	FALSE	FALSE		-195	(-Inf,0]	unaffected	FALSE	TRUE	0.907486	1.06364	NA	FALSE	FALSE	NA	1.49772	NA	FALSE	FALSE	NA	1.17278	NA
Q91WK0-S111	Lrrfip2-S111	FALSE	FALSE		-193	(-Inf,0]	unaffected	FALSE	TRUE	0.61586	1.15272	NA	FALSE	TRUE	0.942558	1.12077	NA	FALSE	FALSE	NA	1.36849	NA
P25425-S450	Pou2f1-S450	FALSE	FALSE		-192	(-Inf,0]	unaffected	FALSE	TRUE	0.354505	1.1768	NA	FALSE	FALSE	NA	1.47987	NA	FALSE	FALSE	NA	1.20818	NA
Q9EPQ8-S1363	Tcf20-S1363	FALSE	FALSE		-190	(-Inf,0]	unaffected	FALSE	TRUE	0.764616	1.06723	NA	FALSE	TRUE	0.836532	1.08096	NA	FALSE	TRUE	0.962848	1.0568	NA
Q00PI9-S191	Hnrnpul2-S191	FALSE	FALSE		-188	(-Inf,0]	unaffected	FALSE	TRUE	0.905026	1.04198	NA	FALSE	TRUE	0.558086	1.19096	NA	FALSE	TRUE	0.590068	1.10732	NA
P25911-Y397	Lyn-Y397	FALSE	FALSE	CHK1;CSK	-187	(-Inf,0]	unaffected	FALSE	TRUE	0.15959	1.44681	NA	FALSE	FALSE	NA	5.34849	NA	FALSE	TRUE	0.726521	1.52262	NA
P25976-S389	Ubtf-S389	FALSE	FALSE	CDK2	-187	(-Inf,0]	unaffected	FALSE	TRUE	0.973448	1.01838	NA	FALSE	TRUE	0.474971	1.10779	NA	FALSE	TRUE	0.942175	1.06701	NA
E9Q6J5-S3010	Bod1l-S3010	FALSE	FALSE		-186	(-Inf,0]	unaffected	FALSE	TRUE	0.75574	1.07779	NA	FALSE	TRUE	0.805115	1.09611	NA	FALSE	TRUE	0.422223	1.18695	NA
Q9CX84-S80	Rgs19-S80	FALSE	FALSE		-184	(-Inf,0]	unaffected	FALSE	TRUE	0.784419	1.05095	NA	FALSE	TRUE	0.752705	1.09695	NA	FALSE	TRUE	0.943912	1.06149	NA
Q8K0V4-S299	Cnot3-S299	FALSE	FALSE		-180	(-Inf,0]	unaffected	FALSE	TRUE	0.571723	1.08288	NA	FALSE	TRUE	0.92636	1.08093	NA	FALSE	TRUE	0.999957	1.01095	NA
Q80VW7-S520	Akna-S520	FALSE	FALSE		-177	(-Inf,0]	unaffected	FALSE	TRUE	0.560568	1.11218	NA	FALSE	TRUE	0.509875	1.19407	NA	FALSE	TRUE	0.825349	1.09787	NA
Q52KI8-T414+S412	Srrm1-T414+S412	FALSE	FALSE		-175	(-Inf,0]	unaffected	FALSE	TRUE	0.46294	1.41059	NA	FALSE	FALSE	NA	1.94907	NA	FALSE	FALSE	NA	1.92659	NA
Q9DBR7-S693	Ppp1r12a-S693	FALSE	FALSE	PKACA	-175	(-Inf,0]	unaffected	FALSE	TRUE	0.648322	1.09351	NA	FALSE	TRUE	0.360033	1.25738	NA	FALSE	TRUE	0.594707	1.1518	NA
P27661-S122	H2afx-S122	FALSE	FALSE		-173	(-Inf,0]	unaffected	FALSE	TRUE	0.258491	1.11046	NA	FALSE	FALSE	NA	1.10576	NA	FALSE	FALSE	NA	1.24419	NA
Q9CQ22-T28	Lamtor1-T28	FALSE	FALSE		-173	(-Inf,0]	unaffected	FALSE	TRUE	0.742499	1.07882	NA	FALSE	TRUE	0.880239	1.11099	NA	FALSE	FALSE	NA	1.20449	NA
P68433|P84228-S29|29	Hist1h3a|Hist1h3b-S29|29	FALSE	FALSE	ERK1-2;TGM2;ROCK1;MST2;AURB;P38A;AKT2;JNK2;JNK1	-171	(-Inf,0]	unaffected	FALSE	TRUE	0.727407	1.1609	NA	FALSE	TRUE	0.150887	1.17749	NA	FALSE	FALSE	NA	1.68261	NA
P70218-T366	Map4k1-T366	FALSE	FALSE		-166	(-Inf,0]	unaffected	FALSE	TRUE	0.847505	1.15184	NA	FALSE	FALSE	NA	1.15028	NA	FALSE	FALSE	NA	1.22069	NA
Q9EQU5-S30	Set-S30	FALSE	FALSE		-164	(-Inf,0]	unaffected	FALSE	TRUE	0.774421	1.08549	NA	FALSE	FALSE	NA	1.19625	NA	FALSE	FALSE	NA	1.27178	NA
Q60930-S116	Vdac2-S116	FALSE	FALSE		-163	(-Inf,0]	unaffected	FALSE	TRUE	0.914595	1.06914	NA	FALSE	TRUE	0.885957	1.06634	NA	FALSE	TRUE	0.467416	1.21651	NA
Q9D483-S205	Polr3c-S205	FALSE	FALSE		-163	(-Inf,0]	unaffected	FALSE	TRUE	0.595271	1.10494	NA	FALSE	FALSE	NA	1.30946	NA	FALSE	FALSE	NA	1.28602	NA
Q9D902-S31	Gtf2e2-S31	FALSE	FALSE		-160	(-Inf,0]	unaffected	FALSE	TRUE	0.947402	1.12531	NA	FALSE	TRUE	0.757358	1.28046	NA	FALSE	FALSE	NA	1.3388	NA
G5E870-S310	Trip12-S310	FALSE	FALSE		-159	(-Inf,0]	unaffected	FALSE	TRUE	0.905634	1.09078	NA	FALSE	TRUE	0.2682	1.27421	NA	FALSE	TRUE	0.699663	1.15988	NA
P08775-T1919	Polr2a-T1919	FALSE	FALSE		-159	(-Inf,0]	unaffected	FALSE	TRUE	0.891326	1.10767	NA	FALSE	FALSE	NA	1.31549	NA	FALSE	FALSE	NA	1.29591	NA
P97310-T25	Mcm2-T25	FALSE	FALSE		-159	(-Inf,0]	unaffected	FALSE	TRUE	0.0698649	1.22444	NA	FALSE	TRUE	0.055744	1.18655	NA	FALSE	FALSE	NA	1.40366	NA
Q99K01-T684	Pdxdc1-T684	FALSE	FALSE		-158	(-Inf,0]	unaffected	FALSE	TRUE	0.425487	1.18618	NA	FALSE	FALSE	NA	1.48629	NA	FALSE	FALSE	NA	1.11908	NA
Q03267-S440	Ikzf1-S440	FALSE	FALSE		-157	(-Inf,0]	unaffected	FALSE	TRUE	0.216913	1.08574	NA	FALSE	TRUE	0.0860056	1.23473	NA	FALSE	TRUE	0.666541	1.11093	NA
Q9DBR1-S448	Xrn2-S448	FALSE	FALSE		-157	(-Inf,0]	unaffected	FALSE	TRUE	0.878654	1.09971	NA	FALSE	TRUE	0.455258	1.27645	NA	FALSE	TRUE	0.62413	1.168	NA
Q3USH5-S831	Sfswap-S831	FALSE	FALSE		-156	(-Inf,0]	unaffected	FALSE	TRUE	0.61628	1.07988	NA	FALSE	TRUE	0.933001	1.10528	NA	FALSE	FALSE	NA	1.37191	NA
P10630|P60843-Y71|70	Eif4a1|Eif4a2-Y71|70	FALSE	FALSE		-154	(-Inf,0]	unaffected	FALSE	FALSE	NA	1.37785	NA	FALSE	FALSE	NA	2.42347	NA	FALSE	FALSE	NA	1.93213	NA
Q3UMY5-S144	Eml4-S144	FALSE	FALSE		-153	(-Inf,0]	unaffected	FALSE	TRUE	0.910521	1.03528	NA	FALSE	TRUE	0.256074	1.17401	NA	FALSE	TRUE	0.870152	1.1007	NA
Q3TC46-T178	Patl1-T178	FALSE	FALSE		-151	(-Inf,0]	unaffected	FALSE	TRUE	0.137055	1.17938	NA	FALSE	FALSE	NA	1.36421	NA	FALSE	FALSE	NA	1.26781	NA
P20152-S54	Vim-S54	FALSE	FALSE		-149	(-Inf,0]	unaffected	FALSE	TRUE	0.23126	1.12117	NA	FALSE	TRUE	0.390627	1.23975	NA	FALSE	FALSE	NA	1.31974	NA
Q8JZQ9-S88	Eif3b-S88	FALSE	FALSE		-149	(-Inf,0]	unaffected	FALSE	TRUE	0.985605	1.03525	NA	FALSE	TRUE	0.29014	1.15706	NA	FALSE	TRUE	0.9987	1.02624	NA
P13864-T149	Dnmt1-T149	FALSE	FALSE		-148	(-Inf,0]	unaffected	FALSE	TRUE	0.548906	1.11132	NA	FALSE	FALSE	NA	1.21892	NA	FALSE	TRUE	0.986267	1.05744	NA
Q61029|Q61033-S165|165	Tmpo|Tmpo-S165|165	FALSE	FALSE		-147	(-Inf,0]	unaffected	FALSE	TRUE	0.848487	1.08674	NA	FALSE	TRUE	0.558283	1.22032	NA	FALSE	TRUE	0.737909	1.1124	NA
Q64701-T332	Rbl1-T332	FALSE	FALSE		-147	(-Inf,0]	unaffected	FALSE	TRUE	0.40038	1.10007	NA	FALSE	TRUE	0.774729	1.16998	NA	FALSE	TRUE	0.99001	1.05667	NA
Q76N33-S242	Stambpl1-S242	FALSE	FALSE		-146	(-Inf,0]	unaffected	FALSE	TRUE	0.0334425	1.16208	0	FALSE	TRUE	0.19818	1.18004	NA	FALSE	TRUE	0.700554	1.06353	NA
Q9Z1R2-S995	Bag6-S995	FALSE	FALSE		-145	(-Inf,0]	unaffected	FALSE	TRUE	0.389108	1.10758	NA	FALSE	TRUE	0.3758	1.16074	NA	FALSE	TRUE	0.891953	1.10329	NA
P29352-S687	Ptpn22-S687	FALSE	FALSE		-144	(-Inf,0]	unaffected	FALSE	TRUE	0.938088	1.03624	NA	FALSE	TRUE	0.499197	1.12473	NA	FALSE	TRUE	0.969676	1.05354	NA
P55194-S589	Sh3bp1-S589	FALSE	FALSE		-142	(-Inf,0]	unaffected	FALSE	TRUE	0.443116	1.15634	NA	FALSE	FALSE	NA	1.3692	NA	FALSE	TRUE	0.761665	1.18141	NA
Q6Y7W8-S19	Gigyf2-S19	FALSE	FALSE		-140	(-Inf,0]	unaffected	FALSE	TRUE	0.225526	1.17177	NA	FALSE	FALSE	NA	1.19223	NA	FALSE	TRUE	0.581448	1.22999	NA
E9Q784-S1069	Zc3h13-S1069	FALSE	FALSE		-139	(-Inf,0]	unaffected	FALSE	TRUE	0.414573	1.14357	NA	FALSE	TRUE	0.361777	1.21841	NA	FALSE	FALSE	NA	1.23752	NA
Q61029|Q61033-S158|158	Tmpo|Tmpo-S158|158	FALSE	FALSE		-139	(-Inf,0]	unaffected	FALSE	TRUE	0.0868054	1.12878	NA	FALSE	TRUE	0.0415845	1.14798	0	FALSE	TRUE	0.392615	1.09822	NA
Q8BY02-S429	Nkrf-S429	FALSE	FALSE		-138	(-Inf,0]	unaffected	FALSE	TRUE	0.938764	1.06361	NA	FALSE	TRUE	0.810709	1.12809	NA	FALSE	FALSE	NA	1.16893	NA
Q8K019-S759	Bclaf1-S759	FALSE	FALSE		-136	(-Inf,0]	unaffected	FALSE	TRUE	0.832235	1.10804	NA	FALSE	FALSE	NA	1.24138	NA	FALSE	FALSE	NA	1.13597	NA
Q8VBT9-S193	Aspscr1-S193	FALSE	FALSE		-134	(-Inf,0]	unaffected	FALSE	TRUE	0.413129	1.1181	NA	FALSE	TRUE	0.58191	1.16828	NA	FALSE	TRUE	0.878593	1.20052	NA
Q9Z2Q2-T56	Knop1-T56	FALSE	FALSE		-134	(-Inf,0]	unaffected	FALSE	TRUE	0.873809	1.05749	NA	FALSE	TRUE	0.569275	1.31229	NA	FALSE	TRUE	0.968418	1.06266	NA
P52633-Y641	Stat6-Y641	FALSE	FALSE		-133	(-Inf,0]	unaffected	FALSE	FALSE	NA	2.34654	NA	FALSE	FALSE	NA	1.79078	NA	FALSE	FALSE	NA	1.21339	NA
Q3U9G9-S67	Lbr-S67	FALSE	FALSE		-133	(-Inf,0]	unaffected	FALSE	TRUE	0.0129068	1.24509	0	FALSE	TRUE	0.482729	1.20932	NA	FALSE	TRUE	0.0575117	1.44581	NA
Q62448-T507	Eif4g2-T507	FALSE	FALSE	CDK1	-130	(-Inf,0]	unaffected	FALSE	TRUE	0.209835	1.1391	NA	FALSE	TRUE	0.0163557	1.39248	0	FALSE	TRUE	0.419166	1.17928	NA
Q99MR6-S74	Srrt-S74	FALSE	FALSE		-130	(-Inf,0]	unaffected	FALSE	TRUE	0.900775	1.08186	NA	FALSE	TRUE	0.504412	1.20419	NA	FALSE	TRUE	0.357967	1.37754	NA
Q9JJ89-S252	Ccdc86-S252	FALSE	FALSE		-130	(-Inf,0]	unaffected	FALSE	TRUE	0.989268	1.05971	NA	FALSE	FALSE	NA	1.4048	NA	FALSE	TRUE	0.574701	1.17688	NA
Q6PGG2-T438	Gmip-T438	FALSE	FALSE		-123	(-Inf,0]	unaffected	FALSE	TRUE	0.099943	1.26251	NA	FALSE	FALSE	NA	1.3909	NA	FALSE	FALSE	NA	1.34965	NA
Q62318-S756	Trim28-S756	FALSE	FALSE		-122	(-Inf,0]	unaffected	FALSE	TRUE	0.986824	1.06779	NA	FALSE	TRUE	0.330516	1.3854	NA	FALSE	FALSE	NA	1.31555	NA
O09000-S560	Ncoa3-S560	FALSE	FALSE		-121	(-Inf,0]	unaffected	FALSE	FALSE	NA	1.683	NA	FALSE	FALSE	NA	1.53735	NA	FALSE	FALSE	NA	1.42344	NA
P54276-S137	Msh6-S137	FALSE	FALSE		-118	(-Inf,0]	unaffected	FALSE	TRUE	0.468296	1.07216	NA	FALSE	TRUE	0.665966	1.08518	NA	FALSE	TRUE	0.899801	1.06904	NA
Q60974-S2198	Ncor1-S2198	FALSE	FALSE		-117	(-Inf,0]	unaffected	FALSE	TRUE	0.860409	1.09749	NA	FALSE	FALSE	NA	1.17194	NA	FALSE	TRUE	0.577374	1.2308	NA
Q9D0F9-T115	Pgm1-T115	FALSE	FALSE		-117	(-Inf,0]	unaffected	FALSE	TRUE	0.76755	1.08092	NA	FALSE	TRUE	0.448043	1.18972	NA	FALSE	TRUE	0.766317	1.11799	NA
P27546-S914	Map4-S914	FALSE	FALSE	AMPKA1	-116	(-Inf,0]	unaffected	FALSE	TRUE	0.0118354	1.16319	0	FALSE	TRUE	0.278267	1.18212	NA	FALSE	TRUE	0.255012	1.24333	NA
P54276-S62	Msh6-S62	FALSE	FALSE		-116	(-Inf,0]	unaffected	FALSE	TRUE	0.922146	1.02719	NA	FALSE	TRUE	0.619914	1.10181	NA	FALSE	TRUE	0.992494	1.03489	NA
P15702-S371	Spn-S371	FALSE	FALSE		-115	(-Inf,0]	unaffected	FALSE	TRUE	0.464433	1.12956	NA	FALSE	TRUE	0.0492982	1.29166	0	FALSE	TRUE	0.380229	1.2748	NA
Q60778-S346	Nfkbib-S346	FALSE	FALSE		-115	(-Inf,0]	unaffected	FALSE	TRUE	0.747111	1.13075	NA	FALSE	FALSE	NA	2.39139	NA	FALSE	TRUE	0.921504	1.0876	NA
Q8BL97-S244+S246	Srsf7-S244+S246	FALSE	FALSE		-115	(-Inf,0]	unaffected	FALSE	TRUE	0.642211	1.14668	NA	FALSE	FALSE	NA	1.25893	NA	FALSE	FALSE	NA	1.24968	NA
Q8BTI8-S743	Srrm2-S743	FALSE	FALSE		-111	(-Inf,0]	unaffected	FALSE	TRUE	0.487643	1.22332	NA	FALSE	TRUE	0.581109	1.17742	NA	FALSE	FALSE	NA	1.37267	NA
Q8BIQ5-S527	Cstf2-S527	FALSE	FALSE		-110	(-Inf,0]	unaffected	FALSE	TRUE	0.583958	1.10825	NA	FALSE	TRUE	0.790609	1.26504	NA	FALSE	TRUE	0.895256	1.14724	NA
Q60932-S117	Vdac1-S117	FALSE	FALSE		-106	(-Inf,0]	unaffected	FALSE	TRUE	0.480362	1.07567	NA	FALSE	TRUE	0.943455	1.07354	NA	FALSE	TRUE	0.846492	1.08943	NA
Q8R0F5-S227	Rbmx2-S227	FALSE	FALSE		-103	(-Inf,0]	unaffected	FALSE	TRUE	0.660299	1.08938	NA	FALSE	TRUE	0.882236	1.07136	NA	FALSE	FALSE	NA	1.30119	NA
A2A432-S200	Cul4b-S200	FALSE	FALSE		-102	(-Inf,0]	unaffected	FALSE	TRUE	0.865079	1.11177	NA	FALSE	FALSE	NA	1.72725	NA	FALSE	TRUE	0.614468	1.14465	NA
O35216-S15	Cenpa-S15	FALSE	FALSE	CDK2	-102	(-Inf,0]	unaffected	FALSE	TRUE	0.429967	1.17314	NA	FALSE	TRUE	0.187406	1.27247	NA	FALSE	FALSE	NA	1.78775	NA
Q3TSG4-S384	Alkbh5-S384	FALSE	FALSE		-98	(-Inf,0]	unaffected	FALSE	TRUE	0.868995	1.07872	NA	FALSE	FALSE	NA	1.23046	NA	FALSE	TRUE	0.902817	1.11285	NA
Q8R2S9-S132	Actr8-S132	FALSE	FALSE		-98	(-Inf,0]	unaffected	FALSE	TRUE	0.89107	1.07932	NA	FALSE	TRUE	0.809054	1.10303	NA	FALSE	TRUE	0.266734	1.21275	NA
O08784-S852	Tcof1-S852	FALSE	FALSE		-97	(-Inf,0]	unaffected	FALSE	TRUE	0.861141	1.04087	NA	FALSE	TRUE	0.654485	1.10375	NA	FALSE	TRUE	0.995949	1.03519	NA
Q60974-S2134	Ncor1-S2134	FALSE	FALSE		-97	(-Inf,0]	unaffected	FALSE	TRUE	0.5316	1.10657	NA	FALSE	TRUE	0.820904	1.12357	NA	FALSE	TRUE	0.926426	1.1065	NA
Q9Z2U4-S187	Elf4-S187	FALSE	FALSE		-97	(-Inf,0]	unaffected	FALSE	TRUE	0.410236	1.09765	NA	FALSE	TRUE	0.254501	1.19206	NA	FALSE	TRUE	0.952873	1.04509	NA
Q08024-S176	Cbfb-S176	FALSE	FALSE		-96	(-Inf,0]	unaffected	FALSE	TRUE	0.378827	1.16275	NA	FALSE	TRUE	0.724953	1.24472	NA	FALSE	FALSE	NA	1.10806	NA
Q810V0-S346	Mphosph10-S346	FALSE	FALSE		-96	(-Inf,0]	unaffected	FALSE	TRUE	0.794043	1.1821	NA	FALSE	TRUE	0.726134	1.48949	NA	FALSE	TRUE	0.577375	1.35952	NA
P51410-T130	Rpl9-T130	FALSE	FALSE		-95	(-Inf,0]	unaffected	FALSE	TRUE	0.905653	1.05019	NA	FALSE	TRUE	0.672442	1.14235	NA	FALSE	TRUE	0.900327	1.08819	NA
P62996-S26	Tra2b-S26	FALSE	FALSE		-95	(-Inf,0]	unaffected	FALSE	TRUE	0.998519	1.02661	NA	FALSE	TRUE	0.945186	1.09396	NA	FALSE	TRUE	0.544594	1.15795	NA
Q60596-T452+S446	Xrcc1-T452+S446	FALSE	FALSE		-94	(-Inf,0]	unaffected	FALSE	TRUE	0.909316	1.0585	NA	FALSE	TRUE	0.439285	1.13268	NA	FALSE	FALSE	NA	1.14857	NA
Q8JZQ9-S68	Eif3b-S68	FALSE	FALSE		-94	(-Inf,0]	unaffected	FALSE	TRUE	0.832792	1.06568	NA	FALSE	TRUE	0.169016	1.23201	NA	FALSE	FALSE	NA	1.09842	NA
Q6PDK2-S727	Kmt2d-S727	FALSE	FALSE		-93	(-Inf,0]	unaffected	FALSE	TRUE	0.399051	1.32278	NA	FALSE	TRUE	0.152969	1.61007	NA	FALSE	FALSE	NA	1.50179	NA
Q8CE96-S11	Trmt6-S11	FALSE	FALSE		-93	(-Inf,0]	unaffected	FALSE	TRUE	0.374171	1.1298	NA	FALSE	TRUE	0.707329	1.44368	NA	FALSE	TRUE	0.944435	1.12599	NA
O08784-S169	Tcof1-S169	FALSE	FALSE		-92	(-Inf,0]	unaffected	FALSE	TRUE	0.981371	1.09176	NA	FALSE	TRUE	0.935391	1.11508	NA	FALSE	FALSE	NA	1.43693	NA
Q8C0V0-S158	Tlk1-S158	FALSE	FALSE		-92	(-Inf,0]	unaffected	FALSE	TRUE	0.243151	1.16392	NA	FALSE	TRUE	0.22813	1.17897	NA	FALSE	FALSE	NA	1.38134	NA
P49452-S697	Cenpc-S697	FALSE	FALSE		-91	(-Inf,0]	unaffected	FALSE	TRUE	0.875611	1.06926	NA	FALSE	TRUE	0.210631	1.16233	NA	FALSE	TRUE	0.266185	1.1931	NA
Q8BTI8-S1869	Srrm2-S1869	FALSE	FALSE		-91	(-Inf,0]	unaffected	FALSE	TRUE	0.114512	1.1888	NA	FALSE	FALSE	NA	1.232	NA	FALSE	TRUE	0.551687	1.23034	NA
P57776-S133	Eef1d-S133	FALSE	FALSE	CDK1	-90	(-Inf,0]	unaffected	FALSE	TRUE	0.621113	1.06779	NA	FALSE	TRUE	0.781892	1.10865	NA	FALSE	TRUE	0.917783	1.1083	NA
Q60875-S151	Arhgef2-S151	FALSE	FALSE	MARK3	-89	(-Inf,0]	unaffected	FALSE	TRUE	0.250032	1.19316	NA	FALSE	TRUE	0.200926	1.40045	NA	FALSE	TRUE	0.383214	1.28323	NA
Q08122-S286	Tle3-S286	FALSE	FALSE		-88	(-Inf,0]	unaffected	FALSE	TRUE	0.497669	1.09955	NA	FALSE	TRUE	0.0669594	1.20634	NA	FALSE	TRUE	0.982746	1.03364	NA
O88522-S380	Ikbkg-S380	FALSE	FALSE		-87	(-Inf,0]	unaffected	FALSE	TRUE	0.27099	1.11143	NA	FALSE	TRUE	0.688471	1.19854	NA	FALSE	TRUE	0.978019	1.07479	NA
Q5SPL2-T670	Phf12-T670	FALSE	FALSE		-87	(-Inf,0]	unaffected	FALSE	TRUE	0.433352	1.12243	NA	FALSE	TRUE	0.333528	1.19743	NA	FALSE	TRUE	0.858583	1.11452	NA
P51125-T479	Cast-T479	FALSE	FALSE		-85	(-Inf,0]	unaffected	FALSE	TRUE	0.922357	1.09219	NA	FALSE	TRUE	0.770703	1.16769	NA	FALSE	TRUE	0.158861	1.30824	NA
Q9Z1D1-S42	Eif3g-S42	FALSE	FALSE		-85	(-Inf,0]	unaffected	FALSE	TRUE	0.892518	1.07079	NA	FALSE	TRUE	0.442153	1.17406	NA	FALSE	TRUE	0.767118	1.21337	NA
O54916-S561	Reps1-S561	FALSE	FALSE		-84	(-Inf,0]	unaffected	FALSE	TRUE	0.692535	1.13834	NA	FALSE	FALSE	NA	1.3203	NA	FALSE	FALSE	NA	1.03101	NA
P49586-S343	Pcyt1a-S343	FALSE	FALSE		-84	(-Inf,0]	unaffected	FALSE	TRUE	0.661223	1.06331	NA	FALSE	TRUE	0.713991	1.12247	NA	FALSE	TRUE	0.87604	1.07807	NA
Q5U4C3-S676+S682	Scaf1-S676+S682	FALSE	FALSE		-84	(-Inf,0]	unaffected	FALSE	TRUE	0.803843	1.09518	NA	FALSE	TRUE	0.55039	1.19332	NA	FALSE	TRUE	0.303501	1.22687	NA
Q9EQN3-S62	Tsc22d4-S62	FALSE	FALSE		-84	(-Inf,0]	unaffected	FALSE	TRUE	0.681565	1.09767	NA	FALSE	TRUE	0.628663	1.13372	NA	FALSE	TRUE	0.814266	1.09661	NA
P11031-S9	Sub1-S9	FALSE	FALSE		-83	(-Inf,0]	unaffected	FALSE	TRUE	0.468672	1.12849	NA	FALSE	TRUE	0.169005	1.25334	NA	FALSE	TRUE	0.590898	1.26244	NA
Q6PGG2-S436	Gmip-S436	FALSE	FALSE		-81	(-Inf,0]	unaffected	FALSE	TRUE	0.0478092	1.18623	0	FALSE	TRUE	0.742406	1.13993	NA	FALSE	FALSE	NA	1.35461	NA
Q61136-Y849	Prpf4b-Y849	FALSE	FALSE		-80	(-Inf,0]	unaffected	FALSE	TRUE	0.474624	1.06609	NA	FALSE	TRUE	0.182044	1.14776	NA	FALSE	TRUE	0.861182	1.04891	NA
Q8BTI8-S1576	Srrm2-S1576	FALSE	FALSE		-80	(-Inf,0]	unaffected	FALSE	TRUE	0.507613	1.20223	NA	FALSE	TRUE	0.510533	1.21413	NA	FALSE	FALSE	NA	1.4887	NA
Q99KG3-S723	Rbm10-S723	FALSE	FALSE		-80	(-Inf,0]	unaffected	FALSE	TRUE	0.689731	1.07233	NA	FALSE	TRUE	0.627217	1.10632	NA	FALSE	TRUE	0.890615	1.08773	NA
O08664-S122	Bcl7c-S122	FALSE	FALSE		-79	(-Inf,0]	unaffected	FALSE	TRUE	0.183683	1.1499	NA	FALSE	FALSE	NA	1.33473	NA	FALSE	FALSE	NA	1.22409	NA
P14733-S279	Lmnb1-S279	FALSE	FALSE		-79	(-Inf,0]	unaffected	FALSE	TRUE	0.40708	1.15758	NA	FALSE	TRUE	0.887964	1.12738	NA	FALSE	FALSE	NA	1.12604	NA
Q52KI8-S635	Srrm1-S635	FALSE	FALSE		-78	(-Inf,0]	unaffected	FALSE	TRUE	0.817932	1.06455	NA	FALSE	TRUE	0.588122	1.13522	NA	FALSE	TRUE	0.955025	1.04301	NA
Q8BTI8-S1179	Srrm2-S1179	FALSE	FALSE		-78	(-Inf,0]	unaffected	FALSE	TRUE	0.742672	1.06758	NA	FALSE	TRUE	0.521929	1.11051	NA	FALSE	TRUE	0.834846	1.10884	NA
Q60710-S18	Samhd1-S18	FALSE	FALSE		-77	(-Inf,0]	unaffected	FALSE	TRUE	0.772862	1.10095	NA	FALSE	TRUE	0.207357	1.24621	NA	FALSE	TRUE	0.666953	1.27359	NA
Q8BTI8-S1473	Srrm2-S1473	FALSE	FALSE		-77	(-Inf,0]	unaffected	FALSE	TRUE	0.621205	1.13925	NA	FALSE	TRUE	0.87181	1.25691	NA	FALSE	FALSE	NA	1.19109	NA
Q8CAA7-S175	Pgm2l1-S175	FALSE	FALSE		-77	(-Inf,0]	unaffected	FALSE	TRUE	0.914292	1.05607	NA	FALSE	TRUE	0.807593	1.09682	NA	FALSE	TRUE	0.973847	1.05025	NA
Q99JR8-S203	Smarcd2-S203	FALSE	FALSE		-77	(-Inf,0]	unaffected	FALSE	TRUE	0.580364	1.09226	NA	FALSE	TRUE	0.781667	1.21331	NA	FALSE	TRUE	0.987382	1.08001	NA
Q8K019-S267	Bclaf1-S267	FALSE	FALSE		-76	(-Inf,0]	unaffected	FALSE	TRUE	0.467564	1.07618	NA	FALSE	TRUE	0.711906	1.12506	NA	FALSE	TRUE	0.588599	1.14379	NA
Q9D0E1-S617	Hnrnpm-S617	FALSE	FALSE		-76	(-Inf,0]	unaffected	FALSE	TRUE	0.196904	1.17931	NA	FALSE	TRUE	0.758484	1.11349	NA	FALSE	FALSE	NA	1.61278	NA
D2EAC2-S383	Zbed6-S383	FALSE	FALSE		-75	(-Inf,0]	unaffected	FALSE	TRUE	0.586152	1.11938	NA	FALSE	FALSE	NA	1.12668	NA	FALSE	FALSE	NA	1.40615	NA
Q61457-S385	Ccne1-S385	FALSE	FALSE	CDK2	-75	(-Inf,0]	unaffected	FALSE	TRUE	0.920305	1.14508	NA	FALSE	FALSE	NA	1.09709	NA	FALSE	TRUE	0.680283	1.27639	NA
Q3UHD9-S632	Agap2-S632	FALSE	FALSE		-74	(-Inf,0]	unaffected	FALSE	TRUE	0.0269289	1.30344	0	FALSE	TRUE	0.373111	1.27286	NA	FALSE	FALSE	NA	1.41282	NA
P37913-S49	Lig1-S49	FALSE	FALSE		-73	(-Inf,0]	unaffected	FALSE	TRUE	0.993764	1.0384	NA	FALSE	TRUE	0.576763	1.1618	NA	FALSE	TRUE	0.894986	1.10474	NA
P62046-T524	Lrch1-T524	FALSE	FALSE		-73	(-Inf,0]	unaffected	FALSE	TRUE	0.0265071	1.31109	0	FALSE	FALSE	NA	1.3163	NA	FALSE	FALSE	NA	1.53118	NA
Q9CQV7-S70	Dnajc19-S70	FALSE	FALSE		-73	(-Inf,0]	unaffected	FALSE	TRUE	0.8968	1.08587	NA	FALSE	TRUE	0.757061	1.22727	NA	FALSE	TRUE	0.734772	1.12478	NA
Q9CW03-S1065	Smc3-S1065	FALSE	FALSE		-73	(-Inf,0]	unaffected	FALSE	TRUE	0.824665	1.13705	NA	FALSE	FALSE	NA	1.2749	NA	FALSE	FALSE	NA	1.28243	NA
P59017-S387	Bcl2l13-S387	FALSE	FALSE		-72	(-Inf,0]	unaffected	FALSE	TRUE	0.597193	1.10194	NA	FALSE	TRUE	0.426169	1.21323	NA	FALSE	TRUE	0.992328	1.04884	NA
Q8VDP4-S610	Ccar2-S610	FALSE	FALSE		-72	(-Inf,0]	unaffected	FALSE	TRUE	0.829933	1.12697	NA	FALSE	TRUE	0.173675	1.22654	NA	FALSE	TRUE	0.363997	1.26368	NA
O35144-S366	Terf2-S366	FALSE	FALSE		-71	(-Inf,0]	unaffected	FALSE	TRUE	0.934819	1.0611	NA	FALSE	TRUE	0.992874	1.0416	NA	FALSE	TRUE	0.772054	1.125	NA
Q8BTI8-T1926	Srrm2-T1926	FALSE	FALSE		-71	(-Inf,0]	unaffected	FALSE	TRUE	0.355699	1.29899	NA	FALSE	TRUE	0.510852	1.65203	NA	FALSE	FALSE	NA	1.47177	NA
Q8C0D7-S150	Ing4-S150	FALSE	FALSE		-71	(-Inf,0]	unaffected	FALSE	TRUE	0.241577	1.15244	NA	FALSE	TRUE	0.789802	1.16059	NA	FALSE	FALSE	NA	1.18018	NA
Q8CJF7-S1080	Ahctf1-S1080	FALSE	FALSE		-71	(-Inf,0]	unaffected	FALSE	TRUE	0.918158	1.09251	NA	FALSE	TRUE	0.595029	1.12592	NA	FALSE	TRUE	0.423874	1.21665	NA
Q99KJ8-Y6	Dctn2-Y6	FALSE	FALSE		-71	(-Inf,0]	unaffected	FALSE	TRUE	0.896051	1.18663	NA	FALSE	FALSE	NA	1.19672	NA	FALSE	FALSE	NA	1.36953	NA
Q9D8T7-S105	Slirp-S105	FALSE	FALSE		-69	(-Inf,0]	unaffected	FALSE	TRUE	0.525942	1.14504	NA	FALSE	TRUE	0.875389	1.10479	NA	FALSE	FALSE	NA	1.2873	NA
Q6NZA9-T154	Taf9b-T154	FALSE	FALSE		-68	(-Inf,0]	unaffected	FALSE	TRUE	0.770522	1.08181	NA	FALSE	TRUE	0.834271	1.10823	NA	FALSE	TRUE	0.945703	1.07598	NA
Q9R020-S279	Zranb2-S279	FALSE	FALSE		-68	(-Inf,0]	unaffected	FALSE	TRUE	0.124674	1.21637	NA	FALSE	TRUE	0.502487	1.17318	NA	FALSE	FALSE	NA	1.30154	NA
Q8BTI8-S1849	Srrm2-S1849	FALSE	FALSE		-67	(-Inf,0]	unaffected	FALSE	TRUE	0.427862	1.84806	NA	FALSE	FALSE	NA	2.27631	NA	FALSE	FALSE	NA	1.20805	NA
Q8VDN2-Y260	Atp1a1-Y260	FALSE	FALSE		-67	(-Inf,0]	unaffected	FALSE	TRUE	0.457088	1.28826	NA	FALSE	TRUE	0.621944	1.22411	NA	FALSE	TRUE	0.329776	1.68638	NA
Q60875-S149	Arhgef2-S149	FALSE	FALSE		-66	(-Inf,0]	unaffected	FALSE	TRUE	0.309171	1.17893	NA	FALSE	TRUE	0.409072	1.21884	NA	FALSE	TRUE	0.576148	1.18806	NA
Q61097-S392	Ksr1-S392	FALSE	FALSE	NME1;TAK1	-66	(-Inf,0]	unaffected	FALSE	TRUE	0.80369	1.07529	NA	FALSE	TRUE	0.899736	1.09559	NA	FALSE	TRUE	0.928769	1.08189	NA
Q9WUU9-S1917	Mcm3ap-S1917	FALSE	FALSE		-66	(-Inf,0]	unaffected	FALSE	TRUE	0.528355	1.0688	NA	FALSE	TRUE	0.932578	1.06492	NA	FALSE	TRUE	0.910329	1.05701	NA
Q0VEE6-S460	Znf800-S460	FALSE	FALSE		-65	(-Inf,0]	unaffected	FALSE	TRUE	0.42556	1.09015	NA	FALSE	TRUE	0.512467	1.18912	NA	FALSE	FALSE	NA	1.14357	NA
Q8BV49-T154	Pyhin1-T154	FALSE	FALSE		-65	(-Inf,0]	unaffected	FALSE	TRUE	0.640489	1.10875	NA	FALSE	TRUE	0.417217	1.22407	NA	FALSE	TRUE	0.965274	1.03302	NA
Q03347-S21	Runx1-S21	FALSE	FALSE		-64	(-Inf,0]	unaffected	FALSE	TRUE	0.789514	1.10744	NA	FALSE	TRUE	0.56511	1.24452	NA	FALSE	TRUE	0.891471	1.14704	NA
Q6PG16-S602	Hjurp-S602	FALSE	FALSE		-64	(-Inf,0]	unaffected	FALSE	TRUE	0.39128	1.13751	NA	FALSE	TRUE	0.852822	1.16372	NA	FALSE	FALSE	NA	1.25087	NA
Q924H7-S53	Wac-S53	FALSE	FALSE		-64	(-Inf,0]	unaffected	FALSE	TRUE	0.538067	1.17177	NA	FALSE	TRUE	0.613827	1.15697	NA	FALSE	FALSE	NA	1.25496	NA
Q9QZS8-S341	Sh2d3c-S341	FALSE	FALSE		-64	(-Inf,0]	unaffected	FALSE	TRUE	0.513829	1.07848	NA	FALSE	TRUE	0.0394057	1.27098	0	FALSE	TRUE	0.601823	1.125	NA
Q3UL36-S75	Arglu1-S75	FALSE	FALSE		-63	(-Inf,0]	unaffected	FALSE	TRUE	0.87452	1.14922	NA	FALSE	TRUE	0.976929	1.12122	NA	FALSE	FALSE	NA	1.19822	NA
Q08122-S289	Tle3-S289	FALSE	FALSE		-62	(-Inf,0]	unaffected	FALSE	TRUE	0.888335	1.08295	NA	FALSE	FALSE	NA	1.37376	NA	FALSE	TRUE	0.767138	1.1165	NA
Q52KI8-S702+S704	Srrm1-S702+S704	FALSE	FALSE		-62	(-Inf,0]	unaffected	FALSE	TRUE	0.903729	1.07928	NA	FALSE	TRUE	0.705798	1.16352	NA	FALSE	TRUE	0.458419	1.16908	NA
Q6P1D7-S909	Slx4-S909	FALSE	FALSE		-62	(-Inf,0]	unaffected	FALSE	TRUE	0.00367635	1.39102	0	FALSE	FALSE	NA	1.44809	NA	FALSE	FALSE	NA	1.49039	NA
Q8VDD5-T1939	Myh9-T1939	FALSE	FALSE	CAMK2A;CAMK4	-62	(-Inf,0]	unaffected	FALSE	TRUE	0.692092	1.23112	NA	FALSE	TRUE	0.593263	1.16159	NA	FALSE	FALSE	NA	1.42383	NA
Q80Y81-S818	Elac2-S818	FALSE	FALSE		-60	(-Inf,0]	unaffected	FALSE	TRUE	0.0439479	1.19839	0	FALSE	FALSE	NA	1.49954	NA	FALSE	FALSE	NA	1.24051	NA
E9Q7F2-S43	Rnf169-S43	FALSE	FALSE		-59	(-Inf,0]	unaffected	FALSE	FALSE	NA	3.52291	NA	FALSE	FALSE	NA	3.56169	NA	FALSE	FALSE	NA	4.43996	NA
P06800-T1265	Ptprc-T1265	FALSE	FALSE		-59	(-Inf,0]	unaffected	FALSE	TRUE	0.393013	1.16413	NA	FALSE	TRUE	0.17018	1.34071	NA	FALSE	FALSE	NA	1.29634	NA
P11352-Y147	Gpx1-Y147	FALSE	FALSE		-59	(-Inf,0]	unaffected	FALSE	TRUE	0.728362	1.11919	NA	FALSE	TRUE	0.724469	1.17518	NA	FALSE	TRUE	0.567291	1.34435	NA
P33174-S1221	Kif4-S1221	FALSE	FALSE		-59	(-Inf,0]	unaffected	FALSE	FALSE	NA	1.91457	NA	FALSE	FALSE	NA	1.80105	NA	FALSE	FALSE	NA	1.89699	NA
P70399-S268	Tp53bp1-S268	FALSE	FALSE		-59	(-Inf,0]	unaffected	FALSE	TRUE	0.841315	1.0587	NA	FALSE	TRUE	0.259275	1.17482	NA	FALSE	TRUE	0.991875	1.03365	NA
Q9DBD5-T761	Pelp1-T761	FALSE	FALSE		-59	(-Inf,0]	unaffected	FALSE	TRUE	0.959292	1.06704	NA	FALSE	FALSE	NA	1.08421	NA	FALSE	TRUE	0.857966	1.17204	NA
Q9JK91-T467	Mlh1-T467	FALSE	FALSE		-59	(-Inf,0]	unaffected	FALSE	TRUE	0.784398	1.09114	NA	FALSE	FALSE	NA	1.17493	NA	FALSE	TRUE	0.885347	1.06796	NA
Q9R0P5-S3	Dstn-S3	FALSE	FALSE	LIMK2	-59	(-Inf,0]	unaffected	FALSE	TRUE	0.475509	1.56613	NA	FALSE	TRUE	0.0876077	2.9114	NA	FALSE	TRUE	0.82745	1.23788	NA
Q62376-Y146	Snrnp70-Y146	FALSE	FALSE		-58	(-Inf,0]	unaffected	FALSE	FALSE	NA	1.50929	NA	FALSE	FALSE	NA	1.78292	NA	FALSE	FALSE	NA	1.62412	NA
P48193-S543	Epb41-S543	FALSE	FALSE		-57	(-Inf,0]	unaffected	FALSE	TRUE	0.786298	1.15702	NA	FALSE	TRUE	0.901628	1.13323	NA	FALSE	FALSE	NA	1.57563	NA
Q69ZA1-S494	Cdk13-S494	FALSE	FALSE		-57	(-Inf,0]	unaffected	FALSE	TRUE	0.592051	1.12501	NA	FALSE	FALSE	NA	1.18085	NA	FALSE	TRUE	0.444601	1.17526	NA
A6X919-S23	Dpy19l1-S23	FALSE	FALSE		-55	(-Inf,0]	unaffected	FALSE	TRUE	0.379176	1.22343	NA	FALSE	TRUE	0.204672	1.45248	NA	FALSE	TRUE	0.401203	1.13894	NA
Q80X82-S1272	Sympk-S1272	FALSE	FALSE		-55	(-Inf,0]	unaffected	FALSE	TRUE	0.495136	1.18628	NA	FALSE	TRUE	0.630322	1.20762	NA	FALSE	FALSE	NA	1.35225	NA
P08775-S1920	Polr2a-S1920	FALSE	FALSE	CDK1	-53	(-Inf,0]	unaffected	FALSE	TRUE	0.642615	1.12752	NA	FALSE	TRUE	0.665859	1.17305	NA	FALSE	TRUE	0.574871	1.24318	NA
P62996-S22	Tra2b-S22	FALSE	FALSE		-53	(-Inf,0]	unaffected	FALSE	TRUE	0.950345	1.04272	NA	FALSE	FALSE	NA	1.10067	NA	FALSE	TRUE	0.992775	1.03119	NA
P35689-S384	Ercc5-S384	FALSE	FALSE		-52	(-Inf,0]	unaffected	FALSE	TRUE	0.745529	1.10295	NA	FALSE	TRUE	0.964098	1.09025	NA	FALSE	FALSE	NA	1.30785	NA
Q6P2L6-S546	Nsd3-S546;Whsc1l1-S546	FALSE	FALSE		-52	(-Inf,0]	unaffected	FALSE	TRUE	0.430065	1.23039	NA	FALSE	FALSE	NA	1.18152	NA	FALSE	FALSE	NA	1.45341	NA
A2A432-T106	Cul4b-T106	FALSE	FALSE		-51	(-Inf,0]	unaffected	FALSE	TRUE	0.635649	1.0724	NA	FALSE	TRUE	0.472717	1.15239	NA	FALSE	TRUE	0.975674	1.04822	NA
P13864-S125	Dnmt1-S125	FALSE	FALSE		-51	(-Inf,0]	unaffected	FALSE	TRUE	0.943553	1.0654	NA	FALSE	TRUE	0.954773	1.10613	NA	FALSE	TRUE	0.998154	1.02741	NA
P55194-S535	Sh3bp1-S535	FALSE	FALSE		-51	(-Inf,0]	unaffected	FALSE	TRUE	0.283026	1.11099	NA	FALSE	TRUE	0.235457	1.19243	NA	FALSE	TRUE	0.872508	1.10541	NA
Q8BTI8-T973+S982	Srrm2-T973+S982	FALSE	FALSE		-51	(-Inf,0]	unaffected	FALSE	TRUE	0.181092	1.38465	NA	FALSE	FALSE	NA	1.69413	NA	FALSE	FALSE	NA	1.37321	NA
Q7TMY8-S3818	Huwe1-S3818	FALSE	FALSE		-50	(-Inf,0]	unaffected	FALSE	TRUE	0.355997	1.21761	NA	FALSE	FALSE	NA	1.34634	NA	FALSE	TRUE	0.320658	1.32667	NA
Q80U87-S680	Usp8-S680	FALSE	FALSE		-50	(-Inf,0]	unaffected	FALSE	TRUE	0.649135	1.10464	NA	FALSE	TRUE	0.412782	1.21574	NA	FALSE	FALSE	NA	1.2097	NA
Q80WQ8-S212	Mis18bp1-S212	FALSE	FALSE		-50	(-Inf,0]	unaffected	FALSE	TRUE	0.367885	1.1258	NA	FALSE	FALSE	NA	1.12154	NA	FALSE	TRUE	0.661892	1.17296	NA
Q8CFK6-S699	Dennd1c-S699	FALSE	FALSE		-50	(-Inf,0]	unaffected	FALSE	TRUE	0.129094	1.23	NA	FALSE	TRUE	0.232229	1.49909	NA	FALSE	FALSE	NA	1.37433	NA
O35126-S34	Atn1-S34	FALSE	FALSE		-49	(-Inf,0]	unaffected	FALSE	TRUE	0.0446531	1.15654	0	FALSE	TRUE	0.896502	1.10158	NA	FALSE	TRUE	0.994201	1.05065	NA
P70671-S123	Irf3-S123	FALSE	FALSE		-49	(-Inf,0]	unaffected	FALSE	TRUE	0.807517	1.09727	NA	FALSE	FALSE	NA	1.28642	NA	FALSE	TRUE	0.562558	1.21435	NA
Q0VEE6-S645	Znf800-S645	FALSE	FALSE		-49	(-Inf,0]	unaffected	FALSE	TRUE	0.870097	1.07031	NA	FALSE	TRUE	0.556691	1.11014	NA	FALSE	TRUE	0.457714	1.13742	NA
P97311-T676	Mcm6-T676	FALSE	FALSE		-48	(-Inf,0]	unaffected	FALSE	TRUE	0.467341	1.34599	NA	FALSE	FALSE	NA	1.86023	NA	FALSE	FALSE	NA	1.17895	NA
Q8CE96-S4	Trmt6-S4	FALSE	FALSE		-48	(-Inf,0]	unaffected	FALSE	TRUE	0.025816	1.26449	0	FALSE	TRUE	0.130491	1.67835	NA	FALSE	TRUE	0.791168	1.08595	NA
Q8K019-S529	Bclaf1-S529	FALSE	FALSE	GSK3B	-48	(-Inf,0]	unaffected	FALSE	TRUE	0.783439	1.05347	NA	FALSE	TRUE	0.778844	1.09672	NA	FALSE	TRUE	0.872359	1.08687	NA
Q9DCC8-S135	Tomm20-S135	FALSE	FALSE		-47	(-Inf,0]	unaffected	FALSE	TRUE	0.874622	1.18862	NA	FALSE	TRUE	0.668733	1.63359	NA	FALSE	FALSE	NA	1.31384	NA
Q60710-T279	Samhd1-T279	FALSE	FALSE		-46	(-Inf,0]	unaffected	FALSE	TRUE	0.856873	1.10456	NA	FALSE	TRUE	0.558994	1.13998	NA	FALSE	TRUE	0.478453	1.27242	NA
Q80XC6-S54	Nrde2-S54	FALSE	FALSE		-46	(-Inf,0]	unaffected	FALSE	TRUE	0.103492	1.1968	NA	FALSE	FALSE	NA	1.36526	NA	FALSE	TRUE	0.473988	1.16755	NA
P54276-S827	Msh6-S827	FALSE	FALSE		-45	(-Inf,0]	unaffected	FALSE	TRUE	0.930401	1.0333	NA	FALSE	TRUE	0.770754	1.07505	NA	FALSE	TRUE	0.905762	1.07591	NA
Q6PHZ5-S606	Rbm15b-S606	FALSE	FALSE		-45	(-Inf,0]	unaffected	FALSE	TRUE	0.150766	1.26748	NA	FALSE	FALSE	NA	1.23336	NA	FALSE	FALSE	NA	1.42205	NA
Q8BIZ6-S50	Snip1-S50	FALSE	FALSE		-45	(-Inf,0]	unaffected	FALSE	TRUE	0.695884	1.0899	NA	FALSE	TRUE	0.508502	1.1271	NA	FALSE	TRUE	0.655135	1.13785	NA
Q9JIX8-S729	Acin1-S729	FALSE	FALSE		-45	(-Inf,0]	unaffected	FALSE	TRUE	0.893142	1.05155	NA	FALSE	TRUE	0.632377	1.10554	NA	FALSE	TRUE	0.990401	1.02732	NA
Q61233-Y598	Lcp1-Y598	FALSE	FALSE		-44	(-Inf,0]	unaffected	FALSE	TRUE	0.552768	1.348	NA	FALSE	TRUE	0.81751	1.24518	NA	FALSE	FALSE	NA	1.40408	NA
Q9JIK5-S243	Ddx21-S243	FALSE	FALSE		-44	(-Inf,0]	unaffected	FALSE	TRUE	0.982856	1.02531	NA	FALSE	TRUE	0.678532	1.11241	NA	FALSE	TRUE	0.938879	1.09321	NA
Q9R1Y5-S366	Hic1-S366	FALSE	FALSE		-43	(-Inf,0]	unaffected	FALSE	TRUE	0.310955	1.12883	NA	FALSE	TRUE	0.0737348	1.37492	NA	FALSE	TRUE	0.985335	1.02788	NA
P14206-Y139	Rpsa-Y139	FALSE	FALSE		-42	(-Inf,0]	unaffected	FALSE	TRUE	0.570298	1.25455	NA	FALSE	TRUE	0.240067	1.9088	NA	FALSE	TRUE	0.314695	1.25535	NA
Q569Z6-T682	Thrap3-T682	FALSE	FALSE		-42	(-Inf,0]	unaffected	FALSE	TRUE	0.416359	1.17806	NA	FALSE	TRUE	0.514575	1.19316	NA	FALSE	FALSE	NA	1.32321	NA
Q8BTI8-S1067	Srrm2-S1067	FALSE	FALSE		-42	(-Inf,0]	unaffected	FALSE	TRUE	0.150808	1.14914	NA	FALSE	TRUE	0.440064	1.25344	NA	FALSE	TRUE	0.828051	1.12862	NA
Q8BVL3-T334	Snx17-T334	FALSE	FALSE		-42	(-Inf,0]	unaffected	FALSE	TRUE	0.612335	1.20302	NA	FALSE	FALSE	NA	4.24751	NA	FALSE	TRUE	0.593953	1.18463	NA
Q922Y1-T192	Ubxn1-T192	FALSE	FALSE		-42	(-Inf,0]	unaffected	FALSE	TRUE	0.835221	1.08465	NA	FALSE	TRUE	0.113264	1.19988	NA	FALSE	TRUE	0.81205	1.11118	NA
Q01320-S1211	Top2a-S1211	FALSE	FALSE	ERK1-2;CDK1	-41	(-Inf,0]	unaffected	FALSE	TRUE	0.782089	1.10099	NA	FALSE	TRUE	0.414412	1.23082	NA	FALSE	TRUE	0.478069	1.16138	NA
Q6PCL9-S649	Papolg-S649	FALSE	FALSE		-41	(-Inf,0]	unaffected	FALSE	TRUE	0.432113	1.09618	NA	FALSE	FALSE	NA	1.18428	NA	FALSE	TRUE	0.931419	1.0679	NA
P54726-S123	Rad23a-S123	FALSE	FALSE		-40	(-Inf,0]	unaffected	FALSE	TRUE	0.455482	1.54861	NA	FALSE	FALSE	NA	2.08699	NA	FALSE	FALSE	NA	1.28519	NA
Q3TBD2-S946	Hmha1-S946	FALSE	FALSE		-40	(-Inf,0]	unaffected	FALSE	FALSE	NA	3.78804	NA	FALSE	FALSE	NA	3.00951	NA	FALSE	FALSE	NA	1.65901	NA
Q6NVE8-S563	Wdr44-S563	FALSE	FALSE		-40	(-Inf,0]	unaffected	FALSE	TRUE	0.329694	1.11983	NA	FALSE	TRUE	0.730068	1.1686	NA	FALSE	TRUE	0.968212	1.06121	NA
P97855-S229	G3bp1-S229	FALSE	FALSE		-39	(-Inf,0]	unaffected	FALSE	TRUE	0.759272	1.09137	NA	FALSE	TRUE	0.395419	1.15559	NA	FALSE	TRUE	0.905139	1.0841	NA
Q8K284-S1890	Gtf3c1-S1890	FALSE	FALSE		-39	(-Inf,0]	unaffected	FALSE	TRUE	0.578015	1.12416	NA	FALSE	TRUE	0.61494	1.33464	NA	FALSE	TRUE	0.779167	1.16355	NA
Q91W39-S29+S34	Ncoa5-S29+S34	FALSE	FALSE		-39	(-Inf,0]	unaffected	FALSE	TRUE	0.604433	1.0982	NA	FALSE	TRUE	0.801211	1.11468	NA	FALSE	TRUE	0.0965947	1.24983	NA
Q9CY50-T260	Ssr1-T260	FALSE	FALSE		-39	(-Inf,0]	unaffected	FALSE	TRUE	0.235978	1.35766	NA	FALSE	FALSE	NA	1.44379	NA	FALSE	FALSE	NA	1.15421	NA
P37913-S51	Lig1-S51	FALSE	FALSE	CDK2	-38	(-Inf,0]	unaffected	FALSE	TRUE	0.796175	1.05136	NA	FALSE	TRUE	0.886664	1.08007	NA	FALSE	TRUE	0.992864	1.03709	NA
P49312-Y289	Hnrnpa1-Y289	FALSE	FALSE		-38	(-Inf,0]	unaffected	FALSE	TRUE	0.113617	1.68172	NA	FALSE	TRUE	0.456821	1.3831	NA	FALSE	FALSE	NA	2.08572	NA
Q8BVU0-S625	Lrch3-S625	FALSE	FALSE		-38	(-Inf,0]	unaffected	FALSE	TRUE	0.752448	1.09812	NA	FALSE	TRUE	0.253178	1.26093	NA	FALSE	TRUE	0.896175	1.10021	NA
Q9QX47-S1723	Son-S1723	FALSE	FALSE		-38	(-Inf,0]	unaffected	FALSE	TRUE	0.899338	1.0585	NA	FALSE	TRUE	0.451753	1.12523	NA	FALSE	TRUE	0.959999	1.05114	NA
O35126-S630	Atn1-S630	FALSE	FALSE		-37	(-Inf,0]	unaffected	FALSE	TRUE	0.552524	1.14031	NA	FALSE	FALSE	NA	1.25421	NA	FALSE	FALSE	NA	1.23872	NA
Q7TPE5-S156	Slc7a6os-S156	FALSE	FALSE		-36	(-Inf,0]	unaffected	FALSE	TRUE	0.541008	1.12446	NA	FALSE	TRUE	0.688608	1.17481	NA	FALSE	TRUE	0.989482	1.04898	NA
Q80VW7-T517	Akna-T517	FALSE	FALSE		-36	(-Inf,0]	unaffected	FALSE	TRUE	0.0124472	1.1661	0	FALSE	TRUE	0.443961	1.21391	NA	FALSE	TRUE	0.998543	1.03478	NA
Q8BTI8-T1302	Srrm2-T1302	FALSE	FALSE		-36	(-Inf,0]	unaffected	FALSE	TRUE	0.357876	1.17852	NA	FALSE	TRUE	0.110946	1.35146	NA	FALSE	TRUE	0.316359	1.26145	NA
P27546-T784	Map4-T784	FALSE	FALSE		-35	(-Inf,0]	unaffected	FALSE	TRUE	0.325452	1.13827	NA	FALSE	TRUE	0.820756	1.13408	NA	FALSE	TRUE	0.935393	1.04969	NA
P70459-T529	Erf-T529	FALSE	FALSE	ERK1-2	-35	(-Inf,0]	unaffected	FALSE	TRUE	0.226643	1.67872	NA	FALSE	TRUE	0.304666	1.43313	NA	FALSE	FALSE	NA	1.68196	NA
Q9Z204-S231	Hnrnpc-S231	FALSE	FALSE		-35	(-Inf,0]	unaffected	FALSE	TRUE	0.902796	1.08021	NA	FALSE	TRUE	0.557801	1.12969	NA	FALSE	TRUE	0.542934	1.15463	NA
Q80ZQ9-T192	Fam206a-T192	FALSE	FALSE		-34	(-Inf,0]	unaffected	FALSE	TRUE	0.557706	1.18935	NA	FALSE	FALSE	NA	1.34857	NA	FALSE	FALSE	NA	1.43183	NA
Q8K1Y2-S213	Prkd3-S213	FALSE	FALSE		-34	(-Inf,0]	unaffected	FALSE	TRUE	0.719806	1.10124	NA	FALSE	TRUE	0.343266	1.25518	NA	FALSE	TRUE	0.991534	1.03061	NA
Q9CW46-S626	Raver1-S626	FALSE	FALSE		-34	(-Inf,0]	unaffected	FALSE	TRUE	0.973405	1.03985	NA	FALSE	TRUE	0.663966	1.11457	NA	FALSE	TRUE	0.978354	1.0543	NA
Q9DBD5-T751	Pelp1-T751	FALSE	FALSE	GSK3B	-34	(-Inf,0]	unaffected	FALSE	TRUE	0.535938	1.16438	NA	FALSE	TRUE	0.438027	1.20212	NA	FALSE	TRUE	0.641287	1.18515	NA
Q52KI8-S781	Srrm1-S781	FALSE	FALSE		-33	(-Inf,0]	unaffected	FALSE	TRUE	0.383571	1.12178	NA	FALSE	TRUE	0.40758	1.14984	NA	FALSE	TRUE	0.580368	1.14847	NA
Q569Z6-S679	Thrap3-S679	FALSE	FALSE		-33	(-Inf,0]	unaffected	FALSE	TRUE	0.347265	1.12438	NA	FALSE	TRUE	0.389621	1.16255	NA	FALSE	TRUE	0.535128	1.12354	NA
P06240-Y192	Lck-Y192	FALSE	FALSE		-32	(-Inf,0]	unaffected	FALSE	TRUE	0.00891675	1.16889	0	FALSE	TRUE	0.537889	1.14056	NA	FALSE	TRUE	0.00204481	1.19904	0
P23198-S99	Cbx3-S99	FALSE	FALSE		-32	(-Inf,0]	unaffected	FALSE	TRUE	0.729603	1.09959	NA	FALSE	TRUE	0.492315	1.14313	NA	FALSE	TRUE	0.723454	1.20035	NA
Q9DBS5-S590	Klc4-S590	FALSE	FALSE		-32	(-Inf,0]	unaffected	FALSE	TRUE	0.529199	1.12814	NA	FALSE	TRUE	0.530881	1.15267	NA	FALSE	TRUE	0.516673	1.16508	NA
Q8BGQ1-S122	Vipas39-S122	FALSE	FALSE		-31	(-Inf,0]	unaffected	FALSE	TRUE	0.267704	1.75233	NA	FALSE	FALSE	NA	3.30595	NA	FALSE	FALSE	NA	2.33303	NA
Q9D6Z1-S529	Nop56-S529	FALSE	FALSE		-31	(-Inf,0]	unaffected	FALSE	TRUE	0.286944	1.20353	NA	FALSE	TRUE	0.378195	1.12775	NA	FALSE	FALSE	NA	1.37739	NA
P23949-S416	Zfp36l2-S416	FALSE	FALSE		-30	(-Inf,0]	unaffected	FALSE	TRUE	0.487217	1.22923	NA	FALSE	TRUE	0.828602	1.2099	NA	FALSE	TRUE	0.334067	1.26826	NA
Q52KI8-S391	Srrm1-S391	FALSE	FALSE		-30	(-Inf,0]	unaffected	FALSE	TRUE	0.379436	1.15556	NA	FALSE	TRUE	0.65147	1.23052	NA	FALSE	TRUE	0.382827	1.25007	NA
Q60953-S528	Pml-S528	FALSE	FALSE	CDK1;CDK2	-30	(-Inf,0]	unaffected	FALSE	TRUE	0.721963	1.10284	NA	FALSE	TRUE	0.679693	1.15017	NA	FALSE	TRUE	0.805114	1.13235	NA
Q61029|Q61033-S167|167	Tmpo|Tmpo-S167|167	FALSE	FALSE		-30	(-Inf,0]	unaffected	FALSE	TRUE	0.0691594	1.28309	NA	FALSE	TRUE	0.50412	1.18566	NA	FALSE	TRUE	0.248172	1.3153	NA
Q6PGL7-S747	Washc2-S747;Fam21-S747	FALSE	FALSE		-30	(-Inf,0]	unaffected	FALSE	TRUE	0.481557	1.11297	NA	FALSE	TRUE	0.733442	1.09851	NA	FALSE	TRUE	0.813534	1.14247	NA
Q8BNW9-S70	Kbtbd11-S70	FALSE	FALSE		-30	(-Inf,0]	unaffected	FALSE	TRUE	0.70625	1.07351	NA	FALSE	TRUE	0.70007	1.1182	NA	FALSE	TRUE	0.992716	1.04286	NA
Q9R0L6-S65	Pcm1-S65	FALSE	FALSE		-30	(-Inf,0]	unaffected	FALSE	TRUE	0.143332	1.14608	NA	FALSE	TRUE	0.165435	1.26673	NA	FALSE	TRUE	0.89221	1.11463	NA
P16858-Y316	Gapdh-Y316	FALSE	FALSE		-29	(-Inf,0]	unaffected	FALSE	TRUE	0.832498	1.17126	NA	FALSE	TRUE	0.814165	1.13883	NA	FALSE	TRUE	0.576387	1.45077	NA
Q3THK7-S332	Gmps-S332	FALSE	FALSE		-29	(-Inf,0]	unaffected	FALSE	TRUE	0.846082	1.0561	NA	FALSE	TRUE	0.775569	1.09664	NA	FALSE	TRUE	0.939356	1.09616	NA
Q62261-S2102	Sptbn1-S2102	FALSE	FALSE		-29	(-Inf,0]	unaffected	FALSE	TRUE	0.916762	1.05074	NA	FALSE	TRUE	0.629455	1.09073	NA	FALSE	TRUE	0.953253	1.06049	NA
Q9ERU9-S837	Ranbp2-S837	FALSE	FALSE		-29	(-Inf,0]	unaffected	FALSE	TRUE	0.163456	1.32108	NA	FALSE	TRUE	0.174287	1.48043	NA	FALSE	TRUE	0.345364	1.2596	NA
Q3TEA8-T51	Hp1bp3-T51	FALSE	FALSE		-28	(-Inf,0]	unaffected	FALSE	TRUE	0.868993	1.0441	NA	FALSE	TRUE	0.483367	1.07166	NA	FALSE	FALSE	NA	1.18848	NA
Q61624-S784	Znf148-S784	FALSE	FALSE		-28	(-Inf,0]	unaffected	FALSE	TRUE	0.534704	1.10119	NA	FALSE	TRUE	0.977054	1.0703	NA	FALSE	TRUE	0.999308	1.02457	NA
P06800-T1225	Ptprc-T1225	FALSE	FALSE		-27	(-Inf,0]	unaffected	FALSE	TRUE	0.542581	1.20164	NA	FALSE	TRUE	0.243555	1.22409	NA	FALSE	FALSE	NA	1.38216	NA
P70268-S920	Pkn1-S920	FALSE	FALSE		-27	(-Inf,0]	unaffected	FALSE	TRUE	0.512887	1.1467	NA	FALSE	TRUE	0.527567	1.17029	NA	FALSE	TRUE	0.784063	1.15242	NA
Q01147-S270	Creb1-S270	FALSE	FALSE	CDK1	-27	(-Inf,0]	unaffected	FALSE	TRUE	0.536736	1.0928	NA	FALSE	FALSE	NA	1.45092	NA	FALSE	TRUE	0.825705	1.174	NA
Q8BGU5-S324	Ccny-S324	FALSE	FALSE		-27	(-Inf,0]	unaffected	FALSE	TRUE	0.538189	1.32925	NA	FALSE	TRUE	0.947407	1.1779	NA	FALSE	FALSE	NA	1.38987	NA
Q8CIN4-S141	Pak2-S141	FALSE	FALSE	PAK2	-27	(-Inf,0]	unaffected	FALSE	TRUE	0.0780419	1.10611	NA	FALSE	TRUE	0.182598	1.19606	NA	FALSE	TRUE	0.462125	1.18116	NA
Q8K2P7-T54	Slc38a1-T54	FALSE	FALSE		-27	(-Inf,0]	unaffected	FALSE	TRUE	0.76603	1.12094	NA	FALSE	FALSE	NA	1.21673	NA	FALSE	TRUE	0.712911	1.19405	NA
O89110-S198	Casp8-S198	FALSE	FALSE		-26	(-Inf,0]	unaffected	FALSE	TRUE	0.784048	1.11941	NA	FALSE	FALSE	NA	1.40931	NA	FALSE	TRUE	0.764439	1.1284	NA
Q60611-S38	Satb1-S38	FALSE	FALSE		-26	(-Inf,0]	unaffected	FALSE	TRUE	0.157744	1.22785	NA	FALSE	FALSE	NA	1.23676	NA	FALSE	FALSE	NA	1.3821	NA
Q8BJ71-S769	Nup93-S769	FALSE	FALSE		-26	(-Inf,0]	unaffected	FALSE	TRUE	0.242134	1.13753	NA	FALSE	TRUE	0.404682	1.15529	NA	FALSE	TRUE	0.607257	1.17363	NA
Q8K296-T611	Mtmr3-T611	FALSE	FALSE		-26	(-Inf,0]	unaffected	FALSE	TRUE	0.397734	1.14733	NA	FALSE	TRUE	0.671103	1.22348	NA	FALSE	TRUE	0.948354	1.09803	NA
Q52KI8-T633	Srrm1-T633	FALSE	FALSE		-25	(-Inf,0]	unaffected	FALSE	TRUE	0.870238	1.04927	NA	FALSE	TRUE	0.504816	1.09151	NA	FALSE	TRUE	0.961138	1.04988	NA
Q6PIJ4-S1288	Nfrkb-S1288	FALSE	FALSE		-25	(-Inf,0]	unaffected	FALSE	TRUE	0.710993	1.13768	NA	FALSE	TRUE	0.613601	1.214	NA	FALSE	FALSE	NA	1.33091	NA
O35954-S667	Pitpnm1-S667	FALSE	FALSE		-24	(-Inf,0]	unaffected	FALSE	TRUE	0.108644	1.29621	NA	FALSE	FALSE	NA	1.30756	NA	FALSE	FALSE	NA	1.53475	NA
P20152-S325	Vim-S325	FALSE	FALSE		-24	(-Inf,0]	unaffected	FALSE	TRUE	0.739982	1.12896	NA	FALSE	TRUE	0.23532	1.20031	NA	FALSE	FALSE	NA	1.3013	NA
Q52KI8-S843	Srrm1-S843	FALSE	FALSE		-24	(-Inf,0]	unaffected	FALSE	TRUE	0.814703	1.0766	NA	FALSE	TRUE	0.851619	1.08531	NA	FALSE	TRUE	0.32852	1.2241	NA
Q61937-S10	Npm1-S10	FALSE	FALSE		-24	(-Inf,0]	unaffected	FALSE	TRUE	0.693568	1.15306	NA	FALSE	TRUE	0.820626	1.14722	NA	FALSE	TRUE	0.848435	1.25877	NA
Q8BTI8-S1077+S1068	Srrm2-S1077+S1068	FALSE	FALSE		-24	(-Inf,0]	unaffected	FALSE	TRUE	0.936036	1.0769	NA	FALSE	TRUE	0.759227	1.1587	NA	FALSE	TRUE	0.992428	1.02866	NA
Q8K019-S656	Bclaf1-S656	FALSE	FALSE		-24	(-Inf,0]	unaffected	FALSE	TRUE	0.459133	1.11897	NA	FALSE	TRUE	0.475191	1.15887	NA	FALSE	TRUE	0.644687	1.10948	NA
P11031-S10	Sub1-S10	FALSE	FALSE		-23	(-Inf,0]	unaffected	FALSE	TRUE	0.299174	1.19789	NA	FALSE	TRUE	0.556462	1.25895	NA	FALSE	TRUE	0.0360574	1.41246	0
Q3UIR3-S558	Dtx3l-S558	FALSE	FALSE		-23	(-Inf,0]	unaffected	FALSE	TRUE	0.399392	1.08503	NA	FALSE	TRUE	0.843461	1.10224	NA	FALSE	TRUE	0.904992	1.09033	NA
Q9CQ36-T11	Pole4-T11	FALSE	FALSE		-23	(-Inf,0]	unaffected	FALSE	TRUE	0.242586	1.09109	NA	FALSE	TRUE	0.438165	1.14543	NA	FALSE	TRUE	0.898615	1.07938	NA
Q9DBD5-S7	Pelp1-S7	FALSE	FALSE		-23	(-Inf,0]	unaffected	FALSE	TRUE	0.474239	1.19667	NA	FALSE	TRUE	0.722477	1.20103	NA	FALSE	TRUE	0.297126	1.29548	NA
Q52KI8-S401+T404	Srrm1-S401+T404	FALSE	FALSE		-22	(-Inf,0]	unaffected	FALSE	TRUE	0.52582	1.1839	NA	FALSE	TRUE	0.573525	1.21348	NA	FALSE	FALSE	NA	1.20313	NA
Q8BNW9-S67	Kbtbd11-S67	FALSE	FALSE		-22	(-Inf,0]	unaffected	FALSE	TRUE	0.567197	1.11916	NA	FALSE	TRUE	0.320746	1.1486	NA	FALSE	TRUE	0.923573	1.07115	NA
Q8CHY6-S545	Gatad2a-S545	FALSE	FALSE		-22	(-Inf,0]	unaffected	FALSE	TRUE	0.0810782	1.18117	NA	FALSE	FALSE	NA	1.22666	NA	FALSE	FALSE	NA	1.23914	NA
O54781-S10	Srpk2-S10	FALSE	FALSE		-21	(-Inf,0]	unaffected	FALSE	TRUE	0.0107145	1.33189	0	FALSE	FALSE	NA	1.32603	NA	FALSE	FALSE	NA	1.41843	NA
P70302-S257	Stim1-S257	FALSE	FALSE		-21	(-Inf,0]	unaffected	FALSE	TRUE	0.757374	1.15165	NA	FALSE	TRUE	0.530679	1.28733	NA	FALSE	FALSE	NA	1.27279	NA
Q3UJU9-S46	Rmdn3-S46	FALSE	FALSE		-21	(-Inf,0]	unaffected	FALSE	TRUE	0.787707	1.0517	NA	FALSE	TRUE	0.793839	1.06806	NA	FALSE	TRUE	0.975783	1.04856	NA
Q8BJS4-T117	Sun2-T117	FALSE	FALSE		-21	(-Inf,0]	unaffected	FALSE	TRUE	0.649805	1.09566	NA	FALSE	TRUE	0.638917	1.11388	NA	FALSE	TRUE	0.999022	1.02424	NA
Q8BTI8-S2365	Srrm2-S2365	FALSE	FALSE		-21	(-Inf,0]	unaffected	FALSE	TRUE	0.407109	1.20929	NA	FALSE	TRUE	0.461045	1.32149	NA	FALSE	FALSE	NA	1.33709	NA
A2AIV2-S1578	Virma-S1578;Kiaa1429-S1578	FALSE	FALSE		-20	(-Inf,0]	unaffected	FALSE	TRUE	0.657336	1.10579	NA	FALSE	TRUE	0.739154	1.10227	NA	FALSE	TRUE	0.835794	1.11259	NA
P24788-S115	Cdk11b-S115	FALSE	FALSE		-20	(-Inf,0]	unaffected	FALSE	TRUE	0.629471	1.09791	NA	FALSE	TRUE	0.927403	1.09411	NA	FALSE	TRUE	0.968138	1.07025	NA
P83093-S523	Stim2-S523	FALSE	FALSE		-20	(-Inf,0]	unaffected	FALSE	TRUE	0.0483687	1.13303	0	FALSE	TRUE	0.194524	1.15673	NA	FALSE	TRUE	0.610792	1.09844	NA
Q3UGS4-S21	Mcrip1-S21;Fam195b-S21	FALSE	FALSE	ERK1-2	-20	(-Inf,0]	unaffected	FALSE	TRUE	0.191551	1.14451	NA	FALSE	TRUE	0.0206315	1.37499	0	FALSE	TRUE	0.485332	1.13748	NA
Q76LS9-S382	Mindy1-S382;Fam63a-S382	FALSE	FALSE		-20	(-Inf,0]	unaffected	FALSE	TRUE	0.268854	1.17008	NA	FALSE	TRUE	0.704799	1.19394	NA	FALSE	FALSE	NA	1.27544	NA
Q8BHL3-S664	Tbc1d10b-S664	FALSE	FALSE		-20	(-Inf,0]	unaffected	FALSE	TRUE	0.552905	1.20196	NA	FALSE	TRUE	0.799363	1.16002	NA	FALSE	FALSE	NA	1.40382	NA
Q8BTI8-T2362	Srrm2-T2362	FALSE	FALSE		-20	(-Inf,0]	unaffected	FALSE	TRUE	0.166401	1.17187	NA	FALSE	TRUE	0.0624895	1.23072	NA	FALSE	FALSE	NA	1.36001	NA
Q8R0A2-S164	Zbtb44-S164	FALSE	FALSE		-20	(-Inf,0]	unaffected	FALSE	TRUE	0.119022	1.32137	NA	FALSE	FALSE	NA	1.65413	NA	FALSE	FALSE	NA	1.40697	NA
F6ZDS4-T455	Tpr-T455	FALSE	FALSE		-19	(-Inf,0]	unaffected	FALSE	TRUE	0.589943	1.24971	NA	FALSE	TRUE	0.404039	1.22626	NA	FALSE	TRUE	0.559729	1.19934	NA
P18760-T25	Cfl1-T25	FALSE	FALSE		-19	(-Inf,0]	unaffected	FALSE	TRUE	0.154958	1.21918	NA	FALSE	TRUE	0.43706	1.22269	NA	FALSE	FALSE	NA	1.25321	NA
Q569Z6-S55	Thrap3-S55	FALSE	FALSE		-19	(-Inf,0]	unaffected	FALSE	TRUE	0.0595629	1.13091	NA	FALSE	TRUE	0.616038	1.17316	NA	FALSE	TRUE	0.78015	1.13057	NA
Q80U93-S1139	Nup214-S1139	FALSE	FALSE		-19	(-Inf,0]	unaffected	FALSE	TRUE	0.786857	1.06759	NA	FALSE	TRUE	0.366004	1.14787	NA	FALSE	TRUE	0.931187	1.07818	NA
Q8K2H1-S147	Pphln1-S147	FALSE	FALSE		-19	(-Inf,0]	unaffected	FALSE	TRUE	0.686165	1.1042	NA	FALSE	TRUE	0.234843	1.15777	NA	FALSE	FALSE	NA	1.1551	NA
Q08024-S173	Cbfb-S173	FALSE	FALSE		-18	(-Inf,0]	unaffected	FALSE	TRUE	0.786841	1.07155	NA	FALSE	TRUE	0.649959	1.10534	NA	FALSE	TRUE	0.956245	1.05918	NA
Q6P4S8-S1328	Ints1-S1328	FALSE	FALSE		-18	(-Inf,0]	unaffected	FALSE	TRUE	0.196238	1.1497	NA	FALSE	TRUE	0.553627	1.13978	NA	FALSE	TRUE	0.785873	1.14973	NA
Q8C2Q3-S571	Rbm14-S571	FALSE	FALSE		-18	(-Inf,0]	unaffected	FALSE	TRUE	0.0916247	1.31001	NA	FALSE	FALSE	NA	1.77637	NA	FALSE	TRUE	0.67292	1.1656	NA
Q8CH25-T997	Sltm-T997	FALSE	FALSE		-18	(-Inf,0]	unaffected	FALSE	TRUE	0.072631	1.32342	NA	FALSE	FALSE	NA	1.27906	NA	FALSE	FALSE	NA	1.38659	NA
Q9EPB4-S193	Pycard-S193	FALSE	FALSE		-18	(-Inf,0]	unaffected	FALSE	TRUE	0.0564842	1.23322	NA	FALSE	FALSE	NA	1.45546	NA	FALSE	TRUE	0.555895	1.15942	NA
P49710-T330	Hcls1-T330	FALSE	FALSE		-17	(-Inf,0]	unaffected	FALSE	TRUE	0.0962059	1.22696	NA	FALSE	TRUE	0.552933	1.18132	NA	FALSE	TRUE	0.849054	1.07483	NA
Q3U108-S283	Arid5a-S283	FALSE	FALSE		-17	(-Inf,0]	unaffected	FALSE	TRUE	0.0263826	1.23934	0	FALSE	FALSE	NA	1.2032	NA	FALSE	FALSE	NA	1.36279	NA
Q69ZR9-S836	Fam208a-S836	FALSE	FALSE		-17	(-Inf,0]	unaffected	FALSE	TRUE	0.345967	1.43194	NA	FALSE	FALSE	NA	1.87643	NA	FALSE	TRUE	0.383601	1.49277	NA
Q6P9R1-T81	Ddx51-T81	FALSE	FALSE		-17	(-Inf,0]	unaffected	FALSE	TRUE	0.655603	1.17404	NA	FALSE	FALSE	NA	1.24516	NA	FALSE	FALSE	NA	1.14411	NA
Q80XP8-S193	Fam76b-S193	FALSE	FALSE		-17	(-Inf,0]	unaffected	FALSE	TRUE	0.875891	1.07808	NA	FALSE	TRUE	0.296791	1.13519	NA	FALSE	TRUE	0.616567	1.12458	NA
Q8CHI8-S923	Ep400-S923	FALSE	FALSE		-17	(-Inf,0]	unaffected	FALSE	TRUE	0.905763	1.08312	NA	FALSE	TRUE	0.786283	1.08882	NA	FALSE	TRUE	0.960357	1.10625	NA
Q8QZS3-S62	Flcn-S62	FALSE	FALSE		-17	(-Inf,0]	unaffected	FALSE	TRUE	0.349227	1.10694	NA	FALSE	TRUE	0.729194	1.11116	NA	FALSE	TRUE	0.99515	1.02453	NA
Q9DBD5-S755	Pelp1-S755	FALSE	FALSE		-17	(-Inf,0]	unaffected	FALSE	TRUE	0.104672	1.34178	NA	FALSE	FALSE	NA	1.51825	NA	FALSE	TRUE	0.352642	1.27658	NA
Q9QY81-S1839	Nup210-S1839	FALSE	FALSE		-17	(-Inf,0]	unaffected	FALSE	TRUE	0.345516	1.08256	NA	FALSE	TRUE	0.870991	1.10466	NA	FALSE	TRUE	0.97239	1.06872	NA
P62806-S48	Hist1h4a-S48	FALSE	FALSE	PAK2	-16	(-Inf,0]	unaffected	FALSE	TRUE	0.661586	1.10454	NA	FALSE	TRUE	0.697733	1.09517	NA	FALSE	TRUE	0.323048	1.18544	NA
Q80TZ9-S613	Rere-S613	FALSE	FALSE		-16	(-Inf,0]	unaffected	FALSE	TRUE	0.311988	1.10664	NA	FALSE	TRUE	0.875599	1.08777	NA	FALSE	TRUE	0.810617	1.10293	NA
Q80U87-S678	Usp8-S678	FALSE	FALSE		-16	(-Inf,0]	unaffected	FALSE	TRUE	0.583179	1.19938	NA	FALSE	TRUE	0.924326	1.0891	NA	FALSE	FALSE	NA	1.22201	NA
Q8BTI8-S1068	Srrm2-S1068	FALSE	FALSE		-16	(-Inf,0]	unaffected	FALSE	TRUE	0.815085	1.0575	NA	FALSE	TRUE	0.578195	1.12028	NA	FALSE	TRUE	0.901148	1.0492	NA
Q8BYW1-S396	Arhgap25-S396	FALSE	FALSE		-16	(-Inf,0]	unaffected	FALSE	TRUE	0.728432	1.7873	NA	FALSE	FALSE	NA	2.59608	NA	FALSE	FALSE	NA	1.53948	NA
Q8C0V0-S22	Tlk1-S22	FALSE	FALSE		-16	(-Inf,0]	unaffected	FALSE	TRUE	0.251026	1.20859	NA	FALSE	FALSE	NA	1.24477	NA	FALSE	TRUE	0.867453	1.08494	NA
Q925J9-T1051	Med1-T1051	FALSE	FALSE		-16	(-Inf,0]	unaffected	FALSE	TRUE	0.646407	1.11225	NA	FALSE	TRUE	0.707371	1.12892	NA	FALSE	TRUE	0.842495	1.09194	NA
Q9CQJ6-S73	Denr-S73	FALSE	FALSE		-16	(-Inf,0]	unaffected	FALSE	TRUE	0.554876	1.20803	NA	FALSE	TRUE	0.229619	1.39152	NA	FALSE	FALSE	NA	1.5153	NA
Q5DW34-S81	Ehmt1-S81	FALSE	FALSE		-15	(-Inf,0]	unaffected	FALSE	TRUE	0.461054	1.13866	NA	FALSE	TRUE	0.944247	1.06991	NA	FALSE	TRUE	0.920524	1.08337	NA
Q6PGC1-S198	Dhx29-S198	FALSE	FALSE		-15	(-Inf,0]	unaffected	FALSE	TRUE	0.333294	1.10067	NA	FALSE	TRUE	0.590539	1.08976	NA	FALSE	TRUE	0.902114	1.05278	NA
Q8JZX4-S227	Rbm17-S227	FALSE	FALSE		-15	(-Inf,0]	unaffected	FALSE	TRUE	0.122209	1.30982	NA	FALSE	FALSE	NA	1.28439	NA	FALSE	FALSE	NA	1.34007	NA
Q9JK91-S469	Mlh1-S469	FALSE	FALSE		-15	(-Inf,0]	unaffected	FALSE	TRUE	0.789781	1.08446	NA	FALSE	TRUE	0.474107	1.13028	NA	FALSE	TRUE	0.983279	1.03412	NA
O35613-S669	Daxx-S669	FALSE	FALSE		-14	(-Inf,0]	unaffected	FALSE	TRUE	0.678708	1.09437	NA	FALSE	FALSE	NA	1.61898	NA	FALSE	TRUE	0.833215	1.08865	NA
Q52KI8-S591	Srrm1-S591	FALSE	FALSE	MTOR	-14	(-Inf,0]	unaffected	FALSE	TRUE	0.957138	1.07889	NA	FALSE	TRUE	0.999184	1.02685	NA	FALSE	FALSE	NA	1.14622	NA
Q6ZPZ3-T1268	Zc3h4-T1268	FALSE	FALSE		-14	(-Inf,0]	unaffected	FALSE	TRUE	0.22756	1.33744	NA	FALSE	TRUE	0.304277	1.4515	NA	FALSE	FALSE	NA	1.44622	NA
Q8BTI8-S1360	Srrm2-S1360	FALSE	FALSE		-14	(-Inf,0]	unaffected	FALSE	TRUE	0.833224	1.0705	NA	FALSE	TRUE	0.43988	1.13559	NA	FALSE	TRUE	0.99582	1.02919	NA
Q9CS00-S148	Cactin-S148	FALSE	FALSE		-14	(-Inf,0]	unaffected	FALSE	TRUE	0.129196	1.20458	NA	FALSE	TRUE	0.336222	1.18356	NA	FALSE	TRUE	0.925057	1.08282	NA
Q9Z1D1-T38	Eif3g-T38	FALSE	FALSE		-14	(-Inf,0]	unaffected	FALSE	TRUE	0.779527	1.08304	NA	FALSE	TRUE	0.653138	1.16906	NA	FALSE	TRUE	0.809583	1.1306	NA
Q9Z1D1-T41	Eif3g-T41	FALSE	FALSE		-14	(-Inf,0]	unaffected	FALSE	TRUE	0.636881	1.16719	NA	FALSE	TRUE	0.290864	1.19361	NA	FALSE	TRUE	0.342864	1.34217	NA
Q52KI8-S797	Srrm1-S797	FALSE	FALSE		-13	(-Inf,0]	unaffected	FALSE	TRUE	0.764618	1.06691	NA	FALSE	TRUE	0.664686	1.09129	NA	FALSE	TRUE	0.698614	1.11096	NA
Q62441-S208	Tle4-S208	FALSE	FALSE		-13	(-Inf,0]	unaffected	FALSE	TRUE	0.957817	1.09802	NA	FALSE	TRUE	0.707212	1.22382	NA	FALSE	FALSE	NA	1.125	NA
Q8BIQ5-T534	Cstf2-T534	FALSE	FALSE		-13	(-Inf,0]	unaffected	FALSE	TRUE	0.373637	1.23703	NA	FALSE	FALSE	NA	1.41379	NA	FALSE	TRUE	0.768603	1.2152	NA
Q924A2-S20	Cic-S20	FALSE	FALSE		-13	(-Inf,0]	unaffected	FALSE	TRUE	0.000936285	1.29519	0	FALSE	FALSE	NA	1.2628	NA	FALSE	FALSE	NA	1.32627	NA
P68181-S339	Prkacb-S339	FALSE	FALSE		-12	(-Inf,0]	unaffected	FALSE	TRUE	0.747615	1.18194	NA	FALSE	FALSE	NA	1.33295	NA	FALSE	TRUE	0.509455	1.29236	NA
Q0VEE6-S458	Znf800-S458	FALSE	FALSE		-12	(-Inf,0]	unaffected	FALSE	TRUE	0.317942	1.11923	NA	FALSE	FALSE	NA	1.16309	NA	FALSE	TRUE	0.368035	1.12594	NA
Q3U7R1-S951	Esyt1-S951	FALSE	FALSE		-12	(-Inf,0]	unaffected	FALSE	TRUE	0.235739	1.41735	NA	FALSE	FALSE	NA	1.79011	NA	FALSE	FALSE	NA	1.30084	NA
Q80WE4-S1694	Kif20b-S1694	FALSE	FALSE		-12	(-Inf,0]	unaffected	FALSE	TRUE	0.897875	1.06283	NA	FALSE	TRUE	0.972597	1.07781	NA	FALSE	TRUE	0.825876	1.07198	NA
Q8BTI8-S1340	Srrm2-S1340	FALSE	FALSE		-12	(-Inf,0]	unaffected	FALSE	TRUE	0.493593	1.16761	NA	FALSE	TRUE	0.344674	1.27947	NA	FALSE	TRUE	0.358504	1.22896	NA
Q8JZX4-S229	Rbm17-S229	FALSE	FALSE		-12	(-Inf,0]	unaffected	FALSE	TRUE	0.0521855	1.3879	NA	FALSE	TRUE	0.178658	1.38903	NA	FALSE	TRUE	0.0904993	1.37198	NA
Q9D0M1-S215	Prpsap1-S215	FALSE	FALSE		-12	(-Inf,0]	unaffected	FALSE	TRUE	0.303451	1.31494	NA	FALSE	TRUE	0.0842906	1.40132	NA	FALSE	FALSE	NA	1.48395	NA
Q9DA19-S425	Cir1-S425	FALSE	FALSE		-12	(-Inf,0]	unaffected	FALSE	TRUE	0.98797	1.04583	NA	FALSE	FALSE	NA	1.25188	NA	FALSE	TRUE	0.68575	1.14555	NA
Q52KI8-S779	Srrm1-S779	FALSE	FALSE		-11	(-Inf,0]	unaffected	FALSE	TRUE	0.233612	1.1309	NA	FALSE	TRUE	0.2857	1.16859	NA	FALSE	TRUE	0.698892	1.10187	NA
Q8BTI8-S2368	Srrm2-S2368	FALSE	FALSE		-11	(-Inf,0]	unaffected	FALSE	TRUE	0.202092	1.35698	NA	FALSE	FALSE	NA	1.45498	NA	FALSE	FALSE	NA	1.38448	NA
Q9QZS8-S435	Sh2d3c-S435	FALSE	FALSE		-11	(-Inf,0]	unaffected	FALSE	TRUE	0.840159	1.06733	NA	FALSE	TRUE	0.113837	1.13189	NA	FALSE	TRUE	0.586394	1.11534	NA
P29352-S405	Ptpn22-S405	FALSE	FALSE		-10	(-Inf,0]	unaffected	FALSE	TRUE	0.481724	1.13953	NA	FALSE	TRUE	0.508706	1.20191	NA	FALSE	TRUE	0.744177	1.15388	NA
Q3UZ39-S614	Lrrfip1-S614	FALSE	FALSE		-10	(-Inf,0]	unaffected	FALSE	TRUE	0.814665	1.08692	NA	FALSE	FALSE	NA	1.27409	NA	FALSE	TRUE	0.352612	1.13322	NA
Q9D0N7-S435	Chaf1b-S435	FALSE	FALSE		-10	(-Inf,0]	unaffected	FALSE	TRUE	0.750664	1.29523	NA	FALSE	TRUE	0.938458	1.22198	NA	FALSE	TRUE	0.906886	1.20965	NA
Q9DBH0-S211	Wwp2-S211	FALSE	FALSE		-10	(-Inf,0]	unaffected	FALSE	TRUE	0.288166	1.20521	NA	FALSE	TRUE	0.422314	1.12011	NA	FALSE	TRUE	0.118453	1.26342	NA
Q9ERZ0-S223	Hemgn-S223	FALSE	FALSE		-10	(-Inf,0]	unaffected	FALSE	TRUE	0.752148	1.09557	NA	FALSE	TRUE	0.799551	1.08304	NA	FALSE	TRUE	0.798973	1.12663	NA
Q9WU00-S138	Nrf1-S138	FALSE	FALSE		-10	(-Inf,0]	unaffected	FALSE	TRUE	0.0169043	1.40657	0	FALSE	FALSE	NA	1.33633	NA	FALSE	FALSE	NA	1.4089	NA
Q9Z204-S229	Hnrnpc-S229	FALSE	FALSE		-10	(-Inf,0]	unaffected	FALSE	TRUE	0.0842534	1.19557	NA	FALSE	TRUE	0.152347	1.22928	NA	FALSE	TRUE	0.0872047	1.27328	NA
O35841-S462	Api5-S462	FALSE	FALSE		-9	(-Inf,0]	unaffected	FALSE	TRUE	0.745029	1.10649	NA	FALSE	FALSE	NA	1.19932	NA	FALSE	TRUE	0.986239	1.05341	NA
Q00612-Y401	G6pdx-Y401	FALSE	FALSE		-9	(-Inf,0]	unaffected	FALSE	TRUE	0.407647	1.12703	NA	FALSE	TRUE	0.660858	1.11697	NA	FALSE	TRUE	0.638874	1.23534	NA
Q3UIA2-S574	Arhgap17-S574	FALSE	FALSE		-9	(-Inf,0]	unaffected	FALSE	TRUE	0.047823	1.36049	0	FALSE	FALSE	NA	1.3838	NA	FALSE	FALSE	NA	1.42164	NA
Q61029|Q61033-T74|74	Tmpo|Tmpo-T74|74	FALSE	FALSE		-9	(-Inf,0]	unaffected	FALSE	TRUE	0.536816	1.12724	NA	FALSE	TRUE	0.32269	1.16138	NA	FALSE	TRUE	0.635075	1.16679	NA
Q62120-S523	Jak2-S523	FALSE	FALSE	ERK1-2;JAK2	-9	(-Inf,0]	unaffected	FALSE	TRUE	0.873529	1.0425	NA	FALSE	TRUE	0.803262	1.10406	NA	FALSE	TRUE	0.970909	1.06215	NA
Q8CGA3-S297	Slc43a2-S297	FALSE	FALSE		-9	(-Inf,0]	unaffected	FALSE	TRUE	0.56593	1.05856	NA	FALSE	TRUE	0.620805	1.09984	NA	FALSE	TRUE	0.935491	1.06923	NA
Q61937-S70	Npm1-S70	FALSE	FALSE	CDK1;CDK2	-8	(-Inf,0]	unaffected	FALSE	TRUE	0.432923	1.23761	NA	FALSE	TRUE	0.426339	1.29985	NA	FALSE	TRUE	0.546344	1.30057	NA
Q99L45-S2	Eif2s2-S2	FALSE	FALSE	CK2A1	-8	(-Inf,0]	unaffected	FALSE	TRUE	0.701613	1.08438	NA	FALSE	TRUE	0.808571	1.1115	NA	FALSE	TRUE	0.85616	1.1628	NA
O08582-S6+S25	Gtpbp1-S6+S25	FALSE	FALSE		-7	(-Inf,0]	unaffected	FALSE	TRUE	0.340859	1.17169	NA	FALSE	FALSE	NA	1.19824	NA	FALSE	FALSE	NA	1.11932	NA
P01901-S354	H2-K1-S354	FALSE	FALSE		-7	(-Inf,0]	unaffected	FALSE	TRUE	0.377791	1.18648	NA	FALSE	TRUE	0.705185	1.23442	NA	FALSE	TRUE	0.837082	1.17025	NA
P11031-S15	Sub1-S15	FALSE	FALSE		-7	(-Inf,0]	unaffected	FALSE	TRUE	0.583599	1.18973	NA	FALSE	TRUE	0.627003	1.18066	NA	FALSE	TRUE	0.436631	1.27658	NA
Q62311-S673	Taf6-S673	FALSE	FALSE		-7	(-Inf,0]	unaffected	FALSE	TRUE	0.810979	1.13035	NA	FALSE	TRUE	0.661926	1.25553	NA	FALSE	TRUE	0.635069	1.20091	NA
Q64511-S1453	Top2b-S1453	FALSE	FALSE		-7	(-Inf,0]	unaffected	FALSE	TRUE	0.902496	1.1224	NA	FALSE	TRUE	0.608922	1.144	NA	FALSE	TRUE	0.890999	1.15473	NA
Q8BV49-S152	Pyhin1-S152	FALSE	FALSE		-7	(-Inf,0]	unaffected	FALSE	TRUE	0.492032	1.12849	NA	FALSE	TRUE	0.36315	1.21441	NA	FALSE	TRUE	0.775344	1.12778	NA
Q8VCD7-S475	Kdm4c-S475	FALSE	FALSE		-7	(-Inf,0]	unaffected	FALSE	TRUE	0.382115	1.14616	NA	FALSE	TRUE	0.458779	1.23667	NA	FALSE	TRUE	0.790187	1.11749	NA
Q923B1-S489	Dbr1-S489	FALSE	FALSE		-7	(-Inf,0]	unaffected	FALSE	TRUE	0.101035	1.6318	NA	FALSE	TRUE	0.155789	1.59439	NA	FALSE	FALSE	NA	1.74562	NA
A2BH40-S697	Arid1a-S697	FALSE	FALSE		-6	(-Inf,0]	unaffected	FALSE	TRUE	0.302487	1.15294	NA	FALSE	TRUE	0.693857	1.23234	NA	FALSE	TRUE	0.782431	1.1359	NA
O88904|Q9QZR5-Y352|361	Hipk1|Hipk2-Y352|361	FALSE	FALSE		-6	(-Inf,0]	unaffected	FALSE	TRUE	0.74445	1.0835	NA	FALSE	TRUE	0.604867	1.09821	NA	FALSE	TRUE	0.459272	1.12436	NA
P06151-Y239	Ldha-Y239	FALSE	FALSE		-6	(-Inf,0]	unaffected	FALSE	TRUE	0.936532	1.06508	NA	FALSE	TRUE	0.926595	1.11482	NA	FALSE	TRUE	0.996569	1.04216	NA
Q3TKT4-S1419	Smarca4-S1419	FALSE	FALSE		-6	(-Inf,0]	unaffected	FALSE	TRUE	0.610476	1.12435	NA	FALSE	TRUE	0.662627	1.16184	NA	FALSE	TRUE	0.92372	1.08379	NA
Q61699-S558	Hsph1-S558	FALSE	FALSE		-6	(-Inf,0]	unaffected	FALSE	TRUE	0.384054	1.18873	NA	FALSE	FALSE	NA	1.26626	NA	FALSE	TRUE	0.563417	1.2314	NA
Q8K327-S448	Champ1-S448	FALSE	FALSE		-6	(-Inf,0]	unaffected	FALSE	TRUE	0.580798	1.11901	NA	FALSE	TRUE	0.698947	1.14858	NA	FALSE	TRUE	0.86682	1.08301	NA
Q9CY50-S268	Ssr1-S268	FALSE	FALSE	CDK1	-6	(-Inf,0]	unaffected	FALSE	TRUE	0.725815	1.15523	NA	FALSE	TRUE	0.469811	1.22341	NA	FALSE	TRUE	0.767516	1.20757	NA
Q62318-S50	Trim28-S50	FALSE	FALSE		-5	(-Inf,0]	unaffected	FALSE	TRUE	0.866044	1.16371	NA	FALSE	TRUE	0.938157	1.12075	NA	FALSE	FALSE	NA	1.42795	NA
Q6PIU9-S184	Uncharacterized-S184	FALSE	FALSE		-5	(-Inf,0]	unaffected	FALSE	FALSE	NA	2.74558	NA	FALSE	FALSE	NA	3.00237	NA	FALSE	FALSE	NA	2.71683	NA
Q8BTI8-S2404	Srrm2-S2404	FALSE	FALSE		-5	(-Inf,0]	unaffected	FALSE	TRUE	0.197968	1.13696	NA	FALSE	TRUE	0.0603362	1.31774	NA	FALSE	TRUE	0.467794	1.14398	NA
Q8C2Q3-T206	Rbm14-T206	FALSE	FALSE		-5	(-Inf,0]	unaffected	FALSE	TRUE	0.630055	1.19437	NA	FALSE	FALSE	NA	1.22095	NA	FALSE	FALSE	NA	1.27083	NA
Q3UW53-S581	Fam129a-S581	FALSE	FALSE		-4	(-Inf,0]	unaffected	FALSE	TRUE	0.244703	1.29866	NA	FALSE	FALSE	NA	1.32963	NA	FALSE	TRUE	0.0764755	1.3991	NA
Q6A0A2-S603	Larp4b-S603	FALSE	FALSE		-4	(-Inf,0]	unaffected	FALSE	TRUE	0.392654	1.06919	NA	FALSE	TRUE	0.80592	1.07786	NA	FALSE	TRUE	0.989858	1.04583	NA
Q6NXN1-S37	Szrd1-S37	FALSE	FALSE		-4	(-Inf,0]	unaffected	FALSE	TRUE	0.670183	1.11682	NA	FALSE	TRUE	0.499077	1.17817	NA	FALSE	TRUE	0.681241	1.13448	NA
O35691-S442	Pnn-S442	FALSE	FALSE		-3	(-Inf,0]	unaffected	FALSE	TRUE	0.893279	1.10177	NA	FALSE	TRUE	0.693089	1.08627	NA	FALSE	TRUE	0.422704	1.24368	NA
Q3UMY5-S908	Eml4-S908	FALSE	FALSE		-3	(-Inf,0]	unaffected	FALSE	TRUE	0.624146	1.43571	NA	FALSE	FALSE	NA	2.5954	NA	FALSE	FALSE	NA	1.12621	NA
Q8CJF7-S1214	Ahctf1-S1214	FALSE	FALSE		-3	(-Inf,0]	unaffected	FALSE	TRUE	0.136497	1.22306	NA	FALSE	TRUE	0.67553	1.16523	NA	FALSE	FALSE	NA	1.42957	NA
Q99PV8-S128	Bcl11b-S128	FALSE	FALSE		-3	(-Inf,0]	unaffected	FALSE	TRUE	0.425987	1.20498	NA	FALSE	TRUE	0.275026	1.26484	NA	FALSE	TRUE	0.29736	1.28559	NA
Q9D2E2-T415	Toe1-T415	FALSE	FALSE		-3	(-Inf,0]	unaffected	FALSE	FALSE	NA	1.70912	NA	FALSE	FALSE	NA	2.00874	NA	FALSE	FALSE	NA	1.17621	NA
Q60953-T527	Pml-T527	FALSE	FALSE		-2	(-Inf,0]	unaffected	FALSE	TRUE	0.889955	1.10762	NA	FALSE	TRUE	0.369584	1.13366	NA	FALSE	TRUE	0.50104	1.30468	NA
Q69ZJ7-S1187	Ric1-S1187	FALSE	FALSE		-2	(-Inf,0]	unaffected	FALSE	TRUE	0.331648	1.32993	NA	FALSE	FALSE	NA	1.50743	NA	FALSE	TRUE	0.195248	1.36305	NA
Q80XI3-S267	Eif4g3-S267	FALSE	FALSE		-2	(-Inf,0]	unaffected	FALSE	TRUE	0.0704975	1.14336	NA	FALSE	TRUE	0.594502	1.11632	NA	FALSE	TRUE	0.795262	1.13678	NA
Q8BI84-S1766	Mia3-S1766	FALSE	FALSE		-2	(-Inf,0]	unaffected	FALSE	TRUE	0.44031	1.29732	NA	FALSE	FALSE	NA	1.47785	NA	FALSE	FALSE	NA	1.23844	NA
Q9JIX8-S1003	Acin1-S1003	FALSE	FALSE		-2	(-Inf,0]	unaffected	FALSE	TRUE	0.414386	1.11997	NA	FALSE	TRUE	0.173248	1.14232	NA	FALSE	TRUE	0.839542	1.09612	NA
O70469-S124	Dok2-S124	FALSE	FALSE		-1	(-Inf,0]	unaffected	FALSE	TRUE	0.898538	1.042	NA	FALSE	FALSE	NA	1.11009	NA	FALSE	TRUE	0.99387	1.03846	NA
P11499-S255	Hsp90ab1-S255	FALSE	FALSE	CK2A1;AURB	-1	(-Inf,0]	unaffected	FALSE	TRUE	0.572231	1.18276	NA	FALSE	TRUE	0.299406	1.25574	NA	FALSE	TRUE	0.6231	1.20538	NA
P43346-S11	Dck-S11	FALSE	FALSE	CK1D	-1	(-Inf,0]	unaffected	FALSE	TRUE	0.436699	1.11273	NA	FALSE	TRUE	0.410373	1.17185	NA	FALSE	TRUE	0.828502	1.09013	NA
P43346-S13	Dck-S13	FALSE	FALSE		-1	(-Inf,0]	unaffected	FALSE	TRUE	0.320715	1.13439	NA	FALSE	TRUE	0.135154	1.20683	NA	FALSE	TRUE	0.808743	1.09908	NA
P70441-S275	Slc9a3r1-S275	FALSE	FALSE	CDK1	-1	(-Inf,0]	unaffected	FALSE	TRUE	0.0186376	1.19761	0	FALSE	TRUE	0.05523	1.31312	NA	FALSE	TRUE	0.229262	1.22304	NA
P97789-S1328	Xrn1-S1328	FALSE	FALSE		-1	(-Inf,0]	unaffected	FALSE	TRUE	0.0728131	1.12495	NA	FALSE	TRUE	0.196094	1.18867	NA	FALSE	TRUE	0.907385	1.08016	NA
Q3U2S4-S64	Otud5-S64	FALSE	FALSE		-1	(-Inf,0]	unaffected	FALSE	TRUE	0.188557	1.17645	NA	FALSE	TRUE	0.432424	1.26438	NA	FALSE	TRUE	0.817019	1.10125	NA
Q62441-S205	Tle4-S205	FALSE	FALSE		-1	(-Inf,0]	unaffected	FALSE	TRUE	0.189249	1.26947	NA	FALSE	TRUE	0.517025	1.21087	NA	FALSE	FALSE	NA	1.34014	NA
Q6PGL7-S533	Washc2-S533;Fam21-S533	FALSE	FALSE		-1	(-Inf,0]	unaffected	FALSE	TRUE	0.246984	1.27023	NA	FALSE	TRUE	0.386916	1.26219	NA	FALSE	TRUE	0.140003	1.40006	NA
Q6ZQ03-S439	Fnbp4-S439	FALSE	FALSE		-1	(-Inf,0]	unaffected	FALSE	TRUE	0.625697	1.16566	NA	FALSE	TRUE	0.669465	1.2357	NA	FALSE	TRUE	0.984618	1.07521	NA
Q8BTI8-S1097	Srrm2-S1097	FALSE	FALSE		-1	(-Inf,0]	unaffected	FALSE	TRUE	0.684157	1.08889	NA	FALSE	TRUE	0.81492	1.084	NA	FALSE	TRUE	0.770023	1.14937	NA
Q8C5N3-S862	Cwc22-S862	FALSE	FALSE		-1	(-Inf,0]	unaffected	FALSE	TRUE	0.218258	1.36589	NA	FALSE	FALSE	NA	1.45986	NA	FALSE	FALSE	NA	1.46453	NA
Q8CGZ0-S824	Cherp-S824	FALSE	FALSE		-1	(-Inf,0]	unaffected	FALSE	TRUE	0.075994	1.17188	NA	FALSE	FALSE	NA	1.28483	NA	FALSE	FALSE	NA	1.20636	NA
Q8CH25-S552	Sltm-S552	FALSE	FALSE		-1	(-Inf,0]	unaffected	FALSE	TRUE	0.851599	1.07213	NA	FALSE	TRUE	0.494654	1.13884	NA	FALSE	TRUE	0.690378	1.15996	NA
Q9D1R2-T156	Kti12-T156	FALSE	FALSE		-1	(-Inf,0]	unaffected	FALSE	TRUE	0.28088	1.11826	NA	FALSE	TRUE	0.391333	1.14385	NA	FALSE	TRUE	0.846383	1.07778	NA
P53349-S138	Map3k1-S138	FALSE	FALSE		0	(-Inf,0]	unaffected	FALSE	TRUE	0.38098	1.10945	NA	FALSE	TRUE	0.641631	1.12533	NA	FALSE	TRUE	0.627771	1.12514	NA
P70662-S302	Ldb1-S302	FALSE	FALSE		0	(-Inf,0]	unaffected	FALSE	TRUE	0.531014	1.16632	NA	FALSE	TRUE	0.583094	1.22339	NA	FALSE	TRUE	0.595085	1.21889	NA
Q60953-S514	Pml-S514	FALSE	FALSE		0	(-Inf,0]	unaffected	FALSE	TRUE	0.894437	1.06879	NA	FALSE	TRUE	0.708935	1.09937	NA	FALSE	FALSE	NA	1.10998	NA
Q62318-S26	Trim28-S26	FALSE	FALSE		0	(-Inf,0]	unaffected	FALSE	TRUE	0.60878	1.09327	NA	FALSE	TRUE	0.287815	1.34301	NA	FALSE	TRUE	0.92704	1.09266	NA
Q9D168-S126	Ints12-S126	FALSE	FALSE		0	(-Inf,0]	unaffected	FALSE	TRUE	0.705275	1.09133	NA	FALSE	TRUE	0.614706	1.15507	NA	FALSE	TRUE	0.92694	1.07597	NA
Q9DBR1-S678	Xrn2-S678	FALSE	FALSE		0	(-Inf,0]	unaffected	FALSE	TRUE	0.438061	1.10472	NA	FALSE	TRUE	0.730203	1.11233	NA	FALSE	TRUE	0.839241	1.09952	NA
E9Q784-S1273	Zc3h13-S1273	FALSE	FALSE		1	(0,10]	unaffected	FALSE	TRUE	0.00320149	1.29451	0	FALSE	TRUE	0.266757	1.19555	NA	FALSE	FALSE	NA	1.23583	NA
P27546-S785	Map4-S785	FALSE	FALSE		1	(0,10]	unaffected	FALSE	TRUE	0.0925831	1.18467	NA	FALSE	TRUE	0.120722	1.21494	NA	FALSE	TRUE	0.622045	1.11055	NA
P97310-S41	Mcm2-S41	FALSE	FALSE	CK2A1;CDK7;CDK2	1	(0,10]	unaffected	FALSE	TRUE	0.714527	1.10827	NA	FALSE	TRUE	0.513115	1.17611	NA	FALSE	TRUE	0.990302	1.04543	NA
Q6KAU8-S308	Atg16l2-S308	FALSE	FALSE		1	(0,10]	unaffected	FALSE	TRUE	0.416184	1.13007	NA	FALSE	TRUE	0.166206	1.17395	NA	FALSE	TRUE	0.65428	1.14706	NA
Q8CJF7-S1218	Ahctf1-S1218	FALSE	FALSE		1	(0,10]	unaffected	FALSE	TRUE	0.197073	1.18016	NA	FALSE	TRUE	0.39072	1.23146	NA	FALSE	TRUE	0.64678	1.1123	NA
Q922Y1-S187	Ubxn1-S187	FALSE	FALSE		1	(0,10]	unaffected	FALSE	TRUE	0.545633	1.15854	NA	FALSE	TRUE	0.322519	1.19699	NA	FALSE	TRUE	0.674529	1.14056	NA
Q5SSI6-S114	Utp18-S114	FALSE	FALSE		2	(0,10]	unaffected	FALSE	TRUE	0.488035	1.19009	NA	FALSE	TRUE	0.646351	1.13496	NA	FALSE	TRUE	0.410908	1.2565	NA
Q61165-S788	Slc9a1-S788	FALSE	FALSE		2	(0,10]	unaffected	FALSE	TRUE	0.00551424	1.35877	0	FALSE	FALSE	NA	1.21614	NA	FALSE	FALSE	NA	1.53032	NA
Q61990-S184	Pcbp2-S184	FALSE	FALSE		2	(0,10]	unaffected	FALSE	TRUE	0.493838	1.23033	NA	FALSE	TRUE	0.121931	1.2781	NA	FALSE	FALSE	NA	1.47835	NA
Q640N3-T876	Arhgap30-T876	FALSE	FALSE		2	(0,10]	unaffected	FALSE	TRUE	0.69992	1.18396	NA	FALSE	TRUE	0.636906	1.41291	NA	FALSE	FALSE	NA	1.28048	NA
Q8BJS4-S120	Sun2-S120	FALSE	FALSE		2	(0,10]	unaffected	FALSE	TRUE	0.948857	1.05026	NA	FALSE	TRUE	0.641779	1.0812	NA	FALSE	TRUE	0.856081	1.09796	NA
Q9JKX6-S10	Nudt5-S10	FALSE	FALSE		2	(0,10]	unaffected	FALSE	TRUE	0.779606	1.10221	NA	FALSE	TRUE	0.930421	1.05056	NA	FALSE	TRUE	0.619651	1.15443	NA
P06800-S1227	Ptprc-S1227	FALSE	FALSE		3	(0,10]	unaffected	FALSE	TRUE	0.646043	1.14386	NA	FALSE	TRUE	0.695246	1.14003	NA	FALSE	TRUE	0.630344	1.18792	NA
P30415-T1194	Nktr-T1194	FALSE	FALSE		3	(0,10]	unaffected	FALSE	TRUE	0.901848	1.10185	NA	FALSE	FALSE	NA	1.31227	NA	FALSE	TRUE	0.201741	1.2697	NA
Q569Z6-S681	Thrap3-S681	FALSE	FALSE		3	(0,10]	unaffected	FALSE	TRUE	0.259932	1.1275	NA	FALSE	TRUE	0.592915	1.11347	NA	FALSE	TRUE	0.763021	1.15772	NA
Q6A065-S378	Cep170-S378	FALSE	FALSE		3	(0,10]	unaffected	FALSE	TRUE	0.666469	1.17055	NA	FALSE	TRUE	0.767567	1.19042	NA	FALSE	TRUE	0.861468	1.19758	NA
Q6P3Y5-S535	Znf280c-S535	FALSE	FALSE		3	(0,10]	unaffected	FALSE	TRUE	0.256463	1.13058	NA	FALSE	FALSE	NA	1.19548	NA	FALSE	TRUE	0.936424	1.05746	NA
Q80U58-S136	Pum2-S136	FALSE	FALSE		3	(0,10]	unaffected	FALSE	TRUE	0.700312	1.077	NA	FALSE	TRUE	0.550087	1.09246	NA	FALSE	TRUE	0.665744	1.12052	NA
Q9EQN3-S189	Tsc22d4-S189	FALSE	FALSE		3	(0,10]	unaffected	FALSE	TRUE	0.824413	1.06368	NA	FALSE	TRUE	0.755601	1.18544	NA	FALSE	TRUE	0.975367	1.03582	NA
Q9EST3-S948	Eif4enif1-S948	FALSE	FALSE		3	(0,10]	unaffected	FALSE	TRUE	0.235888	1.18284	NA	FALSE	FALSE	NA	1.15798	NA	FALSE	TRUE	0.617071	1.179	NA
Q9JK91-S468	Mlh1-S468	FALSE	FALSE		3	(0,10]	unaffected	FALSE	TRUE	0.6888	1.08185	NA	FALSE	TRUE	0.746868	1.11546	NA	FALSE	TRUE	0.989306	1.02996	NA
Q01147-S271	Creb1-S271	FALSE	FALSE	CDK1	4	(0,10]	unaffected	FALSE	TRUE	0.0571175	1.21366	NA	FALSE	TRUE	0.923126	1.05443	NA	FALSE	TRUE	0.140453	1.31957	NA
Q5PSV9-S593	Mdc1-S593	FALSE	FALSE		4	(0,10]	unaffected	FALSE	TRUE	0.474349	1.27126	NA	FALSE	FALSE	NA	1.32519	NA	FALSE	TRUE	0.544404	1.26918	NA
Q69ZF8-S211	Msl2-S211	FALSE	FALSE		4	(0,10]	unaffected	FALSE	TRUE	0.461001	1.18004	NA	FALSE	FALSE	NA	1.21535	NA	FALSE	TRUE	0.701015	1.18816	NA
Q8BTI8-S1216	Srrm2-S1216	FALSE	FALSE		4	(0,10]	unaffected	FALSE	TRUE	0.823338	1.07349	NA	FALSE	TRUE	0.559814	1.13599	NA	FALSE	TRUE	0.986192	1.05489	NA
Q8C4Q9-S109	Tmem154-S109	FALSE	FALSE		4	(0,10]	unaffected	FALSE	TRUE	0.429449	1.22649	NA	FALSE	TRUE	0.842348	1.18016	NA	FALSE	TRUE	0.355829	1.31926	NA
Q922J3-S194	Clip1-S194	FALSE	FALSE	PLK1	4	(0,10]	unaffected	FALSE	TRUE	0.144408	1.25005	NA	FALSE	TRUE	0.0830829	1.34119	NA	FALSE	TRUE	0.230713	1.26023	NA
P13405-S243	Rb1-S243	FALSE	FALSE	CDK1;CDK6;CDK4;P38A;CDK2	5	(0,10]	unaffected	FALSE	TRUE	0.483548	1.12733	NA	FALSE	TRUE	0.964095	1.0573	NA	FALSE	TRUE	0.756774	1.11382	NA
P48377-S116	Rfx1-S116	FALSE	FALSE		5	(0,10]	unaffected	FALSE	FALSE	NA	1.21567	NA	FALSE	FALSE	NA	1.68944	NA	FALSE	FALSE	NA	1.45436	NA
Q3U9G9-S101	Lbr-S101	FALSE	FALSE		5	(0,10]	unaffected	FALSE	TRUE	0.00458168	1.39774	0	FALSE	TRUE	0.0355336	1.33054	0	FALSE	TRUE	0.0261912	1.36319	0
Q61191-S411	Hcfc1-S411	FALSE	FALSE		5	(0,10]	unaffected	FALSE	TRUE	0.0890473	1.19512	NA	FALSE	FALSE	NA	1.3598	NA	FALSE	TRUE	0.96397	1.07332	NA
Q8BP78-S250	Fra10ac1-S250	FALSE	FALSE		5	(0,10]	unaffected	FALSE	TRUE	0.60979	1.09793	NA	FALSE	TRUE	0.618336	1.12188	NA	FALSE	TRUE	0.913703	1.07149	NA
Q8VDY9-S306	Caap1-S306	FALSE	FALSE		5	(0,10]	unaffected	FALSE	TRUE	0.557619	1.14059	NA	FALSE	TRUE	0.78991	1.12194	NA	FALSE	TRUE	0.979938	1.09102	NA
Q925J9-T1442	Med1-T1442	FALSE	FALSE		5	(0,10]	unaffected	FALSE	TRUE	0.486237	1.27004	NA	FALSE	TRUE	0.348979	1.38862	NA	FALSE	FALSE	NA	1.35364	NA
Q9CSN1-S224	Snw1-S224	FALSE	FALSE		5	(0,10]	unaffected	FALSE	TRUE	0.536711	1.13312	NA	FALSE	TRUE	0.391962	1.19735	NA	FALSE	TRUE	0.827232	1.09159	NA
Q9CSU0-S134	Rprd1b-S134	FALSE	FALSE		5	(0,10]	unaffected	FALSE	TRUE	0.539105	1.15263	NA	FALSE	TRUE	0.526709	1.20294	NA	FALSE	TRUE	0.741515	1.1554	NA
Q9D7S7-S118	Rpl22l1-S118	FALSE	FALSE		5	(0,10]	unaffected	FALSE	TRUE	0.557971	1.16189	NA	FALSE	TRUE	0.893792	1.12563	NA	FALSE	TRUE	0.559083	1.28507	NA
Q3U1F9-Y356	Pag1-Y356	FALSE	FALSE		6	(0,10]	unaffected	FALSE	TRUE	0.155378	3.0972	NA	FALSE	FALSE	NA	3.07354	NA	FALSE	FALSE	NA	2.74659	NA
Q00PI9-S159	Hnrnpul2-S159	FALSE	FALSE		6	(0,10]	unaffected	FALSE	TRUE	0.773578	1.12849	NA	FALSE	TRUE	0.228308	1.16938	NA	FALSE	TRUE	0.347219	1.28787	NA
Q5SU73-S171	Coil-S171	FALSE	FALSE		6	(0,10]	unaffected	FALSE	TRUE	0.256656	1.16192	NA	FALSE	TRUE	0.322448	1.23683	NA	FALSE	TRUE	0.740428	1.19494	NA
Q61029|Q61033-T159|159	Tmpo|Tmpo-T159|159	FALSE	FALSE		6	(0,10]	unaffected	FALSE	TRUE	0.00011716	1.25301	0	FALSE	TRUE	0.0223375	1.25168	0	FALSE	TRUE	0.0086628	1.27538	0
Q8K019-S761	Bclaf1-S761	FALSE	FALSE		6	(0,10]	unaffected	FALSE	TRUE	0.845685	1.08165	NA	FALSE	TRUE	0.782587	1.08721	NA	FALSE	TRUE	0.927855	1.08203	NA
Q9D6Z1-S528	Nop56-S528	FALSE	FALSE		6	(0,10]	unaffected	FALSE	TRUE	0.274314	1.28409	NA	FALSE	TRUE	0.252413	1.29357	NA	FALSE	FALSE	NA	1.31063	NA
Q80U93-S660	Nup214-S660	FALSE	FALSE		7	(0,10]	unaffected	FALSE	TRUE	0.0334781	1.28546	0	FALSE	TRUE	0.6205	1.16135	NA	FALSE	TRUE	0.184782	1.26454	NA
Q8BTI8-S1577	Srrm2-S1577	FALSE	FALSE		7	(0,10]	unaffected	FALSE	TRUE	0.395397	1.19808	NA	FALSE	FALSE	NA	1.26264	NA	FALSE	FALSE	NA	1.14462	NA
Q8C3J5-S1591	Dock2-S1591	FALSE	FALSE		7	(0,10]	unaffected	FALSE	TRUE	0.623323	1.11526	NA	FALSE	TRUE	0.647194	1.10579	NA	FALSE	TRUE	0.731202	1.14444	NA
Q8VHR5-S335	Gatad2b-S335	FALSE	FALSE		7	(0,10]	unaffected	FALSE	TRUE	0.448165	1.36306	NA	FALSE	TRUE	0.616008	1.34268	NA	FALSE	FALSE	NA	1.30339	NA
Q9DBR1-S479	Xrn2-S479	FALSE	FALSE		7	(0,10]	unaffected	FALSE	TRUE	0.749927	1.12709	NA	FALSE	TRUE	0.604047	1.18434	NA	FALSE	FALSE	NA	1.12922	NA
O54957-S41	Lat-S41	FALSE	FALSE		8	(0,10]	unaffected	FALSE	TRUE	0.704051	1.10038	NA	FALSE	TRUE	0.540653	1.15947	NA	FALSE	TRUE	0.77418	1.09073	NA
P41438-T471	Slc19a1-T471	FALSE	FALSE		8	(0,10]	unaffected	FALSE	FALSE	NA	2.54648	NA	FALSE	FALSE	NA	3.17559	NA	FALSE	FALSE	NA	1.86081	NA
P97820-T618	Map4k4-T618	FALSE	FALSE		8	(0,10]	unaffected	FALSE	TRUE	0.001036	1.36792	0	FALSE	FALSE	NA	1.37272	NA	FALSE	FALSE	NA	1.51418	NA
Q05D44-S215	Eif5b-S215	FALSE	FALSE		8	(0,10]	unaffected	FALSE	TRUE	0.510811	1.09808	NA	FALSE	TRUE	0.142493	1.23382	NA	FALSE	TRUE	0.842302	1.10406	NA
Q62120-Y570	Jak2-Y570	FALSE	FALSE	JAK2	8	(0,10]	unaffected	FALSE	TRUE	0.000460119	1.32448	0	FALSE	TRUE	0.0192882	1.40638	0	FALSE	TRUE	0.0627654	1.27967	NA
Q7TSV4-S173	Pgm2-S173	FALSE	FALSE		8	(0,10]	unaffected	FALSE	TRUE	0.454188	1.09513	NA	FALSE	TRUE	0.205699	1.1521	NA	FALSE	FALSE	NA	1.23118	NA
Q8VEK3-S247	Hnrnpu-S247	FALSE	FALSE		8	(0,10]	unaffected	FALSE	TRUE	0.322264	1.24964	NA	FALSE	TRUE	0.111684	1.38088	NA	FALSE	TRUE	0.602043	1.30535	NA
Q99JF8-S105	Psip1-S105	FALSE	FALSE		8	(0,10]	unaffected	FALSE	TRUE	0.429851	1.3098	NA	FALSE	TRUE	0.687008	1.14308	NA	FALSE	TRUE	0.221112	1.42885	NA
P11499-Y484	Hsp90ab1-Y484	FALSE	FALSE		9	(0,10]	unaffected	FALSE	TRUE	0.176905	1.28542	NA	FALSE	TRUE	0.880286	1.17457	NA	FALSE	FALSE	NA	1.54732	NA
P70429-T301	Evl-T301	FALSE	FALSE		9	(0,10]	unaffected	FALSE	TRUE	0.367153	1.34078	NA	FALSE	TRUE	0.488888	1.28591	NA	FALSE	TRUE	0.336043	1.31732	NA
P70662-S309	Ldb1-S309	FALSE	FALSE		9	(0,10]	unaffected	FALSE	TRUE	0.643708	1.24641	NA	FALSE	FALSE	NA	1.15316	NA	FALSE	FALSE	NA	1.26575	NA
Q0P678-S530	Zc3h18-S530	FALSE	FALSE		9	(0,10]	unaffected	FALSE	TRUE	0.0908554	1.13347	NA	FALSE	TRUE	0.673861	1.13075	NA	FALSE	TRUE	0.848348	1.10408	NA
Q6P1G2-T889	Kdm2b-T889	FALSE	FALSE		9	(0,10]	unaffected	FALSE	TRUE	0.082798	1.2363	NA	FALSE	FALSE	NA	1.08278	NA	FALSE	FALSE	NA	1.30528	NA
Q8BTI8-S2411	Srrm2-S2411	FALSE	FALSE		9	(0,10]	unaffected	FALSE	TRUE	0.299407	1.31677	NA	FALSE	TRUE	0.528239	1.50965	NA	FALSE	TRUE	0.76627	1.23361	NA
Q8K0V4-S297	Cnot3-S297	FALSE	FALSE		9	(0,10]	unaffected	FALSE	TRUE	0.757673	1.11167	NA	FALSE	FALSE	NA	1.14005	NA	FALSE	TRUE	0.959676	1.06444	NA
Q9JL26-S1021	Fmnl1-S1021	FALSE	FALSE		9	(0,10]	unaffected	FALSE	TRUE	0.089679	1.27032	NA	FALSE	TRUE	0.0916684	1.2817	NA	FALSE	TRUE	0.48443	1.28172	NA
O08664-S126	Bcl7c-S126	FALSE	FALSE		10	(0,10]	unaffected	FALSE	TRUE	0.528516	1.11449	NA	FALSE	FALSE	NA	1.24119	NA	FALSE	TRUE	0.998594	1.03798	NA
P97310-S40	Mcm2-S40	FALSE	FALSE	CK2A1;CDK7;CDK2	10	(0,10]	unaffected	FALSE	TRUE	0.552439	1.13275	NA	FALSE	TRUE	0.516821	1.17856	NA	FALSE	TRUE	0.989588	1.03755	NA
P97855-T230	G3bp1-T230	FALSE	FALSE		10	(0,10]	unaffected	FALSE	TRUE	0.630611	1.07998	NA	FALSE	TRUE	0.279446	1.17331	NA	FALSE	TRUE	0.958496	1.04888	NA
Q3UZ39-S605	Lrrfip1-S605	FALSE	FALSE		10	(0,10]	unaffected	FALSE	TRUE	0.707994	1.05003	NA	FALSE	TRUE	0.89349	1.06894	NA	FALSE	TRUE	0.972566	1.04106	NA
Q52KI8-S655+S657	Srrm1-S655+S657	FALSE	FALSE		10	(0,10]	unaffected	FALSE	TRUE	0.868262	1.05715	NA	FALSE	TRUE	0.710261	1.09447	NA	FALSE	FALSE	NA	1.15286	NA
Q61029|Q61033-S157|157	Tmpo|Tmpo-S157|157	FALSE	FALSE		10	(0,10]	unaffected	FALSE	TRUE	0.000342463	1.27185	0	FALSE	TRUE	0.0170865	1.31065	0	FALSE	TRUE	0.0640323	1.2376	NA
Q8C147-S1244	Dock8-S1244	FALSE	FALSE		10	(0,10]	unaffected	FALSE	TRUE	0.825424	1.0983	NA	FALSE	TRUE	0.64812	1.13717	NA	FALSE	TRUE	0.823314	1.13012	NA
Q8R5F7-S302	Ifih1-S302	FALSE	FALSE		10	(0,10]	unaffected	FALSE	TRUE	0.0363492	1.42298	0	FALSE	TRUE	0.146118	1.40098	NA	FALSE	FALSE	NA	1.3449	NA
Q99JR8-T214	Smarcd2-T214	FALSE	FALSE		10	(0,10]	unaffected	FALSE	TRUE	0.293119	1.61615	NA	FALSE	FALSE	NA	1.26105	NA	FALSE	FALSE	NA	1.66453	NA
Q9D0E1-S632	Hnrnpm-S632	FALSE	FALSE		10	(0,10]	unaffected	FALSE	TRUE	0.04325	1.30555	0	FALSE	TRUE	0.211093	1.20292	NA	FALSE	TRUE	0.509538	1.28299	NA
Q9D824-T481	Fip1l1-T481	FALSE	FALSE		10	(0,10]	unaffected	FALSE	TRUE	0.554177	1.25822	NA	FALSE	TRUE	0.879879	1.22018	NA	FALSE	FALSE	NA	1.20612	NA
Q9JI99-S101	Sgpp1-S101	FALSE	FALSE		10	(0,10]	unaffected	FALSE	TRUE	0.622948	1.10246	NA	FALSE	TRUE	0.743021	1.08123	NA	FALSE	TRUE	0.787503	1.10098	NA
Q9Z2U2-S2033	Zfp292-S2033	FALSE	FALSE		10	(0,10]	unaffected	FALSE	TRUE	0.596716	1.53448	NA	FALSE	FALSE	NA	1.48141	NA	FALSE	FALSE	NA	1.56046	NA
P42232-S128	Stat5b-S128	FALSE	FALSE		11	(10,20]	unaffected	FALSE	TRUE	0.488413	1.19985	NA	FALSE	TRUE	0.194126	1.15394	NA	FALSE	TRUE	0.93555	1.07651	NA
P62960-S174	Ybx1-S174	FALSE	FALSE	CK1A	11	(10,20]	unaffected	FALSE	TRUE	0.683942	1.15313	NA	FALSE	TRUE	0.0454948	1.2772	0	FALSE	TRUE	0.849245	1.15193	NA
Q3U9G9-S105	Lbr-S105	FALSE	FALSE		11	(10,20]	unaffected	FALSE	TRUE	0.492107	1.20542	NA	FALSE	FALSE	NA	1.0986	NA	FALSE	FALSE	NA	1.37792	NA
Q3UDE2-S11	Ttll12-S11	FALSE	FALSE		11	(10,20]	unaffected	FALSE	TRUE	0.458407	1.18655	NA	FALSE	FALSE	NA	1.47689	NA	FALSE	TRUE	0.977899	1.04961	NA
Q8K019-S510	Bclaf1-S510	FALSE	FALSE		11	(10,20]	unaffected	FALSE	TRUE	0.707365	1.11672	NA	FALSE	TRUE	0.587037	1.14783	NA	FALSE	TRUE	0.805732	1.11621	NA
Q8VDP4-S612	Ccar2-S612	FALSE	FALSE		11	(10,20]	unaffected	FALSE	TRUE	0.0198874	1.41426	0	FALSE	TRUE	0.164287	1.47029	NA	FALSE	TRUE	0.172318	1.35792	NA
Q921T2-S151	Tor1aip1-S151	FALSE	FALSE		11	(10,20]	unaffected	FALSE	TRUE	0.740252	1.20144	NA	FALSE	FALSE	NA	1.54082	NA	FALSE	FALSE	NA	1.21706	NA
Q9QXL1-T1216	Kif21b-T1216	FALSE	FALSE		11	(10,20]	unaffected	FALSE	TRUE	0.192256	1.14574	NA	FALSE	TRUE	0.618223	1.15246	NA	FALSE	TRUE	0.748128	1.10794	NA
P17751-S130	Tpi1-S130	FALSE	FALSE		12	(10,20]	unaffected	FALSE	TRUE	0.701885	1.1722	NA	FALSE	FALSE	NA	1.43763	NA	FALSE	FALSE	NA	1.39462	NA
P26323-T35	Fli1-T35	FALSE	FALSE		12	(10,20]	unaffected	FALSE	TRUE	0.461993	1.16228	NA	FALSE	TRUE	0.495758	1.23603	NA	FALSE	TRUE	0.732366	1.13613	NA
Q3U9G9-S103	Lbr-S103	FALSE	FALSE		12	(10,20]	unaffected	FALSE	TRUE	0.0177382	1.42182	0	FALSE	TRUE	0.045872	1.37183	0	FALSE	FALSE	NA	1.36754	NA
Q3UIR3-S9	Dtx3l-S9	FALSE	FALSE		12	(10,20]	unaffected	FALSE	TRUE	0.232377	1.27954	NA	FALSE	TRUE	0.56407	1.56783	NA	FALSE	FALSE	NA	1.34624	NA
Q6PDQ2-S1524+S1528	Chd4-S1524+S1528	FALSE	FALSE		12	(10,20]	unaffected	FALSE	TRUE	0.268668	1.46346	NA	FALSE	FALSE	NA	1.38799	NA	FALSE	FALSE	NA	1.45052	NA
Q8CIL4-S106	Uncharacterized-S106	FALSE	FALSE		12	(10,20]	unaffected	FALSE	TRUE	0.355987	1.18801	NA	FALSE	TRUE	0.689012	1.14253	NA	FALSE	TRUE	0.4155	1.17549	NA
Q8K4G5-S475	Ablim1-S475	FALSE	FALSE		12	(10,20]	unaffected	FALSE	TRUE	0.176481	1.15691	NA	FALSE	TRUE	0.0604596	1.24845	NA	FALSE	TRUE	0.398687	1.1143	NA
P11031-S13	Sub1-S13	FALSE	FALSE		13	(10,20]	unaffected	FALSE	TRUE	0.575625	1.18613	NA	FALSE	TRUE	0.578576	1.07145	NA	FALSE	FALSE	NA	1.4206	NA
P70662-T306	Ldb1-T306	FALSE	FALSE		13	(10,20]	unaffected	FALSE	TRUE	0.618136	1.43551	NA	FALSE	FALSE	NA	1.30708	NA	FALSE	FALSE	NA	1.45303	NA
Q68FL6-S827	Mars-S827	FALSE	FALSE		13	(10,20]	unaffected	FALSE	TRUE	0.760899	1.13604	NA	FALSE	TRUE	0.791724	1.08895	NA	FALSE	TRUE	0.746857	1.14088	NA
Q6PGL7-S1066	Washc2-S1066;Fam21-S1066	FALSE	FALSE		13	(10,20]	unaffected	FALSE	TRUE	0.16329	1.37379	NA	FALSE	FALSE	NA	1.34581	NA	FALSE	FALSE	NA	1.55683	NA
Q8BVL3-S336	Snx17-S336	FALSE	FALSE		13	(10,20]	unaffected	FALSE	TRUE	0.070622	1.21046	NA	FALSE	TRUE	0.39584	1.20869	NA	FALSE	TRUE	0.86523	1.08446	NA
Q9CWK3-T191	Cd2bp2-T191	FALSE	FALSE		13	(10,20]	unaffected	FALSE	TRUE	0.732796	1.06964	NA	FALSE	TRUE	0.486056	1.11081	NA	FALSE	TRUE	0.916406	1.06414	NA
Q9JIX8-S387	Acin1-S387	FALSE	FALSE		13	(10,20]	unaffected	FALSE	TRUE	0.868281	1.08681	NA	FALSE	TRUE	0.648692	1.12116	NA	FALSE	TRUE	0.785247	1.13439	NA
E9Q784-S242	Zc3h13-S242	FALSE	FALSE		14	(10,20]	unaffected	FALSE	TRUE	0.536521	1.07812	NA	FALSE	TRUE	0.366728	1.15032	NA	FALSE	TRUE	0.951806	1.07668	NA
O35841-T460	Api5-T460	FALSE	FALSE		14	(10,20]	unaffected	FALSE	TRUE	0.758795	1.11623	NA	FALSE	TRUE	0.496895	1.16944	NA	FALSE	FALSE	NA	1.10627	NA
O35984-S330	Pbx2-S330	FALSE	FALSE		14	(10,20]	unaffected	FALSE	TRUE	0.093615	1.3503	NA	FALSE	TRUE	0.652951	1.23083	NA	FALSE	FALSE	NA	1.32542	NA
O54957-T42	Lat-T42	FALSE	FALSE		14	(10,20]	unaffected	FALSE	TRUE	0.183777	1.17444	NA	FALSE	TRUE	0.127608	1.2226	NA	FALSE	TRUE	0.407302	1.16325	NA
P11031-S12	Sub1-S12	FALSE	FALSE		14	(10,20]	unaffected	FALSE	TRUE	0.126446	1.29302	NA	FALSE	TRUE	0.190446	1.29601	NA	FALSE	TRUE	0.487718	1.2508	NA
Q62172-S29	Ralbp1-S29	FALSE	FALSE		14	(10,20]	unaffected	FALSE	TRUE	0.44388	1.06147	NA	FALSE	TRUE	0.570896	1.08716	NA	FALSE	TRUE	0.990113	1.03484	NA
Q8C2B3-T342	Hdac7-T342	FALSE	FALSE		14	(10,20]	unaffected	FALSE	TRUE	0.310412	1.15095	NA	FALSE	TRUE	0.245361	1.12181	NA	FALSE	TRUE	0.34645	1.26296	NA
Q8JZQ9-S84	Eif3b-S84	FALSE	FALSE		14	(10,20]	unaffected	FALSE	TRUE	0.81631	1.09407	NA	FALSE	TRUE	0.38386	1.29159	NA	FALSE	TRUE	0.821213	1.13471	NA
Q9WUD1-S24	Stub1-S24	FALSE	FALSE		14	(10,20]	unaffected	FALSE	TRUE	0.052711	1.3346	NA	FALSE	FALSE	NA	1.23364	NA	FALSE	FALSE	NA	1.34217	NA
P37913-T77	Lig1-T77	FALSE	FALSE		15	(10,20]	unaffected	FALSE	TRUE	0.468691	1.1546	NA	FALSE	TRUE	0.389848	1.18678	NA	FALSE	TRUE	0.651413	1.19825	NA
P42208-S218	Sept2-S218	FALSE	FALSE	CK2A1	15	(10,20]	unaffected	FALSE	TRUE	0.627309	1.14489	NA	FALSE	TRUE	0.487344	1.16366	NA	FALSE	TRUE	0.688032	1.16832	NA
Q60953-S404	Pml-S404	FALSE	FALSE		15	(10,20]	unaffected	FALSE	TRUE	0.951572	1.09902	NA	FALSE	TRUE	0.87304	1.16552	NA	FALSE	TRUE	0.879591	1.15837	NA
Q61029|Q61033-T163|163	Tmpo|Tmpo-T163|163	FALSE	FALSE		15	(10,20]	unaffected	FALSE	TRUE	0.0583372	1.23304	NA	FALSE	FALSE	NA	1.45914	NA	FALSE	TRUE	0.130858	1.14708	NA
Q61687-S1216	Atrx-S1216	FALSE	FALSE		15	(10,20]	unaffected	FALSE	TRUE	0.00741821	1.22523	0	FALSE	FALSE	NA	1.11727	NA	FALSE	FALSE	NA	1.24164	NA
Q8BZH4-S421	Pogz-S421	FALSE	FALSE		15	(10,20]	unaffected	FALSE	TRUE	0.520753	1.16638	NA	FALSE	TRUE	0.313134	1.18491	NA	FALSE	TRUE	0.749227	1.12779	NA
Q8C3J5-Y209	Dock2-Y209	FALSE	FALSE		15	(10,20]	unaffected	FALSE	TRUE	0.122429	3.25034	NA	FALSE	FALSE	NA	3.1408	NA	FALSE	FALSE	NA	2.01173	NA
Q8CIL4-S104	Uncharacterized-S104	FALSE	FALSE		15	(10,20]	unaffected	FALSE	TRUE	0.672661	1.22855	NA	FALSE	TRUE	0.715032	1.22304	NA	FALSE	TRUE	0.35116	1.36685	NA
Q922J3-S199	Clip1-S199	FALSE	FALSE		15	(10,20]	unaffected	FALSE	TRUE	0.240843	1.18058	NA	FALSE	FALSE	NA	1.29653	NA	FALSE	TRUE	0.423055	1.12732	NA
Q924A2-S2148	Cic-S2148	FALSE	FALSE		15	(10,20]	unaffected	FALSE	TRUE	0.0834818	1.33584	NA	FALSE	FALSE	NA	1.19332	NA	FALSE	FALSE	NA	1.26996	NA
Q9D0R8-T73	Lsm12-T73	FALSE	FALSE		15	(10,20]	unaffected	FALSE	TRUE	0.154045	1.18415	NA	FALSE	TRUE	0.107892	1.27998	NA	FALSE	TRUE	0.932608	1.1029	NA
Q9D6Z1-S513	Nop56-S513	FALSE	FALSE		15	(10,20]	unaffected	FALSE	TRUE	0.314991	1.14937	NA	FALSE	TRUE	0.63866	1.1653	NA	FALSE	TRUE	0.936614	1.09259	NA
O09000-S544	Ncoa3-S544	FALSE	FALSE		16	(10,20]	unaffected	FALSE	TRUE	0.395689	1.12608	NA	FALSE	FALSE	NA	1.06285	NA	FALSE	TRUE	0.720526	1.12261	NA
O70338-S76	Rnaseh1-S76	FALSE	FALSE		16	(10,20]	unaffected	FALSE	TRUE	0.00296339	1.22301	0	FALSE	FALSE	NA	1.20498	NA	FALSE	FALSE	NA	1.31429	NA
P27546-T846	Map4-T846	FALSE	FALSE		16	(10,20]	unaffected	FALSE	TRUE	0.0526367	1.15582	NA	FALSE	TRUE	0.202963	1.26256	NA	FALSE	FALSE	NA	1.19463	NA
P42228-S734	Stat4-S734	FALSE	FALSE		16	(10,20]	unaffected	FALSE	TRUE	0.0135004	1.37391	0	FALSE	TRUE	0.287717	1.31432	NA	FALSE	TRUE	0.0979823	1.34673	NA
P51859-S132	Hdgf-S132	FALSE	FALSE		16	(10,20]	unaffected	FALSE	TRUE	0.601472	1.17815	NA	FALSE	TRUE	0.67828	1.19857	NA	FALSE	TRUE	0.67371	1.18196	NA
Q52KI8-S574	Srrm1-S574	FALSE	FALSE		16	(10,20]	unaffected	FALSE	TRUE	0.746516	1.06659	NA	FALSE	TRUE	0.525689	1.11507	NA	FALSE	TRUE	0.783325	1.06566	NA
Q64511-S1387	Top2b-S1387	FALSE	FALSE		16	(10,20]	unaffected	FALSE	TRUE	0.29014	1.30137	NA	FALSE	TRUE	0.128473	1.32232	NA	FALSE	TRUE	0.522999	1.33015	NA
Q64700-S39	Rbl2-S39	FALSE	FALSE		16	(10,20]	unaffected	FALSE	TRUE	0.195241	1.23155	NA	FALSE	TRUE	0.375465	1.53144	NA	FALSE	TRUE	0.976223	1.10877	NA
Q6P2L6-S558	Nsd3-S558;Whsc1l1-S558	FALSE	FALSE		16	(10,20]	unaffected	FALSE	TRUE	0.260188	1.60539	NA	FALSE	FALSE	NA	1.58771	NA	FALSE	FALSE	NA	1.55469	NA
Q7TT18-S593	Atf7ip-S593	FALSE	FALSE		16	(10,20]	unaffected	FALSE	TRUE	0.209106	1.26431	NA	FALSE	TRUE	0.405969	1.22772	NA	FALSE	TRUE	0.381612	1.35161	NA
Q8BKC8-S275	Pi4kb-S275	FALSE	FALSE		16	(10,20]	unaffected	FALSE	TRUE	0.0065908	1.4312	0	FALSE	TRUE	0.245729	1.27159	NA	FALSE	FALSE	NA	1.26624	NA
Q9D0N7-T444	Chaf1b-T444	FALSE	FALSE		16	(10,20]	unaffected	FALSE	TRUE	0.124007	1.56048	NA	FALSE	FALSE	NA	1.52714	NA	FALSE	TRUE	0.158936	1.35294	NA
Q9DAT2-S194	Mrgbp-S194	FALSE	FALSE		16	(10,20]	unaffected	FALSE	TRUE	0.761626	1.07259	NA	FALSE	FALSE	NA	1.13111	NA	FALSE	TRUE	0.780968	1.11119	NA
Q9JIX8-S838	Acin1-S838	FALSE	FALSE		16	(10,20]	unaffected	FALSE	TRUE	0.0740361	1.2213	NA	FALSE	TRUE	0.0952125	1.23729	NA	FALSE	TRUE	0.241189	1.24824	NA
O08550-T2079	Kmt2b-T2079	FALSE	FALSE		17	(10,20]	unaffected	FALSE	TRUE	0.159187	1.33823	NA	FALSE	FALSE	NA	1.24792	NA	FALSE	FALSE	NA	1.34696	NA
P14131-Y82	Rps16-Y82	FALSE	FALSE		17	(10,20]	unaffected	FALSE	FALSE	NA	1.77268	NA	FALSE	FALSE	NA	1.40618	NA	FALSE	FALSE	NA	1.62159	NA
Q08122-T285	Tle3-T285	FALSE	FALSE		17	(10,20]	unaffected	FALSE	TRUE	0.360295	1.15712	NA	FALSE	TRUE	0.0191449	1.3185	0	FALSE	TRUE	0.885431	1.06861	NA
Q52KI8-T414	Srrm1-T414	FALSE	FALSE		17	(10,20]	unaffected	FALSE	TRUE	0.0915753	1.09746	NA	FALSE	TRUE	0.572938	1.13549	NA	FALSE	TRUE	0.566126	1.08805	NA
Q80X50-S497	Ubap2l-S497	FALSE	FALSE		17	(10,20]	unaffected	FALSE	TRUE	0.136143	1.25091	NA	FALSE	FALSE	NA	1.62308	NA	FALSE	TRUE	0.44295	1.18369	NA
Q8K4I3-S487	Arhgef6-S487	FALSE	FALSE	PKCT;PKCG	17	(10,20]	unaffected	FALSE	TRUE	0.577155	1.17403	NA	FALSE	TRUE	0.677568	1.19216	NA	FALSE	TRUE	0.788956	1.17771	NA
Q99P72-S16	Rtn4-S16	FALSE	FALSE	CDK1;CDK2	17	(10,20]	unaffected	FALSE	TRUE	0.543357	1.15097	NA	FALSE	TRUE	0.425511	1.15078	NA	FALSE	TRUE	0.604847	1.1828	NA
Q9CT10-S146	Ranbp3-S146	FALSE	FALSE		17	(10,20]	unaffected	FALSE	TRUE	0.603551	1.13972	NA	FALSE	TRUE	0.51253	1.12502	NA	FALSE	FALSE	NA	1.25069	NA
Q9JIK5-S118	Ddx21-S118	FALSE	FALSE		17	(10,20]	unaffected	FALSE	TRUE	0.364464	1.24837	NA	FALSE	TRUE	0.474663	1.2266	NA	FALSE	TRUE	0.580747	1.24889	NA
Q9JKX6-S9	Nudt5-S9	FALSE	FALSE		17	(10,20]	unaffected	FALSE	TRUE	0.70454	1.09414	NA	FALSE	TRUE	0.791331	1.11178	NA	FALSE	TRUE	0.794199	1.15208	NA
Q9QZD4-S522	Ercc4-S522	FALSE	FALSE		17	(10,20]	unaffected	FALSE	TRUE	0.656371	1.08099	NA	FALSE	TRUE	0.41383	1.14664	NA	FALSE	TRUE	0.99487	1.03676	NA
A2A432-S104	Cul4b-S104	FALSE	FALSE		18	(10,20]	unaffected	FALSE	TRUE	0.666153	1.15969	NA	FALSE	TRUE	0.794395	1.09126	NA	FALSE	TRUE	0.771129	1.09118	NA
E9Q1P8-S443	Irf2bp2-S443	FALSE	FALSE		18	(10,20]	unaffected	FALSE	TRUE	0.133051	1.18511	NA	FALSE	TRUE	0.565474	1.16543	NA	FALSE	TRUE	0.718382	1.12496	NA
P19973-S243	Lsp1-S243	FALSE	FALSE	MAPKAPK2	18	(10,20]	unaffected	FALSE	TRUE	0.277906	1.18532	NA	FALSE	TRUE	0.611398	1.15831	NA	FALSE	TRUE	0.618812	1.18533	NA
P25206-T719	Mcm3-T719	FALSE	FALSE	CDK1;CDK2	18	(10,20]	unaffected	FALSE	TRUE	0.108436	1.35557	NA	FALSE	TRUE	0.259984	1.33686	NA	FALSE	TRUE	0.255582	1.41154	NA
P97801-S10	Smn1-S10	FALSE	FALSE		18	(10,20]	unaffected	FALSE	TRUE	0.455693	1.24072	NA	FALSE	FALSE	NA	1.38927	NA	FALSE	TRUE	0.36024	1.22889	NA
Q4QRL3-S1413	Ccdc88b-S1413	FALSE	FALSE		18	(10,20]	unaffected	FALSE	TRUE	0.011384	1.32588	0	FALSE	TRUE	0.0906801	1.27417	NA	FALSE	TRUE	0.227277	1.23405	NA
Q4VA53-S1165	Pds5b-S1165	FALSE	FALSE		18	(10,20]	unaffected	FALSE	TRUE	0.204196	1.42985	NA	FALSE	TRUE	0.342553	1.37307	NA	FALSE	FALSE	NA	1.34318	NA
Q6ZPZ3-S1115	Zc3h4-S1115	FALSE	FALSE		18	(10,20]	unaffected	FALSE	TRUE	0.442547	1.12996	NA	FALSE	TRUE	0.747605	1.11127	NA	FALSE	FALSE	NA	1.03557	NA
Q80YV2-S337	Zc3hc1-S337	FALSE	FALSE		18	(10,20]	unaffected	FALSE	TRUE	0.983669	1.08706	NA	FALSE	TRUE	0.955671	1.11889	NA	FALSE	FALSE	NA	1.18793	NA
Q8BTI8-S882+T877	Srrm2-S882+T877	FALSE	FALSE		18	(10,20]	unaffected	FALSE	TRUE	0.0943075	1.2434	NA	FALSE	TRUE	0.670968	1.14465	NA	FALSE	TRUE	0.975557	1.08955	NA
Q8BUM3-S44	Ptpn7-S44	FALSE	FALSE	PKCT;PKACA	18	(10,20]	unaffected	FALSE	TRUE	0.533866	1.10178	NA	FALSE	TRUE	0.486882	1.1961	NA	FALSE	TRUE	0.711164	1.13109	NA
Q8K019-S263	Bclaf1-S263	FALSE	FALSE		18	(10,20]	unaffected	FALSE	TRUE	0.516881	1.18739	NA	FALSE	FALSE	NA	1.403	NA	FALSE	FALSE	NA	1.1532	NA
Q8K3X4-S526	Irf2bpl-S526	FALSE	FALSE		18	(10,20]	unaffected	FALSE	TRUE	0.691421	1.11116	NA	FALSE	TRUE	0.659395	1.10848	NA	FALSE	TRUE	0.695784	1.13033	NA
Q8R550-S159	Sh3kbp1-S159	FALSE	FALSE		18	(10,20]	unaffected	FALSE	TRUE	0.0427497	1.58432	0	FALSE	TRUE	0.907635	1.19956	NA	FALSE	FALSE	NA	1.75397	NA
Q91WM3-S470	Rrp9-S470	FALSE	FALSE		18	(10,20]	unaffected	FALSE	TRUE	0.766165	1.09543	NA	FALSE	TRUE	0.621362	1.1501	NA	FALSE	TRUE	0.936536	1.07463	NA
Q9CYR6-S64	Pgm3-S64	FALSE	FALSE		18	(10,20]	unaffected	FALSE	TRUE	0.586474	1.10294	NA	FALSE	TRUE	0.262523	1.24917	NA	FALSE	TRUE	0.598476	1.10418	NA
Q9ERG2-S229	Strn3-S229	FALSE	FALSE		18	(10,20]	unaffected	FALSE	TRUE	0.15193	1.18001	NA	FALSE	TRUE	0.318377	1.31679	NA	FALSE	TRUE	0.777002	1.13736	NA
Q9ES28-S497	Arhgef7-S497	FALSE	FALSE	PKCT;PKCG	18	(10,20]	unaffected	FALSE	TRUE	0.580573	1.11824	NA	FALSE	TRUE	0.548036	1.19244	NA	FALSE	TRUE	0.9512	1.07322	NA
Q9Z248-S24	Aebp2-S24	FALSE	FALSE		18	(10,20]	unaffected	FALSE	TRUE	0.323827	1.43656	NA	FALSE	FALSE	NA	1.35003	NA	FALSE	FALSE	NA	1.44513	NA
P17182|P21550-T41|41	Eno1|Eno3-T41|41	FALSE	FALSE		19	(10,20]	unaffected	FALSE	FALSE	NA	3.79403	NA	FALSE	FALSE	NA	2.2663	NA	FALSE	FALSE	NA	2.74097	NA
P61979-S284	Hnrnpk-S284	FALSE	FALSE	ERK1-2	19	(10,20]	unaffected	FALSE	TRUE	0.321624	1.17574	NA	FALSE	TRUE	0.733834	1.15605	NA	FALSE	TRUE	0.810849	1.20984	NA
Q3TXS7-T273	Psmd1-T273	FALSE	FALSE	P38A	19	(10,20]	unaffected	FALSE	TRUE	0.570591	1.18266	NA	FALSE	FALSE	NA	1.27223	NA	FALSE	TRUE	0.503388	1.2484	NA
Q8BTI8-S2656	Srrm2-S2656	FALSE	FALSE		19	(10,20]	unaffected	FALSE	TRUE	0.0432314	1.18208	0	FALSE	TRUE	0.194659	1.14769	NA	FALSE	TRUE	0.818623	1.09261	NA
Q8K019-S177	Bclaf1-S177	FALSE	FALSE		19	(10,20]	unaffected	FALSE	TRUE	0.671619	1.13679	NA	FALSE	TRUE	0.662306	1.1486	NA	FALSE	TRUE	0.587712	1.17388	NA
Q9DBJ1-S118	Pgam1-S118	FALSE	FALSE	PAK1	19	(10,20]	unaffected	FALSE	TRUE	0.381874	1.21664	NA	FALSE	TRUE	0.298692	1.28358	NA	FALSE	TRUE	0.801416	1.20524	NA
Q9DBR1-S473	Xrn2-S473	FALSE	FALSE		19	(10,20]	unaffected	FALSE	TRUE	0.349809	1.09735	NA	FALSE	TRUE	0.160755	1.1975	NA	FALSE	TRUE	0.617792	1.1128	NA
Q9EPQ8-S669	Tcf20-S669	FALSE	FALSE		19	(10,20]	unaffected	FALSE	TRUE	0.431144	1.13497	NA	FALSE	TRUE	0.759298	1.10872	NA	FALSE	TRUE	0.805029	1.12021	NA
Q9EQN3-S187	Tsc22d4-S187	FALSE	FALSE		19	(10,20]	unaffected	FALSE	TRUE	0.474632	1.36593	NA	FALSE	FALSE	NA	1.58727	NA	FALSE	FALSE	NA	1.33698	NA
Q9Z204-S232	Hnrnpc-S232	FALSE	FALSE		19	(10,20]	unaffected	FALSE	TRUE	0.808686	1.12686	NA	FALSE	TRUE	0.982155	1.05407	NA	FALSE	TRUE	0.700952	1.18015	NA
D3YXK2|Q80YR5-S235|229	Safb|Safb2-S235|229	FALSE	FALSE		20	(10,20]	unaffected	FALSE	TRUE	0.301735	1.11773	NA	FALSE	TRUE	0.435687	1.17596	NA	FALSE	TRUE	0.49792	1.16827	NA
O70439-S129	Stx7-S129	FALSE	FALSE		20	(10,20]	unaffected	FALSE	TRUE	0.188127	1.3154	NA	FALSE	FALSE	NA	1.19725	NA	FALSE	FALSE	NA	1.29279	NA
P43276-S18	Hist1h1b-S18	FALSE	FALSE		20	(10,20]	unaffected	FALSE	TRUE	0.512622	1.11015	NA	FALSE	TRUE	0.432291	1.15092	NA	FALSE	TRUE	0.865791	1.09372	NA
P70441-T288	Slc9a3r1-T288	FALSE	FALSE		20	(10,20]	unaffected	FALSE	TRUE	0.048523	1.36646	0	FALSE	FALSE	NA	1.38697	NA	FALSE	TRUE	0.11827	1.27077	NA
P83510-S651	Tnik-S651	FALSE	FALSE		20	(10,20]	unaffected	FALSE	TRUE	0.0757726	1.35395	NA	FALSE	TRUE	0.258364	1.25566	NA	FALSE	FALSE	NA	1.35905	NA
Q3UHC0-T776	Tnrc6c-T776	FALSE	FALSE		20	(10,20]	unaffected	FALSE	TRUE	0.0298043	1.24127	0	FALSE	FALSE	NA	1.09787	NA	FALSE	FALSE	NA	1.22898	NA
Q5UAK0-T380	Mier1-T380	FALSE	FALSE		20	(10,20]	unaffected	FALSE	TRUE	0.303344	1.42074	NA	FALSE	FALSE	NA	1.48694	NA	FALSE	FALSE	NA	1.3068	NA
Q6NZM9-T463	Hdac4-T463	FALSE	FALSE		20	(10,20]	unaffected	FALSE	TRUE	0.0169736	1.30995	0	FALSE	TRUE	0.0665568	1.33079	NA	FALSE	TRUE	0.157952	1.21484	NA
Q8BGU5-S326	Ccny-S326	FALSE	FALSE		20	(10,20]	unaffected	FALSE	TRUE	0.115512	1.22771	NA	FALSE	TRUE	0.370483	1.19583	NA	FALSE	FALSE	NA	1.17628	NA
Q8BHX3-S228	Cdca8-S228	FALSE	FALSE	AURB	20	(10,20]	unaffected	FALSE	TRUE	0.446146	1.14976	NA	FALSE	TRUE	0.175732	1.20399	NA	FALSE	TRUE	0.915216	1.06423	NA
Q8BI84-S1764	Mia3-S1764	FALSE	FALSE		20	(10,20]	unaffected	FALSE	TRUE	0.697155	1.11516	NA	FALSE	FALSE	NA	1.18414	NA	FALSE	TRUE	0.982501	1.04772	NA
Q8BTI8-S2681	Srrm2-S2681	FALSE	FALSE		20	(10,20]	unaffected	FALSE	TRUE	0.677439	1.06179	NA	FALSE	TRUE	0.572496	1.14933	NA	FALSE	TRUE	0.690956	1.07544	NA
Q8BTI8-S773	Srrm2-S773	FALSE	FALSE		20	(10,20]	unaffected	FALSE	TRUE	0.0481617	1.20116	0	FALSE	TRUE	0.317156	1.15554	NA	FALSE	TRUE	0.286088	1.19113	NA
Q8K019-S756	Bclaf1-S756	FALSE	FALSE		20	(10,20]	unaffected	FALSE	TRUE	0.587419	1.19392	NA	FALSE	FALSE	NA	1.27859	NA	FALSE	FALSE	NA	1.11378	NA
P37913-S188	Lig1-S188	FALSE	FALSE		21	(20,30]	unaffected	FALSE	TRUE	0.253972	1.21607	NA	FALSE	TRUE	0.635216	1.16756	NA	FALSE	TRUE	0.578122	1.18025	NA
P63038-S70	Hspd1-S70	FALSE	FALSE		21	(20,30]	unaffected	FALSE	TRUE	0.689517	1.10099	NA	FALSE	TRUE	0.26286	1.14562	NA	FALSE	FALSE	NA	1.1465	NA
P97868-S1699	Rbbp6-S1699	FALSE	FALSE		21	(20,30]	unaffected	FALSE	TRUE	0.310028	1.14392	NA	FALSE	TRUE	0.26584	1.197	NA	FALSE	TRUE	0.897432	1.06507	NA
Q61191-S1516	Hcfc1-S1516	FALSE	FALSE		21	(20,30]	unaffected	FALSE	TRUE	0.132962	1.19957	NA	FALSE	TRUE	0.833159	1.13249	NA	FALSE	TRUE	0.853781	1.13662	NA
Q6PDQ2-S1528	Chd4-S1528	FALSE	FALSE		21	(20,30]	unaffected	FALSE	TRUE	0.771486	1.09198	NA	FALSE	TRUE	0.942636	1.08399	NA	FALSE	TRUE	0.677539	1.13425	NA
Q8BZX4-S486	Srek1-S486	FALSE	FALSE		21	(20,30]	unaffected	FALSE	TRUE	0.762663	1.15178	NA	FALSE	TRUE	0.393219	1.23123	NA	FALSE	FALSE	NA	1.09948	NA
Q9JIK5-S192	Ddx21-S192	FALSE	FALSE		21	(20,30]	unaffected	FALSE	TRUE	0.490294	1.19209	NA	FALSE	TRUE	0.432635	1.21653	NA	FALSE	TRUE	0.901798	1.11122	NA
Q9QXL1-S1150	Kif21b-S1150	FALSE	FALSE		21	(20,30]	unaffected	FALSE	TRUE	0.0644325	1.2375	NA	FALSE	TRUE	0.0716312	1.27015	NA	FALSE	TRUE	0.427756	1.16225	NA
A2AJT4-S211	Pnisr-S211	FALSE	FALSE		22	(20,30]	unaffected	FALSE	TRUE	0.850337	1.06957	NA	FALSE	TRUE	0.388453	1.10838	NA	FALSE	TRUE	0.963054	1.05636	NA
O08539-S304	Bin1-S304	FALSE	FALSE		22	(20,30]	unaffected	FALSE	TRUE	0.436304	2.21801	NA	FALSE	FALSE	NA	2.04889	NA	FALSE	FALSE	NA	1.48923	NA
O08784-S1216	Tcof1-S1216	FALSE	FALSE		22	(20,30]	unaffected	FALSE	TRUE	0.562718	1.13607	NA	FALSE	TRUE	0.784462	1.13921	NA	FALSE	FALSE	NA	1.15314	NA
P30415-S1059	Nktr-S1059	FALSE	FALSE		22	(20,30]	unaffected	FALSE	TRUE	0.418707	1.44506	NA	FALSE	FALSE	NA	1.46038	NA	FALSE	FALSE	NA	1.13996	NA
Q56A08-S10	Gpkow-S10	FALSE	FALSE		22	(20,30]	unaffected	FALSE	TRUE	0.650317	1.26851	NA	FALSE	TRUE	0.152722	1.7337	NA	FALSE	TRUE	0.87007	1.11811	NA
Q56A08-S6	Gpkow-S6	FALSE	FALSE		22	(20,30]	unaffected	FALSE	TRUE	0.253599	1.62157	NA	FALSE	TRUE	0.71039	1.61299	NA	FALSE	FALSE	NA	1.32051	NA
Q6GYP7-S859	Ralgapa1-S859	FALSE	FALSE		22	(20,30]	unaffected	FALSE	TRUE	0.855595	1.05954	NA	FALSE	TRUE	0.709964	1.08898	NA	FALSE	FALSE	NA	1.12475	NA
Q8BIZ6-S18	Snip1-S18	FALSE	FALSE		22	(20,30]	unaffected	FALSE	TRUE	0.915843	1.05444	NA	FALSE	TRUE	0.609751	1.08534	NA	FALSE	TRUE	0.991189	1.04717	NA
Q8BLB7-T608	L3mbtl3-T608	FALSE	FALSE		22	(20,30]	unaffected	FALSE	TRUE	0.0540803	1.46638	NA	FALSE	FALSE	NA	1.18897	NA	FALSE	FALSE	NA	1.37959	NA
Q9R078-S108	Prkab1-S108	FALSE	FALSE	AMPKA1	22	(20,30]	unaffected	FALSE	TRUE	0.0360368	1.19992	0	FALSE	TRUE	0.24699	1.27095	NA	FALSE	TRUE	0.320651	1.26418	NA
Q9WTU0-S534	Phf2-S534	FALSE	FALSE		22	(20,30]	unaffected	FALSE	TRUE	0.809055	1.10099	NA	FALSE	TRUE	0.378282	1.14118	NA	FALSE	TRUE	0.882997	1.09265	NA
Q01320-S4	Top2a-S4	FALSE	FALSE		23	(20,30]	unaffected	FALSE	TRUE	0.232466	1.43497	NA	FALSE	FALSE	NA	1.76638	NA	FALSE	FALSE	NA	1.41444	NA
Q62318-S752	Trim28-S752	FALSE	FALSE		23	(20,30]	unaffected	FALSE	TRUE	0.802597	1.08543	NA	FALSE	TRUE	0.292279	1.16867	NA	FALSE	TRUE	0.985706	1.05161	NA
Q6KCD5-S2652	Nipbl-S2652	FALSE	FALSE		23	(20,30]	unaffected	FALSE	TRUE	0.89016	1.0355	NA	FALSE	TRUE	0.761348	1.06087	NA	FALSE	TRUE	0.940143	1.03292	NA
Q6P2L6-S561	Nsd3-S561;Whsc1l1-S561	FALSE	FALSE		23	(20,30]	unaffected	FALSE	TRUE	0.534313	1.17329	NA	FALSE	TRUE	0.604829	1.15484	NA	FALSE	TRUE	0.633839	1.14752	NA
Q8BTI8-S2679+S2681	Srrm2-S2679+S2681	FALSE	FALSE		23	(20,30]	unaffected	FALSE	TRUE	0.933623	1.05823	NA	FALSE	TRUE	0.597581	1.09759	NA	FALSE	FALSE	NA	1.33729	NA
Q8VH51-S136	Rbm39-S136	FALSE	FALSE		23	(20,30]	unaffected	FALSE	TRUE	0.108817	1.28244	NA	FALSE	TRUE	0.278128	1.27685	NA	FALSE	TRUE	0.349039	1.21649	NA
Q9D0L8-S64	Rnmt-S64	FALSE	FALSE	CDK1	23	(20,30]	unaffected	FALSE	TRUE	0.812535	1.09847	NA	FALSE	TRUE	0.100144	1.16249	NA	FALSE	TRUE	0.808267	1.11238	NA
Q9Z130-S122	Hnrnpdl-S122	FALSE	FALSE		23	(20,30]	unaffected	FALSE	TRUE	0.145643	1.785	NA	FALSE	FALSE	NA	1.47896	NA	FALSE	FALSE	NA	1.22166	NA
F6ZDS4-T724	Tpr-T724	FALSE	FALSE		24	(20,30]	unaffected	FALSE	TRUE	0.38974	1.46742	NA	FALSE	FALSE	NA	1.17429	NA	FALSE	FALSE	NA	1.34805	NA
Q7TQH0-S560	Atxn2l-S560	FALSE	FALSE		24	(20,30]	unaffected	FALSE	FALSE	NA	2.73432	NA	FALSE	FALSE	NA	2.95947	NA	FALSE	FALSE	NA	1.76201	NA
Q80TY0-S296	Fnbp1-S296	FALSE	FALSE		24	(20,30]	unaffected	FALSE	TRUE	0.0684759	1.11515	NA	FALSE	TRUE	0.529073	1.12865	NA	FALSE	TRUE	0.992514	1.03487	NA
Q8VE65-T46	Taf12-T46	FALSE	FALSE		24	(20,30]	unaffected	FALSE	TRUE	0.16483	1.33889	NA	FALSE	FALSE	NA	1.17747	NA	FALSE	FALSE	NA	1.37038	NA
Q9ESJ0-S521	Xpo4-S521	FALSE	FALSE		24	(20,30]	unaffected	FALSE	TRUE	0.00399157	1.30067	0	FALSE	TRUE	0.0593776	1.31344	NA	FALSE	TRUE	0.122662	1.24283	NA
Q9R1Q8|Q9WVA4-Y192|192	Tagln2|Tagln3-Y192|192	FALSE	FALSE		24	(20,30]	unaffected	FALSE	TRUE	0.364933	1.32055	NA	FALSE	TRUE	0.228011	1.33608	NA	FALSE	TRUE	0.776103	1.30161	NA
Q9Z1E4-S698	Gys1-S698	FALSE	FALSE		24	(20,30]	unaffected	FALSE	TRUE	0.00445945	1.35038	0	FALSE	TRUE	0.484219	1.3034	NA	FALSE	FALSE	NA	1.37604	NA
Q9Z204-S241	Hnrnpc-S241	FALSE	FALSE		24	(20,30]	unaffected	FALSE	TRUE	0.750106	1.11759	NA	FALSE	TRUE	0.725464	1.12402	NA	FALSE	TRUE	0.952006	1.07481	NA
Q3UHF7-S1077	Hivep2-S1077	FALSE	FALSE		25	(20,30]	unaffected	FALSE	TRUE	0.287108	1.75511	NA	FALSE	FALSE	NA	2.0142	NA	FALSE	FALSE	NA	1.34606	NA
Q60953-S515	Pml-S515	FALSE	FALSE		25	(20,30]	unaffected	FALSE	TRUE	0.620119	1.13061	NA	FALSE	TRUE	0.294616	1.17098	NA	FALSE	FALSE	NA	1.17779	NA
Q60974-S2165	Ncor1-S2165	FALSE	FALSE		25	(20,30]	unaffected	FALSE	TRUE	0.464999	1.17066	NA	FALSE	TRUE	0.672087	1.13311	NA	FALSE	TRUE	0.566175	1.17455	NA
Q61214|Q9Z188-Y321|273	Dyrk1b|Dyrk1a-Y321|273	FALSE	FALSE	DYRK1A	25	(20,30]	unaffected	FALSE	TRUE	0.242101	1.10336	NA	FALSE	TRUE	0.834869	1.07145	NA	FALSE	TRUE	0.91022	1.07125	NA
Q8BTI8-S1094	Srrm2-S1094	FALSE	FALSE		25	(20,30]	unaffected	FALSE	TRUE	0.423893	1.40089	NA	FALSE	TRUE	0.57246	1.20541	NA	FALSE	FALSE	NA	1.27871	NA
Q8C147-S1241	Dock8-S1241	FALSE	FALSE		25	(20,30]	unaffected	FALSE	TRUE	0.229375	1.23658	NA	FALSE	TRUE	0.541634	1.21046	NA	FALSE	TRUE	0.803255	1.15018	NA
Q8CCS6-S146	Pabpn1-S146	FALSE	FALSE		25	(20,30]	unaffected	FALSE	TRUE	0.739786	1.16928	NA	FALSE	TRUE	0.991091	1.0507	NA	FALSE	TRUE	0.560363	1.24453	NA
Q8JZQ9-S79	Eif3b-S79	FALSE	FALSE		25	(20,30]	unaffected	FALSE	TRUE	0.646655	1.14378	NA	FALSE	TRUE	0.639614	1.13916	NA	FALSE	TRUE	0.904387	1.11072	NA
Q8K394-T15	Plcl2-T15	FALSE	FALSE		25	(20,30]	unaffected	FALSE	TRUE	0.899586	1.21938	NA	FALSE	FALSE	NA	1.17306	NA	FALSE	FALSE	NA	1.54822	NA
Q8VDQ8-S372	Sirt2-S372	FALSE	FALSE		25	(20,30]	unaffected	FALSE	TRUE	0.265981	1.25533	NA	FALSE	TRUE	0.69799	1.21109	NA	FALSE	TRUE	0.459788	1.21468	NA
Q99KH8-S4	Stk24-S4	FALSE	FALSE		25	(20,30]	unaffected	FALSE	TRUE	0.193116	1.13564	NA	FALSE	TRUE	0.69235	1.12691	NA	FALSE	TRUE	0.919711	1.08175	NA
Q9CW46-S14	Raver1-S14	FALSE	FALSE		25	(20,30]	unaffected	FALSE	TRUE	0.124271	1.2925	NA	FALSE	TRUE	0.679988	1.23236	NA	FALSE	TRUE	0.420146	1.29784	NA
Q9R020-S188	Zranb2-S188	FALSE	FALSE		25	(20,30]	unaffected	FALSE	TRUE	0.641256	1.16115	NA	FALSE	TRUE	0.520166	1.17878	NA	FALSE	TRUE	0.841454	1.10969	NA
O54824-S857	Il16-S857	FALSE	FALSE		26	(20,30]	unaffected	FALSE	TRUE	0.192875	4.01612	NA	FALSE	FALSE	NA	1.91776	NA	FALSE	FALSE	NA	1.89647	NA
O70311-S38	Nmt2-S38	FALSE	FALSE		26	(20,30]	unaffected	FALSE	TRUE	0.683179	1.13125	NA	FALSE	TRUE	0.436746	1.16103	NA	FALSE	FALSE	NA	1.1707	NA
P42209-S247	Sept1-S247	FALSE	FALSE	AURB	26	(20,30]	unaffected	FALSE	TRUE	0.650751	1.11533	NA	FALSE	TRUE	0.433375	1.14225	NA	FALSE	TRUE	0.659416	1.1679	NA
Q6NZN0-S127	Rbm26-S127	FALSE	FALSE		26	(20,30]	unaffected	FALSE	TRUE	0.315142	1.08161	NA	FALSE	TRUE	0.694535	1.10716	NA	FALSE	TRUE	0.872447	1.1373	NA
Q8BZ32-S477	Asxl2-S477	FALSE	FALSE		26	(20,30]	unaffected	FALSE	TRUE	0.792849	1.08111	NA	FALSE	TRUE	0.795155	1.10521	NA	FALSE	TRUE	0.998684	1.01865	NA
Q8C2B3-S344	Hdac7-S344	FALSE	FALSE	PRKD1	26	(20,30]	unaffected	FALSE	TRUE	0.0709595	1.20903	NA	FALSE	TRUE	0.146744	1.16955	NA	FALSE	TRUE	0.141217	1.19867	NA
Q8K4I3-S126	Arhgef6-S126	FALSE	FALSE		26	(20,30]	unaffected	FALSE	TRUE	0.0109401	1.49889	0	FALSE	FALSE	NA	1.38802	NA	FALSE	TRUE	0.067249	1.57543	NA
Q99K70-S15	Rragc-S15	FALSE	FALSE		26	(20,30]	unaffected	FALSE	TRUE	0.221206	1.44135	NA	FALSE	FALSE	NA	1.50381	NA	FALSE	TRUE	0.298057	1.37393	NA
O08582-S8+S25	Gtpbp1-S8+S25	FALSE	FALSE		27	(20,30]	unaffected	FALSE	TRUE	0.370977	1.16711	NA	FALSE	TRUE	0.528782	1.1459	NA	FALSE	TRUE	0.790425	1.14176	NA
P26369-S79	U2af2-S79	FALSE	FALSE	CDK1	27	(20,30]	unaffected	FALSE	TRUE	0.568379	1.06676	NA	FALSE	TRUE	0.819727	1.08336	NA	FALSE	TRUE	0.993013	1.02333	NA
P27546-S667	Map4-S667	FALSE	FALSE	CDK1	27	(20,30]	unaffected	FALSE	TRUE	0.119045	1.29048	NA	FALSE	TRUE	0.114894	1.30407	NA	FALSE	TRUE	0.70353	1.16801	NA
P70429-S300	Evl-S300	FALSE	FALSE		27	(20,30]	unaffected	FALSE	TRUE	0.390059	1.18616	NA	FALSE	TRUE	0.459457	1.21439	NA	FALSE	TRUE	0.614139	1.18984	NA
Q3UUV5-Y142	Skap1-Y142	FALSE	FALSE		27	(20,30]	unaffected	FALSE	TRUE	0.373217	1.35703	NA	FALSE	TRUE	0.570939	1.29383	NA	FALSE	TRUE	0.56566	1.20501	NA
Q3UZ39-T91	Lrrfip1-T91	FALSE	FALSE		27	(20,30]	unaffected	FALSE	TRUE	0.814663	1.09572	NA	FALSE	TRUE	0.279895	1.17922	NA	FALSE	TRUE	0.852442	1.09638	NA
Q6NVF4-T965	Helb-T965	FALSE	FALSE		27	(20,30]	unaffected	FALSE	TRUE	0.62247	1.14281	NA	FALSE	TRUE	0.423355	1.18199	NA	FALSE	FALSE	NA	1.11314	NA
Q80U72-S506	Scrib-S506	FALSE	FALSE		27	(20,30]	unaffected	FALSE	TRUE	0.753032	1.15566	NA	FALSE	TRUE	0.85342	1.07233	NA	FALSE	TRUE	0.660149	1.19969	NA
Q8BTY2-S960	Slc4a7-S960	FALSE	FALSE		27	(20,30]	unaffected	FALSE	TRUE	0.00629103	1.3711	0	FALSE	TRUE	0.284873	1.16584	NA	FALSE	FALSE	NA	1.4925	NA
Q8JZQ9-S75	Eif3b-S75	FALSE	FALSE		27	(20,30]	unaffected	FALSE	TRUE	0.950641	1.04401	NA	FALSE	TRUE	0.168118	1.17166	NA	FALSE	TRUE	0.967001	1.05323	NA
Q8K4B0-T564	Mta1-T564	FALSE	FALSE		27	(20,30]	unaffected	FALSE	TRUE	0.546682	1.1925	NA	FALSE	TRUE	0.971763	1.10459	NA	FALSE	TRUE	0.478027	1.22125	NA
Q8K4I3-T129	Arhgef6-T129	FALSE	FALSE		27	(20,30]	unaffected	FALSE	TRUE	0.115342	1.73614	NA	FALSE	FALSE	NA	1.37591	NA	FALSE	FALSE	NA	1.89753	NA
Q9CZ44-S114	Nsfl1c-S114	FALSE	FALSE		27	(20,30]	unaffected	FALSE	TRUE	0.47682	1.1394	NA	FALSE	TRUE	0.500141	1.16999	NA	FALSE	TRUE	0.884682	1.10091	NA
Q9JIK5-S245	Ddx21-S245	FALSE	FALSE		27	(20,30]	unaffected	FALSE	TRUE	0.19948	1.40515	NA	FALSE	FALSE	NA	1.17767	NA	FALSE	FALSE	NA	1.52881	NA
O08550-S866	Kmt2b-S866	FALSE	FALSE		28	(20,30]	unaffected	FALSE	TRUE	0.512788	1.18735	NA	FALSE	TRUE	0.803438	1.11681	NA	FALSE	FALSE	NA	1.29949	NA
O08582-S8+S24	Gtpbp1-S8+S24	FALSE	FALSE		28	(20,30]	unaffected	FALSE	TRUE	0.474199	1.21153	NA	FALSE	TRUE	0.628612	1.16997	NA	FALSE	TRUE	0.631048	1.21803	NA
P70429-S302	Evl-S302	FALSE	FALSE		28	(20,30]	unaffected	FALSE	TRUE	0.338396	1.19146	NA	FALSE	TRUE	0.686017	1.14636	NA	FALSE	TRUE	0.619393	1.14885	NA
Q62318-S23	Trim28-S23	FALSE	FALSE		28	(20,30]	unaffected	FALSE	TRUE	0.967375	1.06015	NA	FALSE	TRUE	0.713054	1.11338	NA	FALSE	TRUE	0.99569	1.02528	NA
Q640N3-S875	Arhgap30-S875	FALSE	FALSE		28	(20,30]	unaffected	FALSE	TRUE	0.326815	1.15424	NA	FALSE	TRUE	0.0572851	1.2461	NA	FALSE	FALSE	NA	1.1464	NA
Q6NZM9-S629	Hdac4-S629	FALSE	FALSE		28	(20,30]	unaffected	FALSE	TRUE	0.261498	1.27458	NA	FALSE	TRUE	0.598682	1.21045	NA	FALSE	TRUE	0.468081	1.24477	NA
Q8BLR5-S434	Psd4-S434	FALSE	FALSE		28	(20,30]	unaffected	FALSE	TRUE	0.0581797	1.72399	NA	FALSE	TRUE	0.201656	1.42228	NA	FALSE	FALSE	NA	1.64762	NA
Q8BP27-T70	Sfr1-T70	FALSE	FALSE		28	(20,30]	unaffected	FALSE	TRUE	0.104264	1.20171	NA	FALSE	TRUE	0.27052	1.19634	NA	FALSE	TRUE	0.851561	1.09188	NA
Q8BZH4-S422	Pogz-S422	FALSE	FALSE		28	(20,30]	unaffected	FALSE	TRUE	0.201918	1.30538	NA	FALSE	FALSE	NA	1.3084	NA	FALSE	TRUE	0.452589	1.21688	NA
Q8CI11-S505	Gnl3-S505	FALSE	FALSE		28	(20,30]	unaffected	FALSE	TRUE	0.64568	1.18177	NA	FALSE	TRUE	0.231064	1.14956	NA	FALSE	TRUE	0.305531	1.20666	NA
Q9DBT5-S87	Ampd2-S87	FALSE	FALSE		28	(20,30]	unaffected	FALSE	TRUE	3.29352e-05	1.44445	0	FALSE	TRUE	0.119336	1.26404	NA	FALSE	TRUE	0.0654647	1.31564	NA
Q9DC04-S712	Rgs3-S712	FALSE	FALSE		28	(20,30]	unaffected	FALSE	TRUE	0.00673141	1.3201	0	FALSE	TRUE	0.287851	1.22819	NA	FALSE	TRUE	0.150877	1.26764	NA
Q9ERZ0-S213	Hemgn-S213	FALSE	FALSE		28	(20,30]	unaffected	FALSE	TRUE	0.131613	1.23424	NA	FALSE	TRUE	0.679512	1.15365	NA	FALSE	TRUE	0.644048	1.15175	NA
O35601-S222	Fyb1-S222;Fyb-S222	FALSE	FALSE		29	(20,30]	unaffected	FALSE	TRUE	0.248968	1.11775	NA	FALSE	TRUE	0.0739155	1.2579	NA	FALSE	TRUE	0.959656	1.05034	NA
P35564-S582	Canx-S582	FALSE	FALSE	ERK1-2;CDK1;PKACA	29	(20,30]	unaffected	FALSE	TRUE	0.898023	1.03937	NA	FALSE	TRUE	0.674067	1.10046	NA	FALSE	TRUE	0.879398	1.05743	NA
Q52KI8-S655	Srrm1-S655	FALSE	FALSE		29	(20,30]	unaffected	FALSE	TRUE	0.291028	1.13139	NA	FALSE	TRUE	0.635451	1.08542	NA	FALSE	TRUE	0.940962	1.06772	NA
Q61165-S790	Slc9a1-S790	FALSE	FALSE	ERK1-2	29	(20,30]	unaffected	FALSE	TRUE	0.0129323	1.22275	0	FALSE	TRUE	0.40235	1.13066	NA	FALSE	FALSE	NA	1.29984	NA
Q64012-S135	Raly-S135	FALSE	FALSE	CDK2	29	(20,30]	unaffected	FALSE	TRUE	0.284504	1.10322	NA	FALSE	TRUE	0.400339	1.10552	NA	FALSE	TRUE	0.366476	1.12909	NA
Q7TSC1-T377	Prrc2a-T377	FALSE	FALSE		29	(20,30]	unaffected	FALSE	TRUE	0.10057	1.59534	NA	FALSE	FALSE	NA	1.65976	NA	FALSE	FALSE	NA	1.42064	NA
Q8BKC8-S428	Pi4kb-S428	FALSE	FALSE		29	(20,30]	unaffected	FALSE	TRUE	0.106265	1.15241	NA	FALSE	TRUE	0.498328	1.13621	NA	FALSE	TRUE	0.99305	1.07697	NA
Q8C147-S1246	Dock8-S1246	FALSE	FALSE		29	(20,30]	unaffected	FALSE	TRUE	0.134215	1.27025	NA	FALSE	TRUE	0.874946	1.17144	NA	FALSE	TRUE	0.714432	1.14523	NA
Q99PP7-S877	Trim33-S877	FALSE	FALSE		29	(20,30]	unaffected	FALSE	TRUE	0.722907	1.14063	NA	FALSE	FALSE	NA	1.35894	NA	FALSE	FALSE	NA	1.25218	NA
Q9EQR5-Y207	Lime1-Y207	FALSE	FALSE		29	(20,30]	unaffected	FALSE	TRUE	0.467794	1.19396	NA	FALSE	TRUE	0.686426	1.1782	NA	FALSE	TRUE	0.0616891	1.31617	NA
O35954-S664	Pitpnm1-S664	FALSE	FALSE		30	(20,30]	unaffected	FALSE	TRUE	0.31081	1.2109	NA	FALSE	FALSE	NA	1.47327	NA	FALSE	TRUE	0.336544	1.24563	NA
P60335-S190	Pcbp1-S190	FALSE	FALSE		30	(20,30]	unaffected	FALSE	TRUE	0.0387507	1.36319	0	FALSE	TRUE	0.333673	1.34511	NA	FALSE	TRUE	0.353574	1.32491	NA
P70441-S273	Slc9a3r1-S273	FALSE	FALSE		30	(20,30]	unaffected	FALSE	TRUE	0.027204	1.31552	0	FALSE	FALSE	NA	1.28447	NA	FALSE	TRUE	0.0927836	1.30266	NA
Q5XJE5-S631	Leo1-S631	FALSE	FALSE		30	(20,30]	unaffected	FALSE	TRUE	0.824815	1.08773	NA	FALSE	TRUE	0.930984	1.06887	NA	FALSE	TRUE	0.952717	1.08638	NA
Q61409-S273	Pde3b-S273	FALSE	FALSE	AKT1	30	(20,30]	unaffected	FALSE	TRUE	0.179333	1.25689	NA	FALSE	TRUE	0.598578	1.242	NA	FALSE	TRUE	0.748925	1.12893	NA
Q62318-S757	Trim28-S757	FALSE	FALSE		30	(20,30]	unaffected	FALSE	TRUE	0.0892288	1.2697	NA	FALSE	TRUE	0.551534	1.22046	NA	FALSE	TRUE	0.890387	1.10032	NA
Q6PCP5-S131	Mff-S131	FALSE	FALSE		30	(20,30]	unaffected	FALSE	TRUE	0.931999	1.30436	NA	FALSE	FALSE	NA	1.31942	NA	FALSE	FALSE	NA	1.2615	NA
Q7TPD0-S500	Ints3-S500	FALSE	FALSE		30	(20,30]	unaffected	FALSE	TRUE	0.449621	1.15086	NA	FALSE	TRUE	0.3623	1.19728	NA	FALSE	TRUE	0.878344	1.10067	NA
Q80YV2-S393	Zc3hc1-S393	FALSE	FALSE		30	(20,30]	unaffected	FALSE	TRUE	0.00952871	1.41354	0	FALSE	TRUE	0.722983	1.17115	NA	FALSE	FALSE	NA	1.71431	NA
Q91ZW3-T55	Smarca5-T55	FALSE	FALSE		30	(20,30]	unaffected	FALSE	TRUE	0.360403	1.23472	NA	FALSE	TRUE	0.55577	1.18247	NA	FALSE	TRUE	0.55588	1.20319	NA
D0QMC3-T232	Mndal-T232	FALSE	FALSE		31	(30,40]	unaffected	FALSE	TRUE	0.291285	1.21108	NA	FALSE	TRUE	0.382674	1.22557	NA	FALSE	TRUE	0.54451	1.17222	NA
P42128-S199+S209	Foxk1-S199+S209	FALSE	FALSE		31	(30,40]	unaffected	FALSE	TRUE	0.732548	1.26652	NA	FALSE	TRUE	0.519814	1.2016	NA	FALSE	FALSE	NA	1.33179	NA
Q01320-S1388	Top2a-S1388	FALSE	FALSE		31	(30,40]	unaffected	FALSE	TRUE	0.470434	1.20767	NA	FALSE	TRUE	0.194686	1.2108	NA	FALSE	TRUE	0.452189	1.21894	NA
Q3TQI7-S261	Telomere-S261;Uncharacterized-S261	FALSE	FALSE		31	(30,40]	unaffected	FALSE	TRUE	0.823101	1.09867	NA	FALSE	TRUE	0.445829	1.16332	NA	FALSE	TRUE	0.793959	1.14128	NA
Q3U1F9-Y165	Pag1-Y165	FALSE	FALSE		31	(30,40]	unaffected	FALSE	TRUE	0.0161348	1.36154	0	FALSE	TRUE	0.00362565	1.3258	0	FALSE	TRUE	0.000768114	1.39495	0
Q3UYC0-S122	Ppm1h-S122	FALSE	FALSE		31	(30,40]	unaffected	FALSE	TRUE	0.462066	1.18159	NA	FALSE	TRUE	0.739694	1.15898	NA	FALSE	TRUE	0.635251	1.17546	NA
Q5Y5T2-S19	Zdhhc18-S19	FALSE	FALSE		31	(30,40]	unaffected	FALSE	TRUE	0.451338	1.28128	NA	FALSE	TRUE	0.582666	1.32017	NA	FALSE	FALSE	NA	1.21625	NA
Q6A026-S1174	Pds5a-S1174	FALSE	FALSE		31	(30,40]	unaffected	FALSE	TRUE	0.665195	1.10449	NA	FALSE	TRUE	0.538786	1.11306	NA	FALSE	TRUE	0.969017	1.05664	NA
Q6NXN1-S39	Szrd1-S39	FALSE	FALSE		31	(30,40]	unaffected	FALSE	TRUE	0.870077	1.11017	NA	FALSE	TRUE	0.971971	1.05919	NA	FALSE	TRUE	0.666243	1.16175	NA
Q80X50-S628	Ubap2l-S628	FALSE	FALSE		31	(30,40]	unaffected	FALSE	TRUE	0.156442	1.18441	NA	FALSE	TRUE	0.319342	1.19842	NA	FALSE	TRUE	0.513084	1.17915	NA
Q80YV2-S62	Zc3hc1-S62	FALSE	FALSE		31	(30,40]	unaffected	FALSE	TRUE	0.0816806	1.40288	NA	FALSE	TRUE	0.772111	1.19378	NA	FALSE	TRUE	0.400662	1.317	NA
Q8BGZ4-S588	Cdc23-S588	FALSE	FALSE		31	(30,40]	unaffected	FALSE	TRUE	0.0207236	1.46571	0	FALSE	TRUE	0.703037	1.18029	NA	FALSE	FALSE	NA	1.32324	NA
Q91VR8-Y63	Brk1-Y63	FALSE	FALSE		31	(30,40]	unaffected	FALSE	FALSE	NA	2.13355	NA	FALSE	FALSE	NA	1.70254	NA	FALSE	FALSE	NA	2.64574	NA
Q9D0E1-S636	Hnrnpm-S636	FALSE	FALSE		31	(30,40]	unaffected	FALSE	TRUE	0.132203	1.41988	NA	FALSE	TRUE	0.974717	1.0927	NA	FALSE	FALSE	NA	1.38092	NA
Q9JIK5-S244	Ddx21-S244	FALSE	FALSE		31	(30,40]	unaffected	FALSE	TRUE	0.554407	1.1739	NA	FALSE	TRUE	0.342169	1.23023	NA	FALSE	TRUE	0.917074	1.13375	NA
Q8R1B4-S39	Eif3c-S39	FALSE	FALSE		32	(30,40]	unaffected	FALSE	TRUE	0.663342	1.16528	NA	FALSE	TRUE	0.975812	1.0585	NA	FALSE	FALSE	NA	1.18307	NA
Q8R1Q8-S207	Dync1li1-S207	FALSE	FALSE		32	(30,40]	unaffected	FALSE	TRUE	0.146749	1.21286	NA	FALSE	TRUE	0.348261	1.17758	NA	FALSE	TRUE	0.732145	1.15611	NA
Q924A2-S643	Cic-S643	FALSE	FALSE		32	(30,40]	unaffected	FALSE	TRUE	0.468384	1.22763	NA	FALSE	FALSE	NA	1.23242	NA	FALSE	TRUE	0.169328	1.31175	NA
F6ZDS4-S453	Tpr-S453	FALSE	FALSE		33	(30,40]	unaffected	FALSE	TRUE	0.547935	1.14085	NA	FALSE	TRUE	0.194143	1.22805	NA	FALSE	TRUE	0.607795	1.15474	NA
P26323-S39	Fli1-S39	FALSE	FALSE		33	(30,40]	unaffected	FALSE	TRUE	0.612826	1.16707	NA	FALSE	TRUE	0.992084	1.0775	NA	FALSE	TRUE	0.745034	1.16878	NA
P97492-S289	Rgs14-S289	FALSE	FALSE		33	(30,40]	unaffected	FALSE	TRUE	0.41776	1.13661	NA	FALSE	TRUE	0.438765	1.20367	NA	FALSE	TRUE	0.853589	1.08513	NA
Q3U1F9-S351	Pag1-S351	FALSE	FALSE		33	(30,40]	unaffected	FALSE	TRUE	0.0139116	1.41447	0	FALSE	TRUE	0.069182	1.39445	NA	FALSE	FALSE	NA	1.29789	NA
Q3UZA1-S333	Rcsd1-S333	FALSE	FALSE		33	(30,40]	unaffected	FALSE	TRUE	0.697032	1.10951	NA	FALSE	TRUE	0.776614	1.10873	NA	FALSE	TRUE	0.774288	1.11635	NA
Q61235-S75	Sntb2-S75	FALSE	FALSE	CDK5	33	(30,40]	unaffected	FALSE	TRUE	0.342186	1.11352	NA	FALSE	TRUE	0.619625	1.13683	NA	FALSE	TRUE	0.781643	1.10139	NA
Q6ZQ58-S743	Larp1-S743	FALSE	FALSE	MTOR	33	(30,40]	unaffected	FALSE	TRUE	0.605787	1.16037	NA	FALSE	TRUE	0.431634	1.2427	NA	FALSE	FALSE	NA	1.1633	NA
Q8BP27-S67+S71	Sfr1-S67+S71	FALSE	FALSE		33	(30,40]	unaffected	FALSE	TRUE	0.340069	1.16246	NA	FALSE	TRUE	0.319333	1.1806	NA	FALSE	TRUE	0.565968	1.18118	NA
Q8BTI8-S2084	Srrm2-S2084	FALSE	FALSE		33	(30,40]	unaffected	FALSE	TRUE	0.0847064	1.18012	NA	FALSE	TRUE	0.139903	1.23826	NA	FALSE	TRUE	0.874664	1.08344	NA
Q8CGZ0-T828	Cherp-T828	FALSE	FALSE		33	(30,40]	unaffected	FALSE	TRUE	0.190431	1.13777	NA	FALSE	TRUE	0.0917713	1.26769	NA	FALSE	FALSE	NA	1.10163	NA
Q920Q8-S322	Ivns1abp-S322	FALSE	FALSE		33	(30,40]	unaffected	FALSE	TRUE	0.126615	1.29046	NA	FALSE	TRUE	0.84858	1.22905	NA	FALSE	FALSE	NA	1.22953	NA
Q99JT2-S4	Stk26-S4	FALSE	FALSE		33	(30,40]	unaffected	FALSE	TRUE	0.0985313	1.31188	NA	FALSE	TRUE	0.281262	1.4649	NA	FALSE	TRUE	0.386014	1.28401	NA
Q9D0L7-S43	Armc10-S43	FALSE	FALSE		33	(30,40]	unaffected	FALSE	TRUE	0.125416	1.28383	NA	FALSE	TRUE	0.228476	1.30145	NA	FALSE	TRUE	0.745988	1.13983	NA
Q9R1E0-S284	Foxo1-S284	FALSE	FALSE	ERK1-2;P38A	33	(30,40]	unaffected	FALSE	TRUE	0.487982	1.15304	NA	FALSE	TRUE	0.208095	1.18775	NA	FALSE	TRUE	0.856448	1.13216	NA
P11031-S11	Sub1-S11	FALSE	FALSE		34	(30,40]	unaffected	FALSE	TRUE	0.872001	1.10946	NA	FALSE	TRUE	0.0961451	1.25903	NA	FALSE	TRUE	0.877759	1.13536	NA
P23298-S317	Prkch-S317	FALSE	FALSE		34	(30,40]	unaffected	FALSE	TRUE	0.0108095	1.38017	0	FALSE	TRUE	0.0548604	1.29455	NA	FALSE	FALSE	NA	1.23155	NA
P39428-S63	Traf1-S63	FALSE	FALSE		34	(30,40]	unaffected	FALSE	TRUE	0.141053	1.17184	NA	FALSE	TRUE	0.679275	1.1579	NA	FALSE	TRUE	0.885123	1.08484	NA
P57016-S328	Lad1-S328	FALSE	FALSE		34	(30,40]	unaffected	FALSE	TRUE	0.735455	1.10418	NA	FALSE	TRUE	0.642562	1.13248	NA	FALSE	TRUE	0.850054	1.10307	NA
P97496-S327	Smarcc1-S327	FALSE	FALSE		34	(30,40]	unaffected	FALSE	TRUE	0.778495	1.06734	NA	FALSE	TRUE	0.574843	1.10488	NA	FALSE	TRUE	0.995341	1.02997	NA
Q0VGB7-S159	Ppp4r2-S159	FALSE	FALSE		34	(30,40]	unaffected	FALSE	TRUE	0.44889	1.12422	NA	FALSE	TRUE	0.502357	1.09973	NA	FALSE	TRUE	0.937337	1.07774	NA
Q3USH5-S903	Sfswap-S903	FALSE	FALSE		34	(30,40]	unaffected	FALSE	TRUE	0.126996	1.22086	NA	FALSE	TRUE	0.299169	1.27032	NA	FALSE	TRUE	0.812901	1.11813	NA
Q5NCQ5-S418	Dph1-S418	FALSE	FALSE		34	(30,40]	unaffected	FALSE	TRUE	0.744215	1.10612	NA	FALSE	FALSE	NA	1.1813	NA	FALSE	TRUE	0.735948	1.13754	NA
Q6DFW4-S509	Nop58-S509	FALSE	FALSE		34	(30,40]	unaffected	FALSE	TRUE	0.134446	1.28468	NA	FALSE	TRUE	0.304613	1.24517	NA	FALSE	TRUE	0.746748	1.20308	NA
Q6NVE8-S346	Wdr44-S346	FALSE	FALSE		34	(30,40]	unaffected	FALSE	TRUE	0.828175	1.08276	NA	FALSE	TRUE	0.93632	1.10732	NA	FALSE	TRUE	0.963291	1.09847	NA
Q8BTI8-S1399	Srrm2-S1399	FALSE	FALSE		34	(30,40]	unaffected	FALSE	TRUE	1.47641e-05	1.48241	0	FALSE	TRUE	0.248451	1.27445	NA	FALSE	TRUE	0.221149	1.19492	NA
Q8K327-S603	Champ1-S603	FALSE	FALSE		34	(30,40]	unaffected	FALSE	TRUE	0.844555	1.08376	NA	FALSE	TRUE	0.936843	1.06377	NA	FALSE	TRUE	0.976235	1.05542	NA
Q8VDM6-Y511	Hnrnpul1-Y511	FALSE	FALSE		34	(30,40]	unaffected	FALSE	TRUE	0.0648595	2.4834	NA	FALSE	FALSE	NA	2.12285	NA	FALSE	FALSE	NA	2.96184	NA
Q99NB9-T248	Sf3b1-T248	FALSE	FALSE	CDK2	34	(30,40]	unaffected	FALSE	TRUE	0.572546	1.05892	NA	FALSE	TRUE	0.8603	1.06703	NA	FALSE	TRUE	0.951258	1.06987	NA
Q9JIK5-S155	Ddx21-S155	FALSE	FALSE		34	(30,40]	unaffected	FALSE	TRUE	0.456952	1.17706	NA	FALSE	TRUE	0.625619	1.15959	NA	FALSE	TRUE	0.914194	1.1014	NA
A2AN08-S2715	Ubr4-S2715	FALSE	FALSE		35	(30,40]	unaffected	FALSE	TRUE	0.321731	1.15471	NA	FALSE	TRUE	0.641861	1.13818	NA	FALSE	TRUE	0.930891	1.10158	NA
E9Q1P8-S343	Irf2bp2-S343	FALSE	FALSE		35	(30,40]	unaffected	FALSE	TRUE	0.361384	1.15838	NA	FALSE	TRUE	0.42944	1.19288	NA	FALSE	TRUE	0.930825	1.07588	NA
P28867-S643	Prkcd-S643	FALSE	FALSE	PKCD	35	(30,40]	unaffected	FALSE	TRUE	0.261402	1.20421	NA	FALSE	TRUE	0.30478	1.17709	NA	FALSE	TRUE	0.420408	1.22337	NA
P97379-S225	G3bp2-S225	FALSE	FALSE		35	(30,40]	unaffected	FALSE	TRUE	0.727274	1.10351	NA	FALSE	TRUE	0.513559	1.11678	NA	FALSE	TRUE	0.967501	1.06619	NA
Q05D44-S165	Eif5b-S165	FALSE	FALSE		35	(30,40]	unaffected	FALSE	TRUE	0.527927	1.17038	NA	FALSE	TRUE	0.879799	1.14463	NA	FALSE	TRUE	0.940191	1.11811	NA
Q3TT38-S215	D17Wsu92e-S215	FALSE	FALSE	CDK2	35	(30,40]	unaffected	FALSE	TRUE	0.036371	1.45884	0	FALSE	FALSE	NA	1.66274	NA	FALSE	TRUE	0.344706	1.35609	NA
Q3UIA2-S575	Arhgap17-S575	FALSE	FALSE		35	(30,40]	unaffected	FALSE	TRUE	0.38734	1.16561	NA	FALSE	TRUE	0.390014	1.19141	NA	FALSE	TRUE	0.91284	1.11064	NA
Q62261-S2137	Sptbn1-S2137	FALSE	FALSE		35	(30,40]	unaffected	FALSE	TRUE	0.545133	1.0864	NA	FALSE	TRUE	0.415734	1.14157	NA	FALSE	TRUE	0.961998	1.0557	NA
Q6ZPR6-S1046	Ibtk-S1046	FALSE	FALSE		35	(30,40]	unaffected	FALSE	TRUE	0.231648	1.20383	NA	FALSE	TRUE	0.318061	1.27921	NA	FALSE	TRUE	0.852686	1.10902	NA
Q80U58-S181	Pum2-S181	FALSE	FALSE		35	(30,40]	unaffected	FALSE	TRUE	0.322085	1.14133	NA	FALSE	TRUE	0.566506	1.16884	NA	FALSE	TRUE	0.785497	1.11025	NA
Q8BJ05-S620	Zc3h14-S620	FALSE	FALSE		35	(30,40]	unaffected	FALSE	TRUE	0.456242	1.16934	NA	FALSE	TRUE	0.404851	1.22217	NA	FALSE	TRUE	0.816549	1.10447	NA
Q8K4L3-S960	Svil-S960	FALSE	FALSE		35	(30,40]	unaffected	FALSE	TRUE	0.682952	1.13054	NA	FALSE	TRUE	0.290653	1.19924	NA	FALSE	TRUE	0.998253	1.03207	NA
Q9JIK5-T87	Ddx21-T87	FALSE	FALSE		35	(30,40]	unaffected	FALSE	TRUE	0.790271	1.13617	NA	FALSE	TRUE	0.401966	1.17711	NA	FALSE	TRUE	0.887264	1.11784	NA
Q9Z0W3-S1113	Nup160-S1113	FALSE	FALSE		35	(30,40]	unaffected	FALSE	TRUE	0.231827	1.25967	NA	FALSE	TRUE	0.445852	1.21524	NA	FALSE	FALSE	NA	1.18412	NA
A2AB59-S632	Arhgap27-S632	FALSE	FALSE		36	(30,40]	unaffected	FALSE	TRUE	0.0936669	1.3719	NA	FALSE	TRUE	0.354191	1.52907	NA	FALSE	TRUE	0.606881	1.10987	NA
B2RWS6-S1036	Ep300-S1036	FALSE	FALSE		36	(30,40]	unaffected	FALSE	TRUE	0.176427	1.27054	NA	FALSE	TRUE	0.275077	1.30099	NA	FALSE	TRUE	0.481842	1.21413	NA
P70268-S382	Pkn1-S382	FALSE	FALSE		36	(30,40]	unaffected	FALSE	TRUE	0.168965	2.247	NA	FALSE	FALSE	NA	1.53028	NA	FALSE	FALSE	NA	1.65007	NA
Q3TWW8-S301	Srsf6-S301	FALSE	FALSE		36	(30,40]	unaffected	FALSE	TRUE	0.186484	1.27892	NA	FALSE	TRUE	0.545672	1.21156	NA	FALSE	FALSE	NA	1.22544	NA
Q3UZ39-S547	Lrrfip1-S547	FALSE	FALSE		36	(30,40]	unaffected	FALSE	TRUE	0.844297	1.0757	NA	FALSE	TRUE	0.316399	1.19889	NA	FALSE	TRUE	0.980744	1.05439	NA
Q61029|Q61033-S166|166	Tmpo|Tmpo-S166|166	FALSE	FALSE		36	(30,40]	unaffected	FALSE	TRUE	0.757032	1.15017	NA	FALSE	TRUE	0.944845	1.09635	NA	FALSE	TRUE	0.987753	1.08249	NA
Q61687-S1512	Atrx-S1512	FALSE	FALSE		36	(30,40]	unaffected	FALSE	TRUE	0.184205	1.25687	NA	FALSE	TRUE	0.164931	1.25704	NA	FALSE	TRUE	0.715633	1.14864	NA
Q62445-S134	Sp4-S134	FALSE	FALSE		36	(30,40]	unaffected	FALSE	TRUE	0.404664	1.16873	NA	FALSE	TRUE	0.132295	1.19763	NA	FALSE	TRUE	0.423823	1.17478	NA
Q6PDM1-S207	Msl1-S207	FALSE	FALSE		36	(30,40]	unaffected	FALSE	TRUE	0.861974	1.13126	NA	FALSE	TRUE	0.976098	1.07322	NA	FALSE	FALSE	NA	1.14747	NA
Q8BP27-S67	Sfr1-S67	FALSE	FALSE		36	(30,40]	unaffected	FALSE	TRUE	0.505747	1.1234	NA	FALSE	TRUE	0.591384	1.10962	NA	FALSE	TRUE	0.939545	1.06091	NA
Q8BTI8-S1359	Srrm2-S1359	FALSE	FALSE		36	(30,40]	unaffected	FALSE	TRUE	0.648102	1.08073	NA	FALSE	TRUE	0.447948	1.10692	NA	FALSE	TRUE	0.998452	1.01657	NA
Q8BTI8-S393	Srrm2-S393	FALSE	FALSE		36	(30,40]	unaffected	FALSE	TRUE	0.50022	1.31087	NA	FALSE	TRUE	0.210052	3.04689	NA	FALSE	FALSE	NA	1.44652	NA
Q99K48-T452	Nono-T452	FALSE	FALSE		36	(30,40]	unaffected	FALSE	TRUE	0.699998	1.1428	NA	FALSE	TRUE	0.994343	1.06398	NA	FALSE	TRUE	0.759644	1.18156	NA
Q9CXK9-S816	Rbm33-S816	FALSE	FALSE		36	(30,40]	unaffected	FALSE	TRUE	0.13278	1.31332	NA	FALSE	FALSE	NA	1.2776	NA	FALSE	TRUE	0.46191	1.16033	NA
Q9Z204-S249	Hnrnpc-S249	FALSE	FALSE		36	(30,40]	unaffected	FALSE	TRUE	0.39748	1.1498	NA	FALSE	FALSE	NA	1.29004	NA	FALSE	FALSE	NA	1.15939	NA
B1AY13-S2044	Usp24-S2044	FALSE	FALSE	CDK1	37	(30,40]	unaffected	FALSE	TRUE	0.914343	1.03964	NA	FALSE	TRUE	0.713055	1.08118	NA	FALSE	TRUE	0.992576	1.0264	NA
O55098-S437	Stk10-S437	FALSE	FALSE		37	(30,40]	unaffected	FALSE	TRUE	0.668136	1.12226	NA	FALSE	TRUE	0.499136	1.12109	NA	FALSE	TRUE	0.870893	1.14662	NA
P05213|P05214|P68369|P68373-T41|41|41|41	Tuba3a|Tuba1a|Tuba1b-T41|41|41;Tuba1a|Tuba1b|Tuba1c-T41|41|41	FALSE	FALSE		37	(30,40]	unaffected	FALSE	TRUE	0.0208814	1.39281	0	FALSE	TRUE	0.277787	1.22845	NA	FALSE	FALSE	NA	1.27872	NA
Q3UMY5-S146	Eml4-S146	FALSE	FALSE		37	(30,40]	unaffected	FALSE	TRUE	0.235023	1.1272	NA	FALSE	TRUE	0.117434	1.18377	NA	FALSE	TRUE	0.611346	1.13877	NA
Q62311-S653	Taf6-S653	FALSE	FALSE		37	(30,40]	unaffected	FALSE	TRUE	0.246226	1.16388	NA	FALSE	TRUE	0.611874	1.131	NA	FALSE	TRUE	0.958691	1.05803	NA
Q64700-S37	Rbl2-S37	FALSE	FALSE		37	(30,40]	unaffected	FALSE	TRUE	0.664143	1.08845	NA	FALSE	TRUE	0.787663	1.07903	NA	FALSE	TRUE	0.952271	1.06852	NA
Q8BTI8-S829+T823	Srrm2-S829+T823	FALSE	FALSE		37	(30,40]	unaffected	FALSE	TRUE	0.554773	1.48018	NA	FALSE	FALSE	NA	1.34304	NA	FALSE	FALSE	NA	1.2476	NA
Q8BTM8-S2152	Flna-S2152	FALSE	FALSE	PKACA;P90RSK;PAK1;AKT1	37	(30,40]	unaffected	FALSE	TRUE	0.0049127	1.40026	0	FALSE	TRUE	0.512599	1.12794	NA	FALSE	TRUE	0.238604	1.35182	NA
Q8BWW4-S578	Larp4-S578	FALSE	FALSE		37	(30,40]	unaffected	FALSE	TRUE	0.181257	1.13038	NA	FALSE	TRUE	0.197963	1.27377	NA	FALSE	TRUE	0.707823	1.14224	NA
Q8JZX4-S169	Rbm17-S169	FALSE	FALSE		37	(30,40]	unaffected	FALSE	TRUE	0.000941126	1.47792	0	FALSE	TRUE	0.185748	1.26745	NA	FALSE	TRUE	0.379813	1.21909	NA
Q8K019-T305	Bclaf1-T305	FALSE	FALSE		37	(30,40]	unaffected	FALSE	TRUE	0.469815	1.1511	NA	FALSE	TRUE	0.703671	1.15235	NA	FALSE	FALSE	NA	1.32267	NA
Q9D1R2-S157	Kti12-S157	FALSE	FALSE		37	(30,40]	unaffected	FALSE	TRUE	0.558395	1.09739	NA	FALSE	TRUE	0.619855	1.10885	NA	FALSE	TRUE	0.835074	1.07618	NA
Q9D659-S232	Vsir-S232;Platelet-S232	FALSE	FALSE		37	(30,40]	unaffected	FALSE	TRUE	0.263721	1.38469	NA	FALSE	TRUE	0.963215	1.14591	NA	FALSE	FALSE	NA	1.49298	NA
O55028-S31	Bckdk-S31	FALSE	FALSE		38	(30,40]	unaffected	FALSE	TRUE	0.614381	1.08594	NA	FALSE	TRUE	0.60634	1.10732	NA	FALSE	TRUE	0.981018	1.04792	NA
O88874-S341	Ccnk-S341	FALSE	FALSE		38	(30,40]	unaffected	FALSE	TRUE	0.872323	1.06093	NA	FALSE	TRUE	0.325395	1.11429	NA	FALSE	TRUE	0.989995	1.04209	NA
P04235-Y160	Cd3d-Y160	FALSE	FALSE		38	(30,40]	unaffected	FALSE	TRUE	0.0604105	2.61017	NA	FALSE	FALSE	NA	2.20485	NA	FALSE	TRUE	0.15048	1.96987	NA
P11440|P97377|Q80YP0-Y15|15|15	Cdk2|Cdk1|Cdk3-Y15|15|15	FALSE	FALSE	CDK1	38	(30,40]	unaffected	FALSE	TRUE	0.0137096	1.19589	0	FALSE	TRUE	0.0861525	1.20565	NA	FALSE	TRUE	0.0617134	1.10275	NA
P15702-S347	Spn-S347	FALSE	FALSE	PKCT	38	(30,40]	unaffected	FALSE	TRUE	0.0607961	1.33831	NA	FALSE	TRUE	0.541035	1.1897	NA	FALSE	TRUE	0.405744	1.25809	NA
P27546-T849	Map4-T849	FALSE	FALSE		38	(30,40]	unaffected	FALSE	TRUE	0.239661	1.30046	NA	FALSE	FALSE	NA	1.46626	NA	FALSE	FALSE	NA	1.1246	NA
P31750-S124	Akt1-S124	FALSE	FALSE		38	(30,40]	unaffected	FALSE	TRUE	0.436198	1.21549	NA	FALSE	TRUE	0.698019	1.14608	NA	FALSE	FALSE	NA	1.21448	NA
Q4V9W2-S144	Srek1ip1-S144	FALSE	FALSE		38	(30,40]	unaffected	FALSE	TRUE	0.125377	1.25758	NA	FALSE	TRUE	0.708103	1.15128	NA	FALSE	FALSE	NA	1.31345	NA
Q61233-S257	Lcp1-S257	FALSE	FALSE		38	(30,40]	unaffected	FALSE	TRUE	0.593563	1.10785	NA	FALSE	TRUE	0.438426	1.15091	NA	FALSE	TRUE	0.912043	1.0918	NA
Q8BVK9-T319	Sp110-T319	FALSE	FALSE		38	(30,40]	unaffected	FALSE	TRUE	0.119288	1.38642	NA	FALSE	TRUE	0.451816	1.35616	NA	FALSE	TRUE	0.887983	1.1621	NA
Q8K327-T447	Champ1-T447	FALSE	FALSE		38	(30,40]	unaffected	FALSE	TRUE	0.332149	1.1459	NA	FALSE	TRUE	0.738668	1.0797	NA	FALSE	FALSE	NA	1.20141	NA
Q99PL5-S766	Rrbp1-S766	FALSE	FALSE		38	(30,40]	unaffected	FALSE	TRUE	0.767611	1.06512	NA	FALSE	TRUE	0.999579	1.02271	NA	FALSE	TRUE	0.984218	1.05078	NA
Q9D168-S127	Ints12-S127	FALSE	FALSE		38	(30,40]	unaffected	FALSE	TRUE	0.609319	1.10074	NA	FALSE	TRUE	0.210998	1.1853	NA	FALSE	TRUE	0.67584	1.08237	NA
Q9DCE5-S361	Pak1ip1-S361	FALSE	FALSE		38	(30,40]	unaffected	FALSE	TRUE	0.483396	1.09533	NA	FALSE	TRUE	0.883646	1.06232	NA	FALSE	TRUE	0.869218	1.11286	NA
O08553-T509	Dpysl2-T509	FALSE	FALSE	GSK3B;GSK3A	39	(30,40]	unaffected	FALSE	TRUE	0.0298168	1.29001	0	FALSE	TRUE	0.397518	1.28909	NA	FALSE	TRUE	0.762887	1.10354	NA
P70441-S285	Slc9a3r1-S285	FALSE	FALSE	GRK6	39	(30,40]	unaffected	FALSE	TRUE	0.00968323	1.38596	0	FALSE	TRUE	0.168588	1.3051	NA	FALSE	TRUE	0.307877	1.23176	NA
Q60980-S71	Klf3-S71	FALSE	FALSE		39	(30,40]	unaffected	FALSE	TRUE	0.822551	1.05092	NA	FALSE	TRUE	0.707374	1.10312	NA	FALSE	TRUE	0.961113	1.05438	NA
Q6PDQ2-S1524	Chd4-S1524	FALSE	FALSE		39	(30,40]	unaffected	FALSE	TRUE	0.862213	1.13674	NA	FALSE	TRUE	0.994776	1.05679	NA	FALSE	FALSE	NA	1.20629	NA
Q7TPV4-T1190	Mybbp1a-T1190	FALSE	FALSE		39	(30,40]	unaffected	FALSE	TRUE	0.649188	1.16432	NA	FALSE	FALSE	NA	1.15679	NA	FALSE	FALSE	NA	1.10234	NA
Q8BVK9-S226	Sp110-S226	FALSE	FALSE		39	(30,40]	unaffected	FALSE	TRUE	0.361556	1.23905	NA	FALSE	TRUE	0.192698	1.23563	NA	FALSE	TRUE	0.681371	1.19252	NA
Q8CHP6-T607+S614	Phc3-T607+S614	FALSE	FALSE		39	(30,40]	unaffected	FALSE	TRUE	0.928693	1.10199	NA	FALSE	TRUE	0.927848	1.17153	NA	FALSE	FALSE	NA	1.2431	NA
Q8R316-S382	Hbp1-S382	FALSE	FALSE		39	(30,40]	unaffected	FALSE	TRUE	0.0709802	2.93585	NA	FALSE	FALSE	NA	2.38187	NA	FALSE	FALSE	NA	1.71558	NA
Q9JJ89-S18	Ccdc86-S18	FALSE	FALSE		39	(30,40]	unaffected	FALSE	TRUE	0.78362	1.0926	NA	FALSE	TRUE	0.443963	1.13758	NA	FALSE	TRUE	0.915258	1.07489	NA
P06800-S1284	Ptprc-S1284	FALSE	FALSE		40	(30,40]	unaffected	FALSE	TRUE	0.0104451	1.40107	0	FALSE	TRUE	0.0210021	1.3377	0	FALSE	TRUE	0.0663578	1.39208	NA
P13379-Y452	Cd5-Y452	FALSE	FALSE	LCK;FYN	40	(30,40]	unaffected	FALSE	FALSE	NA	6.00433	NA	FALSE	FALSE	NA	2.10577	NA	FALSE	FALSE	NA	8.38432	NA
P15702-S312	Spn-S312	FALSE	FALSE		40	(30,40]	unaffected	FALSE	TRUE	0.000219422	1.49199	0	FALSE	TRUE	0.135778	1.33454	NA	FALSE	TRUE	0.0843758	1.30443	NA
P60335-S189	Pcbp1-S189	FALSE	FALSE		40	(30,40]	gradual	FALSE	TRUE	0.0449918	1.27061	0	FALSE	TRUE	0.124701	1.23357	NA	FALSE	TRUE	0.621194	1.15019	NA
P70429-S240	Evl-S240	FALSE	FALSE		40	(30,40]	unaffected	FALSE	TRUE	0.0627373	1.22177	NA	FALSE	TRUE	0.144838	1.28089	NA	FALSE	TRUE	0.463307	1.1669	NA
P70429-S244	Evl-S244	FALSE	FALSE		40	(30,40]	gradual	FALSE	TRUE	0.107759	1.18488	NA	FALSE	TRUE	0.280657	1.205	NA	FALSE	TRUE	0.326634	1.16982	NA
P97310-S26	Mcm2-S26	FALSE	FALSE		40	(30,40]	unaffected	FALSE	TRUE	3.96767e-05	1.43244	0	FALSE	TRUE	0.0917867	1.26656	NA	FALSE	TRUE	0.715237	1.16072	NA
Q69ZA1-S1146	Cdk13-S1146	FALSE	FALSE		40	(30,40]	unaffected	FALSE	TRUE	0.297852	1.37604	NA	FALSE	FALSE	NA	1.13985	NA	FALSE	TRUE	0.463658	1.40464	NA
Q6NVE8-S344	Wdr44-S344	FALSE	FALSE		40	(30,40]	unaffected	FALSE	TRUE	0.620259	1.1601	NA	FALSE	TRUE	0.950897	1.13268	NA	FALSE	TRUE	0.752423	1.15515	NA
Q6PFD9-S934	Nup98-S934	FALSE	FALSE		40	(30,40]	unaffected	FALSE	TRUE	0.569997	1.11515	NA	FALSE	TRUE	0.23669	1.13783	NA	FALSE	TRUE	0.878598	1.06428	NA
Q80XP8-T215	Fam76b-T215	FALSE	FALSE		40	(30,40]	gradual	FALSE	TRUE	0.00106419	1.31993	0	FALSE	TRUE	0.674983	1.17506	NA	FALSE	TRUE	0.241137	1.23643	NA
Q80Y81-S815	Elac2-S815	FALSE	FALSE		40	(30,40]	gradual	FALSE	TRUE	0.223244	1.172	NA	FALSE	TRUE	0.632563	1.12767	NA	FALSE	TRUE	0.751846	1.11731	NA
Q8BJ05-S515	Zc3h14-S515	FALSE	FALSE		40	(30,40]	unaffected	FALSE	TRUE	0.0744851	1.29243	NA	FALSE	TRUE	0.298906	1.21746	NA	FALSE	FALSE	NA	1.17012	NA
Q8JZX4-S222	Rbm17-S222	FALSE	FALSE	ERK1-2	40	(30,40]	gradual	FALSE	TRUE	0.382947	1.16424	NA	FALSE	TRUE	0.331881	1.18752	NA	FALSE	TRUE	0.824589	1.11389	NA
Q99JF8-S106	Psip1-S106	FALSE	FALSE		40	(30,40]	gradual	FALSE	TRUE	0.807374	1.10382	NA	FALSE	TRUE	0.348237	1.11305	NA	FALSE	TRUE	0.744355	1.14997	NA
Q99PL5-S786	Rrbp1-S786	FALSE	FALSE		40	(30,40]	gradual	FALSE	TRUE	0.275852	1.17773	NA	FALSE	TRUE	0.0334265	1.29614	0	FALSE	TRUE	0.961867	1.04741	NA
Q9CQS8-S19	Sec61b-S19	FALSE	FALSE		40	(30,40]	unaffected	FALSE	TRUE	0.137458	1.40677	NA	FALSE	TRUE	0.65505	1.3022	NA	FALSE	FALSE	NA	1.68948	NA
B2RUP2-S149	Unc13d-S149	FALSE	FALSE		41	(40,50]	gradual	FALSE	TRUE	0.0151854	1.24633	0	FALSE	TRUE	0.585727	1.13863	NA	FALSE	TRUE	0.545736	1.18186	NA
P40142-Y275	Tkt-Y275	FALSE	FALSE		41	(40,50]	gradual	FALSE	TRUE	0.126197	1.68081	NA	FALSE	FALSE	NA	1.73704	NA	FALSE	FALSE	NA	1.19598	NA
P97310-S27	Mcm2-S27	FALSE	FALSE	CK2A1;CDK7;CDK2	41	(40,50]	gradual	FALSE	TRUE	0.000668858	1.34654	0	FALSE	TRUE	0.235363	1.2327	NA	FALSE	TRUE	0.770476	1.10819	NA
Q3UW53-S601	Fam129a-S601	FALSE	FALSE	AKT1	41	(40,50]	gradual	FALSE	TRUE	0.117482	1.24953	NA	FALSE	FALSE	NA	1.50693	NA	FALSE	TRUE	0.49116	1.20977	NA
Q4VA53-S1281	Pds5b-S1281	FALSE	FALSE		41	(40,50]	gradual	FALSE	TRUE	0.404868	1.1975	NA	FALSE	TRUE	0.749693	1.11714	NA	FALSE	TRUE	0.875579	1.11235	NA
Q6P2L6-S560	Nsd3-S560;Whsc1l1-S560	FALSE	FALSE		41	(40,50]	gradual	FALSE	TRUE	0.129066	1.28769	NA	FALSE	TRUE	0.489965	1.28628	NA	FALSE	TRUE	0.808017	1.15444	NA
Q6ZQ58-S81	Larp1-S81	FALSE	FALSE		41	(40,50]	gradual	FALSE	TRUE	0.515568	1.14341	NA	FALSE	TRUE	0.672274	1.11908	NA	FALSE	TRUE	0.964427	1.07944	NA
Q8BJS4-T117+S120	Sun2-T117+S120	FALSE	FALSE		41	(40,50]	gradual	FALSE	TRUE	0.145692	1.27595	NA	FALSE	FALSE	NA	1.24459	NA	FALSE	FALSE	NA	1.20853	NA
Q8CGA3-T298	Slc43a2-T298	FALSE	FALSE		41	(40,50]	gradual	FALSE	TRUE	0.235418	1.2359	NA	FALSE	TRUE	0.379296	1.20803	NA	FALSE	FALSE	NA	1.07643	NA
Q91V04-S365	Tram1-S365	FALSE	FALSE		41	(40,50]	gradual	FALSE	TRUE	0.628441	1.15771	NA	FALSE	TRUE	0.382394	1.21954	NA	FALSE	TRUE	0.875925	1.13047	NA
Q9JI99-T103	Sgpp1-T103	FALSE	FALSE		41	(40,50]	gradual	FALSE	TRUE	0.276425	1.19084	NA	FALSE	TRUE	0.370248	1.17499	NA	FALSE	TRUE	0.492723	1.1552	NA
Q9Z2U2-S2027	Zfp292-S2027	FALSE	FALSE		41	(40,50]	gradual	FALSE	TRUE	0.302371	1.39881	NA	FALSE	FALSE	NA	1.33619	NA	FALSE	TRUE	0.513593	1.18803	NA
A2A432-T202	Cul4b-T202	FALSE	FALSE		42	(40,50]	gradual	FALSE	TRUE	0.306763	1.2582	NA	FALSE	TRUE	0.732081	1.13158	NA	FALSE	TRUE	0.245707	1.288	NA
O08539-S324	Bin1-S324	FALSE	FALSE		42	(40,50]	gradual	FALSE	TRUE	0.303588	1.17507	NA	FALSE	TRUE	0.753562	1.08385	NA	FALSE	TRUE	0.852264	1.1062	NA
O54839-S117	Eomes-S117	FALSE	FALSE		42	(40,50]	gradual	FALSE	TRUE	0.584054	1.17042	NA	FALSE	TRUE	0.598534	1.17032	NA	FALSE	TRUE	0.933088	1.1127	NA
O88508-S102	Dnmt3a-S102	FALSE	FALSE		42	(40,50]	gradual	FALSE	TRUE	0.681172	1.09411	NA	FALSE	TRUE	0.684457	1.08519	NA	FALSE	TRUE	0.989752	1.0466	NA
P97855-S231	G3bp1-S231	FALSE	FALSE		42	(40,50]	gradual	FALSE	TRUE	0.682616	1.11891	NA	FALSE	TRUE	0.450772	1.14384	NA	FALSE	TRUE	0.941069	1.07696	NA
Q3UZ39-T97	Lrrfip1-T97	FALSE	FALSE		42	(40,50]	gradual	FALSE	TRUE	0.292212	1.44676	NA	FALSE	FALSE	NA	1.58625	NA	FALSE	FALSE	NA	1.23521	NA
Q5SVQ0-S58	Kat7-S58	FALSE	FALSE		42	(40,50]	gradual	FALSE	TRUE	0.00211428	1.45269	0	FALSE	TRUE	0.495124	1.19438	NA	FALSE	TRUE	0.435263	1.25177	NA
Q80TI0-S30	Gramd1b-S30	FALSE	FALSE		42	(40,50]	gradual	FALSE	TRUE	0.144471	1.2538	NA	FALSE	TRUE	0.676435	1.26197	NA	FALSE	TRUE	0.724004	1.15764	NA
Q8C3J5-S1686	Dock2-S1686	FALSE	FALSE		42	(40,50]	gradual	FALSE	TRUE	0.0849218	2.88135	NA	FALSE	FALSE	NA	2.22601	NA	FALSE	FALSE	NA	1.93037	NA
Q8R1G6-S204	Pdlim2-S204	FALSE	FALSE		42	(40,50]	gradual	FALSE	TRUE	0.221968	1.09547	NA	FALSE	TRUE	0.426978	1.16887	NA	FALSE	TRUE	0.943246	1.07567	NA
Q8VE19-S766	Mios-S766	FALSE	FALSE		42	(40,50]	gradual	FALSE	TRUE	0.277616	1.15879	NA	FALSE	TRUE	0.296951	1.18065	NA	FALSE	TRUE	0.908511	1.06986	NA
Q99J45-S6	Nrbp1-S6	FALSE	FALSE		42	(40,50]	gradual	FALSE	TRUE	0.114331	1.2236	NA	FALSE	FALSE	NA	1.12699	NA	FALSE	TRUE	0.630019	1.1453	NA
Q9CT10-S282	Ranbp3-S282	FALSE	FALSE		42	(40,50]	gradual	FALSE	TRUE	0.559119	1.17794	NA	FALSE	TRUE	0.999502	1.02982	NA	FALSE	TRUE	0.894675	1.12532	NA
Q9D0U6-S73	Maf1-S73	FALSE	FALSE		42	(40,50]	gradual	FALSE	TRUE	0.0382832	3.63511	0	FALSE	FALSE	NA	2.99541	NA	FALSE	FALSE	NA	1.59233	NA
Q9DBR7-T694	Ppp1r12a-T694	FALSE	FALSE	RAF1;PKACA;ILK;ROCK2;ROCK1;PAK1;DAPK3	42	(40,50]	gradual	FALSE	TRUE	0.394383	1.18145	NA	FALSE	TRUE	0.871074	1.1472	NA	FALSE	FALSE	NA	1.30157	NA
A2AM29-S484	Mllt3-S484	FALSE	FALSE		43	(40,50]	gradual	FALSE	TRUE	0.672082	1.10336	NA	FALSE	TRUE	0.990173	1.04618	NA	FALSE	TRUE	0.860204	1.0885	NA
E9Q1P8-S389	Irf2bp2-S389	FALSE	FALSE		43	(40,50]	gradual	FALSE	TRUE	0.952023	1.11635	NA	FALSE	FALSE	NA	1.26659	NA	FALSE	TRUE	0.532127	1.31775	NA
O88622-S135	Parg-S135	FALSE	FALSE		43	(40,50]	gradual	FALSE	TRUE	0.100953	1.38035	NA	FALSE	FALSE	NA	1.21578	NA	FALSE	TRUE	0.300154	1.25926	NA
P27661-S121	H2afx-S121	FALSE	FALSE		43	(40,50]	gradual	FALSE	TRUE	0.153203	1.16145	NA	FALSE	TRUE	0.747315	1.14073	NA	FALSE	TRUE	0.965284	1.08633	NA
P29351-Y564	Ptpn6-Y564	FALSE	FALSE	LCK	43	(40,50]	gradual	FALSE	TRUE	0.168508	1.60686	NA	FALSE	TRUE	0.312218	1.41782	NA	FALSE	FALSE	NA	1.50897	NA
Q569Z6-S320	Thrap3-S320	FALSE	FALSE		43	(40,50]	gradual	FALSE	TRUE	0.0633231	1.24143	NA	FALSE	TRUE	0.0706784	1.26056	NA	FALSE	TRUE	0.65762	1.13319	NA
Q60710-T603	Samhd1-T603	FALSE	FALSE		43	(40,50]	gradual	FALSE	TRUE	0.884224	1.13328	NA	FALSE	TRUE	0.577425	1.15159	NA	FALSE	FALSE	NA	1.14243	NA
Q60932-S114	Vdac1-S114	FALSE	FALSE		43	(40,50]	gradual	FALSE	TRUE	0.818949	1.1225	NA	FALSE	FALSE	NA	1.18134	NA	FALSE	TRUE	0.563569	1.20108	NA
Q60952-S2301	Cep250-S2301	FALSE	FALSE		43	(40,50]	gradual	FALSE	TRUE	0.494281	1.29757	NA	FALSE	FALSE	NA	1.22211	NA	FALSE	FALSE	NA	1.21295	NA
Q6P4S8-S1329	Ints1-S1329	FALSE	FALSE		43	(40,50]	gradual	FALSE	TRUE	0.396358	1.42053	NA	FALSE	FALSE	NA	1.14452	NA	FALSE	FALSE	NA	1.21482	NA
Q8BI84-S1915	Mia3-S1915	FALSE	FALSE		43	(40,50]	gradual	FALSE	TRUE	0.232441	1.12423	NA	FALSE	TRUE	0.481449	1.14814	NA	FALSE	TRUE	0.9698	1.06079	NA
Q8BJ37-S61	Tdp1-S61	FALSE	FALSE		43	(40,50]	gradual	FALSE	TRUE	0.930923	1.09147	NA	FALSE	TRUE	0.781256	1.11072	NA	FALSE	TRUE	0.62837	1.18241	NA
Q8K1J5-S269	Sde2-S269	FALSE	FALSE		43	(40,50]	gradual	FALSE	TRUE	0.486789	1.12205	NA	FALSE	TRUE	0.350795	1.14038	NA	FALSE	TRUE	0.869021	1.10809	NA
Q8K1M6-S622	Dnm1l-S622	FALSE	FALSE	PKCD;ERK1-2;CDK1;CDK2;CDK5;CAMK2A	43	(40,50]	gradual	FALSE	TRUE	0.00264647	1.48094	0	FALSE	TRUE	0.376887	1.2182	NA	FALSE	TRUE	0.440726	1.2572	NA
Q8R5H1-S229	Usp15-S229	FALSE	FALSE		43	(40,50]	gradual	FALSE	TRUE	0.215083	1.28151	NA	FALSE	TRUE	0.716031	1.25265	NA	FALSE	TRUE	0.906946	1.13179	NA
Q99L02-S236	Pagr1a-S236	FALSE	FALSE		43	(40,50]	gradual	FALSE	TRUE	0.0302138	1.28997	0	FALSE	TRUE	0.644025	1.27358	NA	FALSE	TRUE	0.834814	1.12017	NA
Q9DC04-S685	Rgs3-S685	FALSE	FALSE		43	(40,50]	gradual	FALSE	TRUE	0.000296139	1.42075	0	FALSE	TRUE	0.0507524	1.39017	NA	FALSE	TRUE	0.771986	1.18577	NA
B2RQC6-T1037	Cad-T1037	FALSE	FALSE	CAD	44	(40,50]	gradual	FALSE	TRUE	0.337086	1.26671	NA	FALSE	FALSE	NA	1.42879	NA	FALSE	FALSE	NA	1.11539	NA
O08582-S6	Gtpbp1-S6	FALSE	FALSE		44	(40,50]	gradual	FALSE	TRUE	0.221912	1.256	NA	FALSE	TRUE	0.528347	1.20287	NA	FALSE	TRUE	0.875812	1.09949	NA
O08784-T1132	Tcof1-T1132	FALSE	FALSE		44	(40,50]	gradual	FALSE	TRUE	0.940945	1.0878	NA	FALSE	TRUE	0.522845	1.17435	NA	FALSE	FALSE	NA	1.06485	NA
P17095-S36	Hmga1-S36	FALSE	FALSE	CDK1;CDK2	44	(40,50]	gradual	FALSE	TRUE	0.0694652	1.51583	NA	FALSE	FALSE	NA	1.21809	NA	FALSE	TRUE	0.331415	1.29968	NA
P31786-Y29	Dbi-Y29	FALSE	FALSE		44	(40,50]	gradual	FALSE	TRUE	0.0369928	1.67845	0	FALSE	FALSE	NA	1.80701	NA	FALSE	FALSE	NA	1.57643	NA
Q3UHJ0-T618+S621	Aak1-T618+S621	FALSE	FALSE		44	(40,50]	gradual	FALSE	TRUE	0.51911	1.11431	NA	FALSE	TRUE	0.403768	1.14732	NA	FALSE	TRUE	0.979863	1.07268	NA
Q4QRL3-S1375	Ccdc88b-S1375	FALSE	FALSE		44	(40,50]	gradual	FALSE	TRUE	0.466892	1.12096	NA	FALSE	TRUE	0.789252	1.12547	NA	FALSE	TRUE	0.711087	1.07914	NA
Q61990-S183	Pcbp2-S183	FALSE	FALSE		44	(40,50]	gradual	FALSE	TRUE	0.0175537	1.33433	0	FALSE	TRUE	0.714902	1.16276	NA	FALSE	TRUE	0.828696	1.17494	NA
Q64511-S1539	Top2b-S1539	FALSE	FALSE		44	(40,50]	gradual	FALSE	TRUE	0.568852	1.72247	NA	FALSE	FALSE	NA	1.55703	NA	FALSE	FALSE	NA	1.52976	NA
Q6PDK2-S2318	Kmt2d-S2318	FALSE	FALSE		44	(40,50]	gradual	FALSE	TRUE	0.66071	1.08732	NA	FALSE	TRUE	0.256542	1.18351	NA	FALSE	TRUE	0.948372	1.07586	NA
Q6ZWU9-S11	Rps27-S11	FALSE	FALSE		44	(40,50]	gradual	FALSE	TRUE	0.590241	1.14316	NA	FALSE	TRUE	0.391339	1.16632	NA	FALSE	TRUE	0.702464	1.18329	NA
Q7TN58-S663	Tmc8-S663	FALSE	FALSE		44	(40,50]	gradual	FALSE	TRUE	0.00101813	1.30852	0	FALSE	TRUE	0.643354	1.13842	NA	FALSE	TRUE	0.95707	1.05639	NA
Q8BHJ9-S215	Slu7-S215	FALSE	FALSE		44	(40,50]	gradual	FALSE	TRUE	0.755139	1.05646	NA	FALSE	TRUE	0.787066	1.06601	NA	FALSE	TRUE	0.993931	1.03907	NA
Q8BIZ6-T23	Snip1-T23	FALSE	FALSE		44	(40,50]	gradual	FALSE	TRUE	0.197998	1.19174	NA	FALSE	TRUE	0.424041	1.18677	NA	FALSE	TRUE	0.921653	1.09874	NA
Q8BTI8-S1151	Srrm2-S1151	FALSE	FALSE		44	(40,50]	gradual	FALSE	TRUE	0.305322	1.22989	NA	FALSE	TRUE	0.408539	1.18965	NA	FALSE	FALSE	NA	1.14063	NA
Q8BVK9-S277	Sp110-S277	FALSE	FALSE		44	(40,50]	gradual	FALSE	TRUE	0.636287	1.24988	NA	FALSE	TRUE	0.895203	1.1747	NA	FALSE	TRUE	0.92224	1.18826	NA
Q8VDU5-S569	Snrk-S569	FALSE	FALSE		44	(40,50]	gradual	FALSE	TRUE	0.0623712	1.48859	NA	FALSE	TRUE	0.604819	1.27966	NA	FALSE	FALSE	NA	1.39213	NA
Q99PV8-S381	Bcl11b-S381	FALSE	FALSE		44	(40,50]	gradual	FALSE	TRUE	0.118704	1.16716	NA	FALSE	TRUE	0.90615	1.0448	NA	FALSE	TRUE	0.314925	1.14842	NA
Q9WU00-S136	Nrf1-S136	FALSE	FALSE		44	(40,50]	gradual	FALSE	TRUE	0.854335	1.12814	NA	FALSE	FALSE	NA	1.039	NA	FALSE	TRUE	0.720996	1.14514	NA
O08582-S25	Gtpbp1-S25	FALSE	FALSE		45	(40,50]	gradual	FALSE	TRUE	0.969749	1.04685	NA	FALSE	FALSE	NA	1.08335	NA	FALSE	TRUE	0.975571	1.03073	NA
P17182|P21550-Y44|44	Eno1-Y44;Eno1|Eno3-Y44|44	FALSE	FALSE		45	(40,50]	gradual	FALSE	TRUE	0.609455	1.06736	NA	FALSE	TRUE	0.944283	1.05676	NA	FALSE	TRUE	0.947003	1.03393	NA
P35564-S553	Canx-S553	FALSE	FALSE		45	(40,50]	gradual	FALSE	TRUE	0.543768	1.23508	NA	FALSE	TRUE	0.402346	1.24214	NA	FALSE	FALSE	NA	1.1901	NA
P54227-S63	Stmn1-S63	FALSE	FALSE	PKACA	45	(40,50]	gradual	FALSE	TRUE	0.0887695	1.34862	NA	FALSE	TRUE	0.494499	1.21771	NA	FALSE	TRUE	0.252685	1.34649	NA
P70441-S283	Slc9a3r1-S283	FALSE	FALSE		45	(40,50]	gradual	FALSE	TRUE	0.0129751	1.30342	0	FALSE	TRUE	0.233771	1.22933	NA	FALSE	TRUE	0.294347	1.19627	NA
Q7TPS5-S260	C2cd5-S260	FALSE	FALSE		45	(40,50]	gradual	FALSE	TRUE	0.0114436	1.23907	0	FALSE	TRUE	0.210743	1.17643	NA	FALSE	TRUE	0.290172	1.1541	NA
Q8JZQ9-S75+S79	Eif3b-S75+S79	FALSE	FALSE		45	(40,50]	gradual	FALSE	TRUE	0.681724	1.28085	NA	FALSE	TRUE	0.232605	1.31562	NA	FALSE	FALSE	NA	1.13362	NA
Q8R3C0-S154	Mcmbp-S154	FALSE	FALSE		45	(40,50]	gradual	FALSE	TRUE	0.143513	1.14366	NA	FALSE	TRUE	0.604279	1.08289	NA	FALSE	FALSE	NA	1.1879	NA
Q9QY06-S1175	Myo9b-S1175	FALSE	FALSE		45	(40,50]	gradual	FALSE	TRUE	0.0835686	1.21373	NA	FALSE	TRUE	0.397595	1.17133	NA	FALSE	TRUE	0.842009	1.09944	NA
Q9WUD1-T15	Stub1-T15	FALSE	FALSE		45	(40,50]	gradual	FALSE	TRUE	0.432522	1.17785	NA	FALSE	TRUE	0.508423	1.15985	NA	FALSE	TRUE	0.721901	1.13138	NA
P23708-S325	Nfya-S325	FALSE	FALSE		46	(40,50]	gradual	FALSE	TRUE	0.22265	1.22529	NA	FALSE	TRUE	0.160233	1.32885	NA	FALSE	TRUE	0.667769	1.19169	NA
P33174-S802	Kif4-S802	FALSE	FALSE	AMPKA1	46	(40,50]	gradual	FALSE	TRUE	0.0390455	2.89949	0	FALSE	FALSE	NA	2.15521	NA	FALSE	FALSE	NA	1.96406	NA
P42209-Y5	Sept1-Y5	FALSE	FALSE		46	(40,50]	gradual	FALSE	TRUE	0.0644195	2.17133	NA	FALSE	FALSE	NA	1.69008	NA	FALSE	FALSE	NA	1.6866	NA
P46414-S10	Cdkn1b-S10	FALSE	FALSE	CAMK2A;P90RSK;CDK16;DYRK1B;ERK1-2;CDK6;CDK5;RSK2;AKT1	46	(40,50]	gradual	FALSE	TRUE	0.053399	1.15369	NA	FALSE	TRUE	0.203857	1.18217	NA	FALSE	TRUE	0.822614	1.08108	NA
Q3TLH4-T2643	Prrc2c-T2643	FALSE	FALSE		46	(40,50]	gradual	FALSE	TRUE	6.66935e-05	1.39698	0	FALSE	TRUE	0.154212	1.245	NA	FALSE	TRUE	0.490111	1.14038	NA
Q52KI8-S694	Srrm1-S694	FALSE	FALSE		46	(40,50]	gradual	FALSE	TRUE	0.531819	1.28763	NA	FALSE	FALSE	NA	1.31292	NA	FALSE	FALSE	NA	1.10012	NA
Q569Z6-S243	Thrap3-S243	FALSE	FALSE		46	(40,50]	gradual	FALSE	TRUE	8.28858e-06	1.35847	0	FALSE	TRUE	0.0999609	1.24792	NA	FALSE	TRUE	0.444932	1.14437	NA
Q569Z6-S315+S320	Thrap3-S315+S320	FALSE	FALSE		46	(40,50]	gradual	FALSE	TRUE	0.331204	1.26265	NA	FALSE	TRUE	0.153221	1.24904	NA	FALSE	FALSE	NA	1.22123	NA
Q6P5G6-S258	Ubxn7-S258	FALSE	FALSE		46	(40,50]	gradual	FALSE	TRUE	0.187533	2.39856	NA	FALSE	FALSE	NA	1.44816	NA	FALSE	FALSE	NA	1.73637	NA
Q80YV2-S394	Zc3hc1-S394	FALSE	FALSE	CDK1	46	(40,50]	gradual	FALSE	TRUE	0.057424	1.28741	NA	FALSE	TRUE	0.710336	1.10979	NA	FALSE	FALSE	NA	1.356	NA
Q8BTI8-S1338	Srrm2-S1338	FALSE	FALSE		46	(40,50]	gradual	FALSE	TRUE	0.555762	1.11032	NA	FALSE	TRUE	0.816999	1.06899	NA	FALSE	TRUE	0.923072	1.08145	NA
Q8BTI8-S962	Srrm2-S962	FALSE	FALSE		46	(40,50]	gradual	FALSE	TRUE	0.730107	1.16383	NA	FALSE	FALSE	NA	1.12971	NA	FALSE	FALSE	NA	1.06234	NA
Q8BTI8-T973+S984	Srrm2-T973+S984	FALSE	FALSE		46	(40,50]	gradual	FALSE	TRUE	0.0329573	1.35807	0	FALSE	FALSE	NA	1.27948	NA	FALSE	TRUE	0.791469	1.11644	NA
Q8K4L3-S857	Svil-S857	FALSE	FALSE		46	(40,50]	gradual	FALSE	TRUE	0.0567628	1.39248	NA	FALSE	TRUE	0.169507	1.28703	NA	FALSE	TRUE	0.284596	1.39374	NA
Q9ES52-S972	Inpp5d-S972	FALSE	FALSE	PKACA	46	(40,50]	gradual	FALSE	TRUE	7.33777e-05	1.41119	0	FALSE	TRUE	0.234583	1.24844	NA	FALSE	TRUE	0.854335	1.08988	NA
Q9JJA7-S366	Ccnl2-S366	FALSE	FALSE	DYRK1A	46	(40,50]	gradual	FALSE	TRUE	0.767976	1.06488	NA	FALSE	TRUE	0.860398	1.07817	NA	FALSE	TRUE	0.963499	1.05621	NA
O08784-S1242	Tcof1-S1242	FALSE	FALSE		47	(40,50]	gradual	FALSE	TRUE	0.345671	1.14647	NA	FALSE	TRUE	0.415404	1.17707	NA	FALSE	TRUE	0.995998	1.0326	NA
P67871-S209	Csnk2b-S209	FALSE	FALSE	CDK1	47	(40,50]	gradual	FALSE	TRUE	0.298479	1.16913	NA	FALSE	TRUE	0.636084	1.17385	NA	FALSE	TRUE	0.866558	1.07264	NA
P70429-S243	Evl-S243	FALSE	FALSE		47	(40,50]	gradual	FALSE	TRUE	0.0349121	1.28334	0	FALSE	FALSE	NA	1.24157	NA	FALSE	TRUE	0.44601	1.16877	NA
Q3UYC0-S123	Ppm1h-S123	FALSE	FALSE		47	(40,50]	gradual	FALSE	TRUE	0.417297	1.12081	NA	FALSE	TRUE	0.779922	1.07982	NA	FALSE	TRUE	0.727247	1.10485	NA
Q61136-S94	Prpf4b-S94	FALSE	FALSE		47	(40,50]	gradual	FALSE	TRUE	0.862749	1.08669	NA	FALSE	TRUE	0.784421	1.08755	NA	FALSE	TRUE	0.893436	1.09907	NA
Q6P1G0-S646	Heatr6-S646	FALSE	FALSE		47	(40,50]	gradual	FALSE	TRUE	0.930187	1.06687	NA	FALSE	TRUE	0.447957	1.29061	NA	FALSE	TRUE	0.984648	1.05856	NA
Q8CHY6-S96	Gatad2a-S96	FALSE	FALSE	AMPKA1	47	(40,50]	gradual	FALSE	TRUE	0.392088	1.14066	NA	FALSE	TRUE	0.554969	1.13596	NA	FALSE	TRUE	0.254903	1.20423	NA
Q99NB9-T244	Sf3b1-T244	FALSE	FALSE	CDK2	47	(40,50]	gradual	FALSE	TRUE	0.0585656	1.23829	NA	FALSE	TRUE	0.560896	1.12955	NA	FALSE	TRUE	0.76326	1.13136	NA
Q9Z0R6-T836	Itsn2-T836	FALSE	FALSE		47	(40,50]	gradual	FALSE	TRUE	0.00570426	1.42763	0	FALSE	TRUE	0.614526	1.16696	NA	FALSE	TRUE	0.831547	1.11439	NA
P49312-S4	Hnrnpa1-S4	FALSE	FALSE		48	(40,50]	gradual	FALSE	TRUE	0.697126	1.18837	NA	FALSE	TRUE	0.946526	1.10134	NA	FALSE	FALSE	NA	1.14164	NA
Q52KI8-S572	Srrm1-S572	FALSE	FALSE		48	(40,50]	gradual	FALSE	TRUE	0.431736	1.12474	NA	FALSE	TRUE	0.696643	1.09359	NA	FALSE	TRUE	0.927096	1.05532	NA
Q5SW19-S1300	Cluh-S1300	FALSE	FALSE		48	(40,50]	gradual	FALSE	TRUE	0.505588	1.23043	NA	FALSE	FALSE	NA	1.15444	NA	FALSE	TRUE	0.533395	1.20533	NA
Q61687-S766	Atrx-S766	FALSE	FALSE		48	(40,50]	gradual	FALSE	TRUE	7.1818e-05	1.46208	0	FALSE	TRUE	0.0743719	1.29821	NA	FALSE	TRUE	0.367718	1.21118	NA
Q64337-S24	Sqstm1-S24	FALSE	FALSE		48	(40,50]	gradual	FALSE	TRUE	0.595354	1.15656	NA	FALSE	TRUE	0.544313	1.24016	NA	FALSE	TRUE	0.725722	1.16828	NA
Q6NXI6-T503	Rprd2-T503	FALSE	FALSE		48	(40,50]	gradual	FALSE	TRUE	0.361885	1.15537	NA	FALSE	TRUE	0.441665	1.1688	NA	FALSE	TRUE	0.0326215	1.25104	0
Q7TPV4-T8	Mybbp1a-T8	FALSE	FALSE		48	(40,50]	gradual	FALSE	TRUE	0.372898	1.21541	NA	FALSE	FALSE	NA	1.20099	NA	FALSE	TRUE	0.860287	1.0564	NA
Q8CH25-S289	Sltm-S289	FALSE	FALSE		48	(40,50]	gradual	FALSE	TRUE	0.212378	1.17493	NA	FALSE	TRUE	0.45956	1.17006	NA	FALSE	TRUE	0.974707	1.05591	NA
Q8K352-S149	Sash3-S149	FALSE	FALSE		48	(40,50]	gradual	FALSE	TRUE	0.551525	1.28315	NA	FALSE	FALSE	NA	1.54636	NA	FALSE	FALSE	NA	1.37924	NA
Q8K3W3-S145	Casc3-S145	FALSE	FALSE		48	(40,50]	gradual	FALSE	TRUE	0.760068	1.1258	NA	FALSE	TRUE	0.846725	1.09409	NA	FALSE	TRUE	0.91997	1.14413	NA
O35954-S621	Pitpnm1-S621	FALSE	FALSE		49	(40,50]	gradual	FALSE	TRUE	0.216965	1.31005	NA	FALSE	TRUE	0.424369	1.24104	NA	FALSE	FALSE	NA	1.18555	NA
Q4VA53-S1356	Pds5b-S1356	FALSE	FALSE		49	(40,50]	gradual	FALSE	TRUE	0.190706	1.17589	NA	FALSE	TRUE	0.44068	1.14152	NA	FALSE	TRUE	0.939896	1.06916	NA
Q8BTI8-S1214	Srrm2-S1214	FALSE	FALSE		49	(40,50]	gradual	FALSE	TRUE	0.90716	1.03722	NA	FALSE	TRUE	0.531089	1.09747	NA	FALSE	TRUE	0.997871	1.02535	NA
Q8C503-S166	Sit1-S166	FALSE	FALSE		49	(40,50]	gradual	FALSE	TRUE	0.0548238	1.45898	NA	FALSE	TRUE	0.0260278	1.34029	0	FALSE	FALSE	NA	1.33029	NA
Q9DBS9-S272	Osbpl3-S272	FALSE	FALSE		49	(40,50]	gradual	FALSE	TRUE	0.121998	1.17094	NA	FALSE	TRUE	0.684563	1.12322	NA	FALSE	TRUE	0.990601	1.05753	NA
Q9R1C7-S884	Prpf40a-S884	FALSE	FALSE		49	(40,50]	gradual	FALSE	TRUE	0.191648	1.20573	NA	FALSE	FALSE	NA	1.15839	NA	FALSE	FALSE	NA	1.19791	NA
A2APB8-T113	Tpx2-T113	FALSE	FALSE		50	(40,50]	gradual	FALSE	TRUE	0.0131739	1.39031	0	FALSE	TRUE	0.570039	1.24158	NA	FALSE	TRUE	0.623139	1.14857	NA
O08784-T1114	Tcof1-T1114	FALSE	FALSE		50	(40,50]	gradual	FALSE	TRUE	0.678681	1.10169	NA	FALSE	TRUE	0.353766	1.22374	NA	FALSE	TRUE	0.980662	1.03965	NA
O35892-S314	Sp100-S314	FALSE	FALSE		50	(40,50]	gradual	FALSE	TRUE	0.312614	1.1076	NA	FALSE	TRUE	0.629235	1.09694	NA	FALSE	TRUE	0.920269	1.07484	NA
O88622-T137	Parg-T137	FALSE	FALSE		50	(40,50]	gradual	FALSE	TRUE	0.0918455	1.2548	NA	FALSE	TRUE	0.813554	1.11277	NA	FALSE	TRUE	0.769681	1.1351	NA
P13405-T367	Rb1-T367	FALSE	FALSE	CDK1;CDK2;CDK4	50	(40,50]	gradual	FALSE	TRUE	0.0101879	1.33902	0	FALSE	TRUE	0.581979	1.15696	NA	FALSE	TRUE	0.568491	1.17249	NA
P58334-T102	Klf16-T102	FALSE	FALSE		50	(40,50]	gradual	FALSE	TRUE	0.585942	1.11614	NA	FALSE	FALSE	NA	1.28221	NA	FALSE	FALSE	NA	1.1849	NA
P70452-S117	Stx4-S117	FALSE	FALSE		50	(40,50]	gradual	FALSE	TRUE	0.20712	1.40669	NA	FALSE	TRUE	0.270014	1.36283	NA	FALSE	FALSE	NA	1.16476	NA
Q05512-S409	Mark2-S409	FALSE	FALSE		50	(40,50]	gradual	FALSE	TRUE	0.219391	1.70066	NA	FALSE	FALSE	NA	1.46546	NA	FALSE	FALSE	NA	1.46487	NA
Q3TLH4-S2644	Prrc2c-S2644	FALSE	FALSE		50	(40,50]	gradual	FALSE	TRUE	0.142372	1.43757	NA	FALSE	FALSE	NA	1.28133	NA	FALSE	FALSE	NA	1.26136	NA
Q3TXS7-T270	Psmd1-T270	FALSE	FALSE		50	(40,50]	gradual	FALSE	TRUE	0.800574	1.19261	NA	FALSE	TRUE	0.526332	1.13958	NA	FALSE	FALSE	NA	1.2435	NA
Q61656-Y202	Ddx5-Y202	FALSE	FALSE		50	(40,50]	gradual	FALSE	TRUE	0.707322	1.17042	NA	FALSE	TRUE	0.549734	1.18233	NA	FALSE	TRUE	0.835898	1.13886	NA
Q80U28-S1237	Madd-S1237	FALSE	FALSE		50	(40,50]	gradual	FALSE	TRUE	0.108558	1.21637	NA	FALSE	TRUE	0.663098	1.32478	NA	FALSE	TRUE	0.885283	1.11349	NA
Q8C2K5-S845	Rasal3-S845	FALSE	FALSE		50	(40,50]	gradual	FALSE	TRUE	0.545749	1.21265	NA	FALSE	FALSE	NA	1.25383	NA	FALSE	FALSE	NA	1.09665	NA
Q9WUU9-S1915	Mcm3ap-S1915	FALSE	FALSE		50	(40,50]	gradual	FALSE	TRUE	0.777715	1.08165	NA	FALSE	FALSE	NA	1.19746	NA	FALSE	TRUE	0.187946	1.11453	NA
P49312-S6	Hnrnpa1-S6	FALSE	FALSE	P70S6KB	51	(50,60]	gradual	FALSE	TRUE	0.451393	1.13076	NA	FALSE	TRUE	0.438905	1.11958	NA	FALSE	TRUE	0.910338	1.07887	NA
P70268-T918	Pkn1-T918	FALSE	FALSE		51	(50,60]	gradual	FALSE	TRUE	0.975007	1.05317	NA	FALSE	FALSE	NA	1.38139	NA	FALSE	TRUE	0.705412	1.12703	NA
Q52KI8-T404+S400	Srrm1-T404+S400	FALSE	FALSE		51	(50,60]	gradual	FALSE	TRUE	0.708015	1.0832	NA	FALSE	TRUE	0.730473	1.0961	NA	FALSE	TRUE	0.977347	1.0554	NA
Q60875-S955	Arhgef2-S955	FALSE	FALSE		51	(50,60]	gradual	FALSE	TRUE	0.00478511	1.30164	0	FALSE	FALSE	NA	1.71263	NA	FALSE	TRUE	0.320596	1.08283	NA
Q8BTI8-S1278	Srrm2-S1278	FALSE	FALSE		51	(50,60]	gradual	FALSE	TRUE	0.63199	1.11426	NA	FALSE	TRUE	0.479186	1.14703	NA	FALSE	TRUE	0.956961	1.06642	NA
Q91ZW3-S65	Smarca5-S65	FALSE	FALSE		51	(50,60]	gradual	FALSE	TRUE	0.315831	1.18426	NA	FALSE	TRUE	0.354983	1.20579	NA	FALSE	TRUE	0.753667	1.2913	NA
Q9EPQ8-T590	Tcf20-T590	FALSE	FALSE		51	(50,60]	gradual	FALSE	TRUE	0.53362	1.43304	NA	FALSE	FALSE	NA	1.17335	NA	FALSE	FALSE	NA	1.23863	NA
A2A6A1-S735	Gpatch8-S735	FALSE	FALSE		52	(50,60]	gradual	FALSE	TRUE	0.000500263	1.43222	0	FALSE	TRUE	0.0343643	1.30163	0	FALSE	TRUE	0.457798	1.15661	NA
A2AB59-S459	Arhgap27-S459	FALSE	FALSE		52	(50,60]	gradual	FALSE	TRUE	0.041938	1.51946	0	FALSE	TRUE	0.529473	1.29893	NA	FALSE	TRUE	0.467313	1.35206	NA
E9Q1P8-T387	Irf2bp2-T387	FALSE	FALSE		52	(50,60]	gradual	FALSE	TRUE	0.730869	1.16157	NA	FALSE	FALSE	NA	1.50513	NA	FALSE	TRUE	0.576139	1.08368	NA
O35892-T182	Sp100-T182	FALSE	FALSE		52	(50,60]	gradual	FALSE	TRUE	0.674218	1.25674	NA	FALSE	FALSE	NA	1.08427	NA	FALSE	TRUE	0.653398	1.20799	NA
O70161-S554	Pip5k1c-S554	FALSE	FALSE	P70S6K;AKT2;AKT1	52	(50,60]	gradual	FALSE	TRUE	0.00886679	1.37991	0	FALSE	FALSE	NA	1.26063	NA	FALSE	TRUE	0.246912	1.31481	NA
P23198-S95	Cbx3-S95	FALSE	FALSE		52	(50,60]	gradual	FALSE	TRUE	0.41934	1.15401	NA	FALSE	TRUE	0.60894	1.1408	NA	FALSE	TRUE	0.914032	1.06858	NA
Q60902-S229	Eps15l1-S229	FALSE	FALSE		52	(50,60]	gradual	FALSE	TRUE	0.0814392	1.23902	NA	FALSE	TRUE	0.906494	1.08342	NA	FALSE	TRUE	0.667228	1.17475	NA
Q6GYP7-S772	Ralgapa1-S772	FALSE	FALSE		52	(50,60]	gradual	FALSE	TRUE	0.580386	1.15182	NA	FALSE	TRUE	0.373941	1.15821	NA	FALSE	TRUE	0.940031	1.09678	NA
Q6P9L6-S568	Kif15-S568	FALSE	FALSE		52	(50,60]	gradual	FALSE	TRUE	0.612592	1.10787	NA	FALSE	TRUE	0.44693	1.11974	NA	FALSE	TRUE	0.425766	1.14758	NA
Q7TT18-S112	Atf7ip-S112	FALSE	FALSE		52	(50,60]	gradual	FALSE	TRUE	0.765427	1.09041	NA	FALSE	TRUE	0.539999	1.14727	NA	FALSE	TRUE	0.94794	1.07873	NA
Q8VDP4-S626	Ccar2-S626	FALSE	FALSE		52	(50,60]	gradual	FALSE	TRUE	0.600764	1.10981	NA	FALSE	TRUE	0.913463	1.07235	NA	FALSE	TRUE	0.946843	1.07086	NA
Q99PV8-T376	Bcl11b-T376	FALSE	FALSE		52	(50,60]	gradual	FALSE	TRUE	0.173159	1.14447	NA	FALSE	TRUE	0.163818	1.2513	NA	FALSE	TRUE	0.999435	1.01386	NA
Q9WU62-S454	Incenp-S454	FALSE	FALSE		52	(50,60]	gradual	FALSE	TRUE	0.427264	1.11838	NA	FALSE	TRUE	0.402122	1.13757	NA	FALSE	FALSE	NA	1.11626	NA
Q9Z0R6-S841	Itsn2-S841	FALSE	FALSE		52	(50,60]	gradual	FALSE	TRUE	0.00061278	1.46128	0	FALSE	TRUE	0.155957	1.29039	NA	FALSE	TRUE	0.744946	1.14629	NA
B1AX39-S117	Zcchc7-S117	FALSE	FALSE		53	(50,60]	gradual	FALSE	TRUE	0.344506	1.13011	NA	FALSE	TRUE	0.754196	1.12311	NA	FALSE	FALSE	NA	1.09526	NA
O08582-S25+S6	Gtpbp1-S25+S6	FALSE	FALSE		53	(50,60]	gradual	FALSE	TRUE	0.451041	1.29237	NA	FALSE	FALSE	NA	1.1436	NA	FALSE	TRUE	0.78187	1.17987	NA
P51612-S349	Xpc-S349	FALSE	FALSE		53	(50,60]	gradual	FALSE	TRUE	0.576158	1.26566	NA	FALSE	FALSE	NA	1.04731	NA	FALSE	FALSE	NA	1.1474	NA
Q3TLH4-S2646	Prrc2c-S2646	FALSE	FALSE		53	(50,60]	gradual	FALSE	TRUE	2.56478e-05	1.41104	0	FALSE	TRUE	0.0894472	1.2519	NA	FALSE	TRUE	0.667537	1.10311	NA
Q60823-T451	Akt2-T451	FALSE	FALSE		53	(50,60]	gradual	FALSE	TRUE	0.390465	1.36949	NA	FALSE	FALSE	NA	1.38622	NA	FALSE	FALSE	NA	1.13121	NA
Q61161-S328	Map4k2-S328	FALSE	FALSE		53	(50,60]	gradual	FALSE	TRUE	0.00762528	1.31652	0	FALSE	TRUE	0.337424	1.16115	NA	FALSE	TRUE	0.699211	1.12349	NA
Q6A0A2-S601	Larp4b-S601	FALSE	FALSE		53	(50,60]	gradual	FALSE	TRUE	0.0338214	1.20398	0	FALSE	TRUE	0.825362	1.10675	NA	FALSE	TRUE	0.871679	1.10906	NA
Q80X50-S490	Ubap2l-S490	FALSE	FALSE		53	(50,60]	gradual	FALSE	TRUE	0.611801	1.17472	NA	FALSE	TRUE	0.976479	1.0428	NA	FALSE	TRUE	0.72486	1.17582	NA
Q8BTI8-S392	Srrm2-S392	FALSE	FALSE		53	(50,60]	gradual	FALSE	TRUE	0.217196	1.25117	NA	FALSE	TRUE	0.155951	1.57126	NA	FALSE	TRUE	0.290759	1.23757	NA
Q91VL8-S200	Terf2ip-S200	FALSE	FALSE	CDK2	53	(50,60]	gradual	FALSE	TRUE	0.717486	1.09555	NA	FALSE	TRUE	0.343723	1.1461	NA	FALSE	TRUE	0.998401	1.02635	NA
Q9DBE9-S576	Ftsj3-S576	FALSE	FALSE		53	(50,60]	gradual	FALSE	TRUE	0.615158	1.09203	NA	FALSE	TRUE	0.933284	1.07927	NA	FALSE	TRUE	0.953383	1.09446	NA
Q9QXG4-S267	Acss2-S267	FALSE	FALSE		53	(50,60]	gradual	FALSE	TRUE	0.566615	1.20652	NA	FALSE	TRUE	0.969621	1.0886	NA	FALSE	TRUE	0.647942	1.17026	NA
O88907-S485	Pias1-S485	FALSE	FALSE		54	(50,60]	gradual	FALSE	TRUE	0.0843547	1.36322	NA	FALSE	TRUE	0.671864	1.18452	NA	FALSE	FALSE	NA	1.18253	NA
O88907-T487	Pias1-T487	FALSE	FALSE		54	(50,60]	gradual	FALSE	TRUE	0.801766	1.10218	NA	FALSE	TRUE	0.899284	1.05575	NA	FALSE	TRUE	0.472591	1.13591	NA
P54276-S63	Msh6-S63	FALSE	FALSE		54	(50,60]	gradual	FALSE	TRUE	0.737895	1.06049	NA	FALSE	TRUE	0.73672	1.07823	NA	FALSE	TRUE	0.983932	1.02785	NA
Q3THK3-T331	Gtf2f1-T331	FALSE	FALSE		54	(50,60]	gradual	FALSE	TRUE	0.333174	1.11654	NA	FALSE	TRUE	0.456978	1.11862	NA	FALSE	TRUE	0.996777	1.02893	NA
Q3TLH4-S2649	Prrc2c-S2649	FALSE	FALSE		54	(50,60]	gradual	FALSE	TRUE	0.0305499	1.33243	0	FALSE	TRUE	0.452279	1.22669	NA	FALSE	FALSE	NA	1.11636	NA
Q3TLH4-T2645	Prrc2c-T2645	FALSE	FALSE		54	(50,60]	gradual	FALSE	TRUE	0.00367431	1.29323	0	FALSE	FALSE	NA	1.4099	NA	FALSE	TRUE	0.864669	1.08703	NA
Q3UHJ0-T618+S622	Aak1-T618+S622	FALSE	FALSE		54	(50,60]	gradual	FALSE	TRUE	0.304712	1.12543	NA	FALSE	TRUE	0.360187	1.13546	NA	FALSE	TRUE	0.988934	1.03964	NA
Q3UZA1-S216	Rcsd1-S216	FALSE	FALSE		54	(50,60]	gradual	FALSE	TRUE	0.0717966	1.53771	NA	FALSE	TRUE	0.376298	1.24873	NA	FALSE	FALSE	NA	1.3398	NA
Q3V3V9-S1258	Carmil2-S1258;Rltpr-S1258	FALSE	FALSE		54	(50,60]	gradual	FALSE	TRUE	0.137777	1.43564	NA	FALSE	FALSE	NA	1.66309	NA	FALSE	FALSE	NA	1.27479	NA
Q62018-S941	Ctr9-S941	FALSE	FALSE		54	(50,60]	gradual	FALSE	TRUE	0.394963	1.4591	NA	FALSE	FALSE	NA	1.2558	NA	FALSE	FALSE	NA	1.0985	NA
Q64012-S270	Raly-S270	FALSE	FALSE		54	(50,60]	gradual	FALSE	TRUE	0.149172	1.20029	NA	FALSE	TRUE	0.569757	1.11623	NA	FALSE	TRUE	0.783163	1.10895	NA
Q6P4S8-S1320	Ints1-S1320	FALSE	FALSE		54	(50,60]	gradual	FALSE	TRUE	0.821503	1.14982	NA	FALSE	FALSE	NA	1.21757	NA	FALSE	FALSE	NA	1.13608	NA
Q80X50-S487	Ubap2l-S487	FALSE	FALSE		54	(50,60]	gradual	FALSE	TRUE	0.266457	1.19537	NA	FALSE	TRUE	0.324693	1.19697	NA	FALSE	TRUE	0.995689	1.0395	NA
Q8BLB7-S605	L3mbtl3-S605	FALSE	FALSE		54	(50,60]	gradual	FALSE	TRUE	0.0247851	1.31306	0	FALSE	TRUE	0.168605	1.24593	NA	FALSE	FALSE	NA	1.18007	NA
Q8BVK9-S214	Sp110-S214	FALSE	FALSE		54	(50,60]	gradual	FALSE	TRUE	0.507582	1.13394	NA	FALSE	TRUE	0.575031	1.11042	NA	FALSE	TRUE	0.913309	1.08708	NA
Q8BZN6-S1232	Dock10-S1232	FALSE	FALSE		54	(50,60]	gradual	FALSE	TRUE	0.0789968	1.26074	NA	FALSE	TRUE	0.617374	1.21805	NA	FALSE	TRUE	0.809446	1.09634	NA
Q8K4I3-S124	Arhgef6-S124	FALSE	FALSE		54	(50,60]	gradual	FALSE	TRUE	0.224838	1.95562	NA	FALSE	FALSE	NA	2.2364	NA	FALSE	FALSE	NA	1.39159	NA
Q9CPN8-S184	Igf2bp3-S184	FALSE	FALSE		54	(50,60]	gradual	FALSE	TRUE	0.295431	1.09311	NA	FALSE	TRUE	0.296096	1.15176	NA	FALSE	TRUE	0.716679	1.10082	NA
Q9QVP9-S375	Ptk2b-S375	FALSE	FALSE		54	(50,60]	gradual	FALSE	TRUE	0.329458	1.1232	NA	FALSE	TRUE	0.523219	1.09218	NA	FALSE	TRUE	0.625802	1.12923	NA
Q9WUU9-T1916	Mcm3ap-T1916	FALSE	FALSE		54	(50,60]	gradual	FALSE	TRUE	0.989831	1.04742	NA	FALSE	TRUE	0.169824	1.23582	NA	FALSE	TRUE	0.7825	1.11256	NA
O35892-S190	Sp100-S190	FALSE	FALSE		55	(50,60]	gradual	FALSE	TRUE	0.172993	1.20663	NA	FALSE	TRUE	0.315752	1.23553	NA	FALSE	TRUE	0.853297	1.07643	NA
P01897|P01899-Y344|344	H2-L|H2-D1-Y344|344	FALSE	FALSE		55	(50,60]	gradual	FALSE	FALSE	NA	2.31083	NA	FALSE	FALSE	NA	1.97681	NA	FALSE	FALSE	NA	1.23631	NA
P14733|P21619-S394|385	Lmnb1|Lmnb2-S394|385	FALSE	FALSE	CDK1	55	(50,60]	gradual	FALSE	TRUE	0.0521948	1.13678	NA	FALSE	TRUE	0.891721	1.09338	NA	FALSE	TRUE	0.994221	1.0428	NA
P15702-T309	Spn-T309	FALSE	FALSE		55	(50,60]	gradual	FALSE	TRUE	0.0384235	1.40073	0	FALSE	FALSE	NA	1.20993	NA	FALSE	TRUE	0.218096	1.38488	NA
P70671-S135	Irf3-S135	FALSE	FALSE	DNAPK	55	(50,60]	gradual	FALSE	TRUE	0.00208233	1.32814	0	FALSE	TRUE	0.297174	1.16618	NA	FALSE	TRUE	0.701623	1.11099	NA
Q3U9G9-S65	Lbr-S65	FALSE	FALSE		55	(50,60]	gradual	FALSE	TRUE	0.0726031	1.18757	NA	FALSE	TRUE	0.775716	1.1403	NA	FALSE	FALSE	NA	1.10212	NA
Q505F5-S293	Lrrc47-S293	FALSE	FALSE		55	(50,60]	gradual	FALSE	TRUE	0.190316	1.2449	NA	FALSE	TRUE	0.675065	1.19301	NA	FALSE	TRUE	0.954245	1.06853	NA
Q69ZF3-S893	Gba2-S893	FALSE	FALSE		55	(50,60]	gradual	FALSE	TRUE	0.810827	1.08131	NA	FALSE	TRUE	0.598543	1.15002	NA	FALSE	TRUE	0.790944	1.09847	NA
Q6DID3-S617	Scaf8-S617	FALSE	FALSE		55	(50,60]	gradual	FALSE	TRUE	0.570336	1.14415	NA	FALSE	TRUE	0.73014	1.12839	NA	FALSE	TRUE	0.948539	1.08217	NA
Q6NXI6-S504	Rprd2-S504	FALSE	FALSE		55	(50,60]	gradual	FALSE	TRUE	0.53187	1.11927	NA	FALSE	TRUE	0.0489559	1.35097	0	FALSE	TRUE	0.0414572	1.23744	0
Q7TPV4-T1277	Mybbp1a-T1277	FALSE	FALSE		55	(50,60]	gradual	FALSE	TRUE	0.257289	1.56588	NA	FALSE	TRUE	0.958984	1.30146	NA	FALSE	TRUE	0.977766	1.17311	NA
Q7TQH0-S597	Atxn2l-S597	FALSE	FALSE		55	(50,60]	gradual	FALSE	TRUE	0.00228665	1.44326	0	FALSE	TRUE	0.559375	1.14533	NA	FALSE	TRUE	0.504088	1.18944	NA
Q8BZR9-S25	Ncbp3-S25	FALSE	FALSE		55	(50,60]	gradual	FALSE	TRUE	0.412451	1.15906	NA	FALSE	TRUE	0.792033	1.09491	NA	FALSE	TRUE	0.777379	1.11516	NA
Q8C7E9-S579	Cstf2t-S579	FALSE	FALSE		55	(50,60]	gradual	FALSE	TRUE	0.553231	1.12901	NA	FALSE	TRUE	0.380406	1.20727	NA	FALSE	FALSE	NA	1.2756	NA
Q8JZX4-T224	Rbm17-T224	FALSE	FALSE		55	(50,60]	gradual	FALSE	TRUE	0.0232829	1.42097	0	FALSE	FALSE	NA	1.49859	NA	FALSE	TRUE	0.972284	1.14485	NA
Q8K2F0-S260	Brd3-S260	FALSE	FALSE		55	(50,60]	gradual	FALSE	TRUE	0.49407	1.12497	NA	FALSE	TRUE	0.276376	1.16745	NA	FALSE	TRUE	0.985196	1.03413	NA
Q8VHR5-S487	Gatad2b-S487	FALSE	FALSE		55	(50,60]	gradual	FALSE	TRUE	0.0236939	1.34709	0	FALSE	TRUE	0.748768	1.11683	NA	FALSE	TRUE	0.0706521	1.3107	NA
Q99NB9-S242	Sf3b1-S242	FALSE	FALSE		55	(50,60]	gradual	FALSE	TRUE	0.00584177	1.28301	0	FALSE	TRUE	0.0519811	1.33247	NA	FALSE	TRUE	0.602992	1.15345	NA
Q9DBR1-T478	Xrn2-T478	FALSE	FALSE		55	(50,60]	gradual	FALSE	TRUE	0.103718	1.23229	NA	FALSE	TRUE	0.892732	1.09263	NA	FALSE	TRUE	0.89275	1.11084	NA
Q9ES52-T964	Inpp5d-T964	FALSE	FALSE	PKACA	55	(50,60]	gradual	FALSE	TRUE	0.171061	1.31094	NA	FALSE	TRUE	0.818231	1.16648	NA	FALSE	TRUE	0.948709	1.08705	NA
O54957-S39	Lat-S39	FALSE	FALSE		56	(50,60]	gradual	FALSE	TRUE	0.0196489	1.25677	0	FALSE	TRUE	0.0918363	1.18077	NA	FALSE	TRUE	0.980688	1.07667	NA
P22682-S481	Cbl-S481	FALSE	FALSE		56	(50,60]	gradual	FALSE	TRUE	0.568933	1.14242	NA	FALSE	TRUE	0.163477	1.27177	NA	FALSE	TRUE	0.464501	1.12965	NA
P46414-S178	Cdkn1b-S178	FALSE	FALSE	ERK1-2	56	(50,60]	gradual	FALSE	TRUE	0.998212	1.0248	NA	FALSE	TRUE	0.396493	1.2063	NA	FALSE	TRUE	0.93628	1.04903	NA
P51859-S165	Hdgf-S165	FALSE	FALSE		56	(50,60]	gradual	FALSE	TRUE	0.681774	1.08226	NA	FALSE	TRUE	0.595123	1.08077	NA	FALSE	TRUE	0.784301	1.09812	NA
P70399-S267	Tp53bp1-S267	FALSE	FALSE		56	(50,60]	gradual	FALSE	TRUE	0.881198	1.07394	NA	FALSE	TRUE	0.329218	1.14844	NA	FALSE	TRUE	0.989758	1.05259	NA
P70445-T46	Eif4ebp2-T46	FALSE	FALSE	MTOR;GSK3B;P38A;ERK1-2	56	(50,60]	gradual	FALSE	TRUE	0.0223447	1.38591	0	FALSE	TRUE	0.124421	1.34579	NA	FALSE	FALSE	NA	1.07981	NA
Q61990-S185	Pcbp2-S185	FALSE	FALSE		56	(50,60]	gradual	FALSE	TRUE	0.0144068	1.27593	0	FALSE	TRUE	0.19973	1.23008	NA	FALSE	TRUE	0.849094	1.18389	NA
Q6DFV5-S1786	Helz-S1786	FALSE	FALSE		56	(50,60]	gradual	FALSE	TRUE	0.026638	1.40313	0	FALSE	FALSE	NA	1.18354	NA	FALSE	TRUE	0.287135	1.20508	NA
Q6Y7W8-T383	Gigyf2-T383	FALSE	FALSE		56	(50,60]	gradual	FALSE	TRUE	0.160783	1.20259	NA	FALSE	TRUE	0.541124	1.16079	NA	FALSE	TRUE	0.696761	1.17895	NA
Q80TG1-S249	Kansl1-S249	FALSE	FALSE		56	(50,60]	gradual	FALSE	TRUE	0.702305	1.07434	NA	FALSE	TRUE	0.561201	1.07935	NA	FALSE	TRUE	0.986493	1.05235	NA
Q8BTI8-S2535	Srrm2-S2535	FALSE	FALSE		56	(50,60]	gradual	FALSE	TRUE	0.942038	1.03334	NA	FALSE	TRUE	0.518638	1.10473	NA	FALSE	TRUE	0.999033	1.01966	NA
Q8CGZ0-S826	Cherp-S826	FALSE	FALSE		56	(50,60]	gradual	FALSE	TRUE	0.571725	1.0556	NA	FALSE	TRUE	0.909838	1.10322	NA	FALSE	TRUE	0.816113	1.13015	NA
Q8K019-S289	Bclaf1-S289	FALSE	FALSE		56	(50,60]	gradual	FALSE	TRUE	0.653793	1.13221	NA	FALSE	TRUE	0.590564	1.18332	NA	FALSE	TRUE	0.975066	1.03655	NA
Q8R3Y8-S384	Irf2bp1-S384	FALSE	FALSE		56	(50,60]	gradual	FALSE	TRUE	0.577081	1.12225	NA	FALSE	TRUE	0.935073	1.05676	NA	FALSE	TRUE	0.936823	1.06799	NA
Q8VDM6-S195	Hnrnpul1-S195	FALSE	FALSE		56	(50,60]	gradual	FALSE	TRUE	0.252728	1.16968	NA	FALSE	TRUE	0.0831877	1.20417	NA	FALSE	TRUE	0.669191	1.16603	NA
Q921T2-S140	Tor1aip1-S140	FALSE	FALSE	CDK2	56	(50,60]	gradual	FALSE	TRUE	0.251431	1.21979	NA	FALSE	TRUE	0.671273	1.14646	NA	FALSE	TRUE	0.671124	1.14885	NA
Q99L02-T235	Pagr1a-T235	FALSE	FALSE		56	(50,60]	gradual	FALSE	TRUE	0.267582	1.2679	NA	FALSE	FALSE	NA	1.18545	NA	FALSE	FALSE	NA	1.1667	NA
O54824-S917	Il16-S917	FALSE	FALSE		57	(50,60]	gradual	FALSE	TRUE	0.000181051	1.42912	0	FALSE	TRUE	0.39062	1.20324	NA	FALSE	TRUE	0.821002	1.10604	NA
P04370-S112	Mbp-S112	FALSE	FALSE		57	(50,60]	gradual	FALSE	TRUE	0.0385776	1.99796	0	FALSE	FALSE	NA	1.70148	NA	FALSE	TRUE	0.800771	1.38533	NA
P11440|P97377|Q80YP0-T14|14|14	Cdk2|Cdk1|Cdk3-T14|14|14	FALSE	FALSE		57	(50,60]	gradual	FALSE	TRUE	0.308253	1.1688	NA	FALSE	FALSE	NA	1.18474	NA	FALSE	TRUE	0.788544	1.10537	NA
P19973-T235	Lsp1-T235	FALSE	FALSE		57	(50,60]	gradual	FALSE	TRUE	0.00072695	1.3866	0	FALSE	TRUE	0.210825	1.19907	NA	FALSE	TRUE	0.544641	1.14686	NA
P33611-S152	Pola2-S152	FALSE	FALSE		57	(50,60]	gradual	FALSE	TRUE	0.579713	1.08198	NA	FALSE	FALSE	NA	1.04867	NA	FALSE	TRUE	0.959433	1.05688	NA
Q5U4C3-S240	Scaf1-S240	FALSE	FALSE		57	(50,60]	gradual	FALSE	TRUE	0.88083	1.18387	NA	FALSE	TRUE	0.909316	1.10581	NA	FALSE	FALSE	NA	1.21098	NA
Q6P1G0-S645	Heatr6-S645	FALSE	FALSE		57	(50,60]	gradual	FALSE	TRUE	0.874425	1.16059	NA	FALSE	FALSE	NA	1.37072	NA	FALSE	FALSE	NA	1.2248	NA
Q6PDM2-Y189	Srsf1-Y189	FALSE	FALSE		57	(50,60]	gradual	FALSE	FALSE	NA	1.53806	NA	FALSE	FALSE	NA	1.69851	NA	FALSE	FALSE	NA	1.42572	NA
Q8BTI8-S1339	Srrm2-S1339	FALSE	FALSE		57	(50,60]	gradual	FALSE	TRUE	0.867511	1.05777	NA	FALSE	TRUE	0.718609	1.07637	NA	FALSE	TRUE	0.98745	1.02946	NA
Q9CQS8-S14	Sec61b-S14	FALSE	FALSE		57	(50,60]	gradual	FALSE	TRUE	0.803613	1.16847	NA	FALSE	TRUE	0.67513	1.20299	NA	FALSE	FALSE	NA	1.07161	NA
Q9CW03-S1067	Smc3-S1067	FALSE	FALSE	CK2A1;CK2A2	57	(50,60]	gradual	FALSE	TRUE	0.650792	1.20148	NA	FALSE	TRUE	0.302392	1.21192	NA	FALSE	FALSE	NA	1.1913	NA
Q9JIK5-S144	Ddx21-S144	FALSE	FALSE		57	(50,60]	gradual	FALSE	TRUE	0.635964	1.13758	NA	FALSE	TRUE	0.792634	1.10231	NA	FALSE	TRUE	0.789216	1.13566	NA
Q9JJY4-S569	Ddx20-S569	FALSE	FALSE		57	(50,60]	gradual	FALSE	TRUE	0.205979	1.14651	NA	FALSE	TRUE	0.500115	1.10849	NA	FALSE	TRUE	0.933457	1.05155	NA
O55201-T661	Supt5h-T661	FALSE	FALSE		58	(50,60]	gradual	FALSE	TRUE	0.731637	1.21093	NA	FALSE	TRUE	0.988582	1.07254	NA	FALSE	FALSE	NA	1.13205	NA
O70250|Q9DBJ1-Y92|92	Pgam1|Pgam2-Y92|92	FALSE	FALSE		58	(50,60]	gradual	FALSE	TRUE	0.820358	1.06585	NA	FALSE	TRUE	0.67392	1.07528	NA	FALSE	TRUE	0.51267	1.09657	NA
O70310-S47	Nmt1-S47	FALSE	FALSE		58	(50,60]	gradual	FALSE	TRUE	0.798211	1.04321	NA	FALSE	TRUE	0.576139	1.10242	NA	FALSE	TRUE	0.998509	1.0282	NA
P70372-S202	Elavl1-S202	FALSE	FALSE	CDK1;CDK2;CDK5	58	(50,60]	gradual	FALSE	TRUE	0.150929	1.21955	NA	FALSE	TRUE	0.638154	1.20649	NA	FALSE	TRUE	0.495102	1.09586	NA
Q3UHJ0-T604	Aak1-T604	FALSE	FALSE		58	(50,60]	gradual	FALSE	TRUE	0.837973	1.05138	NA	FALSE	TRUE	0.351798	1.13193	NA	FALSE	TRUE	0.997146	1.02827	NA
Q6DFV5-S1785	Helz-S1785	FALSE	FALSE		58	(50,60]	gradual	FALSE	TRUE	0.00347714	1.49205	0	FALSE	TRUE	0.447953	1.22223	NA	FALSE	TRUE	0.666949	1.20697	NA
Q6P6L0-S789	Filip1l-S789	FALSE	FALSE		58	(50,60]	gradual	FALSE	TRUE	0.153333	1.2889	NA	FALSE	TRUE	0.996123	1.02766	NA	FALSE	TRUE	0.633648	1.23145	NA
Q6ZPR5-S130	Smpd4-S130	FALSE	FALSE		58	(50,60]	gradual	FALSE	TRUE	0.330021	1.63564	NA	FALSE	FALSE	NA	1.26426	NA	FALSE	FALSE	NA	1.36925	NA
Q80X50-S629	Ubap2l-S629	FALSE	FALSE		58	(50,60]	gradual	FALSE	TRUE	0.358653	1.11522	NA	FALSE	TRUE	0.529137	1.1565	NA	FALSE	TRUE	0.879235	1.05997	NA
Q8C5L3-S165	Cnot2-S165	FALSE	FALSE		58	(50,60]	gradual	FALSE	TRUE	0.377055	1.12519	NA	FALSE	TRUE	0.662312	1.14575	NA	FALSE	TRUE	0.98405	1.03355	NA
Q8K0D0-S180	Cdk17-S180	FALSE	FALSE		58	(50,60]	gradual	FALSE	TRUE	0.00200402	1.45372	0	FALSE	TRUE	0.758713	1.13822	NA	FALSE	TRUE	0.305844	1.2259	NA
Q9EPQ8-S587	Tcf20-S587	FALSE	FALSE		58	(50,60]	gradual	FALSE	TRUE	0.565903	1.09132	NA	FALSE	TRUE	0.91977	1.16811	NA	FALSE	TRUE	0.973593	1.05106	NA
Q9QXS1-S4391	Plec-S4391	FALSE	FALSE		58	(50,60]	gradual	FALSE	TRUE	0.105296	1.31755	NA	FALSE	TRUE	0.470851	1.43488	NA	FALSE	FALSE	NA	1.3072	NA
Q9Z248-S199	Aebp2-S199	FALSE	FALSE		58	(50,60]	gradual	FALSE	TRUE	0.0624951	1.29334	NA	FALSE	TRUE	0.880103	1.13885	NA	FALSE	TRUE	0.564375	1.20535	NA
O08784-S593	Tcof1-S593	FALSE	FALSE		59	(50,60]	gradual	FALSE	TRUE	0.537688	1.10902	NA	FALSE	TRUE	0.352683	1.25289	NA	FALSE	TRUE	0.999187	1.01682	NA
O70400-T146	Pdlim1-T146	FALSE	FALSE		59	(50,60]	gradual	FALSE	TRUE	0.262482	1.49956	NA	FALSE	FALSE	NA	1.44989	NA	FALSE	FALSE	NA	1.61211	NA
P25425-S451	Pou2f1-S451	FALSE	FALSE		59	(50,60]	gradual	FALSE	TRUE	0.382077	1.12218	NA	FALSE	TRUE	0.637058	1.09543	NA	FALSE	TRUE	0.975202	1.05141	NA
Q64131-T14	Runx3-T14	FALSE	FALSE	AURA;AURB	59	(50,60]	gradual	FALSE	TRUE	0.499207	1.09149	NA	FALSE	TRUE	0.140159	1.17453	NA	FALSE	TRUE	0.993396	1.02497	NA
Q7TPS5-S259	C2cd5-S259	FALSE	FALSE		59	(50,60]	gradual	FALSE	TRUE	0.0473421	1.16369	0	FALSE	TRUE	0.563664	1.1344	NA	FALSE	TRUE	0.530347	1.13669	NA
Q14AX6-T688	Cdk12-T688	FALSE	FALSE		60	(50,60]	gradual	FALSE	TRUE	0.455788	1.12918	NA	FALSE	TRUE	0.417054	1.14345	NA	FALSE	TRUE	0.955578	1.05063	NA
Q4QRL3-S441	Ccdc88b-S441	FALSE	FALSE		60	(50,60]	gradual	FALSE	TRUE	0.946158	1.04666	NA	FALSE	FALSE	NA	1.33527	NA	FALSE	TRUE	0.985064	1.03582	NA
Q62388-S1980	Atm-S1980	FALSE	FALSE		60	(50,60]	gradual	FALSE	TRUE	0.437984	1.45968	NA	FALSE	FALSE	NA	2.58109	NA	FALSE	FALSE	NA	1.56493	NA
Q6ZQH8-S1719	Nup188-S1719	FALSE	FALSE		60	(50,60]	gradual	FALSE	TRUE	0.00614724	1.28755	0	FALSE	TRUE	0.490654	1.15737	NA	FALSE	TRUE	0.936025	1.089	NA
Q8BPU7-S344	Elmo1-S344	FALSE	FALSE		60	(50,60]	gradual	FALSE	TRUE	0.317763	1.2929	NA	FALSE	FALSE	NA	1.90213	NA	FALSE	TRUE	0.0243325	1.36996	0
Q8R5A3-S532	Apbb1ip-S532	FALSE	FALSE		60	(50,60]	gradual	FALSE	TRUE	0.0257945	1.36758	0	FALSE	TRUE	0.982052	1.07729	NA	FALSE	TRUE	0.351346	1.21364	NA
Q99020-S260	Hnrnpab-S260	FALSE	FALSE		60	(50,60]	gradual	FALSE	TRUE	0.0232388	1.30852	0	FALSE	TRUE	0.559024	1.12339	NA	FALSE	TRUE	0.850465	1.11915	NA
Q99PG2-S403	Ogfr-S403	FALSE	FALSE		60	(50,60]	gradual	FALSE	TRUE	0.0119408	1.3977	0	FALSE	TRUE	0.296439	1.20332	NA	FALSE	TRUE	0.813523	1.10761	NA
Q9DC04-S686	Rgs3-S686	FALSE	FALSE		60	(50,60]	gradual	FALSE	TRUE	2.79376e-06	1.3786	0	FALSE	TRUE	0.00670621	1.32685	0	FALSE	TRUE	0.379069	1.13373	NA
Q9ERS5-S401	Plekha2-S401	FALSE	FALSE		60	(50,60]	gradual	FALSE	TRUE	0.000349838	1.32517	0	FALSE	TRUE	0.322128	1.17983	NA	FALSE	TRUE	0.663427	1.11328	NA
Q9JIX8-S479	Acin1-S479	FALSE	FALSE		60	(50,60]	gradual	FALSE	TRUE	0.0524879	1.21153	NA	FALSE	TRUE	0.27109	1.16329	NA	FALSE	TRUE	0.987681	1.04875	NA
Q9WUU8-S416	Tnip1-S416	FALSE	FALSE		60	(50,60]	gradual	FALSE	FALSE	NA	1.2691	NA	FALSE	FALSE	NA	1.50685	NA	FALSE	FALSE	NA	1.44433	NA
P06240-Y505	Lck-Y505	FALSE	FALSE	LCK;CSK	61	(60,70]	gradual	FALSE	TRUE	0.452283	1.221	NA	FALSE	TRUE	0.663078	1.17691	NA	FALSE	TRUE	0.216187	1.20772	NA
P97386-S211	Lig3-S211	FALSE	FALSE	CDK1;CDK2	61	(60,70]	gradual	FALSE	TRUE	0.690724	1.08847	NA	FALSE	TRUE	0.454625	1.10904	NA	FALSE	TRUE	0.947003	1.04008	NA
Q60949-S607	Tbc1d1-S607	FALSE	FALSE		61	(60,70]	gradual	FALSE	TRUE	0.433159	1.31302	NA	FALSE	FALSE	NA	1.65446	NA	FALSE	FALSE	NA	1.11673	NA
Q6NVF4-S945	Helb-S945	FALSE	FALSE		61	(60,70]	gradual	FALSE	TRUE	0.0188271	1.3569	0	FALSE	TRUE	0.904783	1.06363	NA	FALSE	FALSE	NA	1.30729	NA
Q7TQH0-S337	Atxn2l-S337	FALSE	FALSE		61	(60,70]	gradual	FALSE	TRUE	0.00103736	1.34452	0	FALSE	TRUE	0.596061	1.12467	NA	FALSE	TRUE	0.438477	1.13328	NA
Q8BTI8-S1276	Srrm2-S1276	FALSE	FALSE	MTOR	61	(60,70]	gradual	FALSE	TRUE	0.514575	1.21529	NA	FALSE	TRUE	0.508121	1.24732	NA	FALSE	FALSE	NA	1.11043	NA
Q8K2Y0-S715	Rnf219-S715	FALSE	FALSE		61	(60,70]	gradual	FALSE	TRUE	0.769016	1.10244	NA	FALSE	TRUE	0.986782	1.08599	NA	FALSE	TRUE	0.974734	1.06881	NA
Q91YD3-S543	Dcp1a-S543	FALSE	FALSE		61	(60,70]	gradual	FALSE	TRUE	0.179672	1.26258	NA	FALSE	FALSE	NA	1.08104	NA	FALSE	TRUE	0.51533	1.2156	NA
Q9CYA6-S429	Zcchc8-S429	FALSE	FALSE		61	(60,70]	gradual	FALSE	TRUE	0.0274632	1.18874	0	FALSE	TRUE	0.491251	1.1172	NA	FALSE	TRUE	0.901658	1.07613	NA
Q9DCT6-S96	Bap18-S96	FALSE	FALSE	CDK2	61	(60,70]	gradual	FALSE	TRUE	0.170328	1.20905	NA	FALSE	TRUE	0.831124	1.11729	NA	FALSE	TRUE	0.981472	1.05672	NA
Q9Z2B5-S551	Eif2ak3-S551	FALSE	FALSE		61	(60,70]	gradual	FALSE	TRUE	0.0232688	1.34745	0	FALSE	TRUE	0.142541	1.2211	NA	FALSE	TRUE	0.547864	1.14363	NA
O08553-T514	Dpysl2-T514	FALSE	FALSE	GSK3B;GSK3A	62	(60,70]	gradual	FALSE	TRUE	0.232485	1.19475	NA	FALSE	TRUE	0.247201	1.26753	NA	FALSE	FALSE	NA	1.09737	NA
P24788-T740	Cdk11b-T740	FALSE	FALSE		62	(60,70]	gradual	FALSE	TRUE	0.963192	1.0611	NA	FALSE	TRUE	0.43549	1.14206	NA	FALSE	TRUE	0.890656	1.10676	NA
P97855-S149	G3bp1-S149	FALSE	FALSE	CK2A1	62	(60,70]	gradual	FALSE	TRUE	0.357136	1.59853	NA	FALSE	FALSE	NA	1.28153	NA	FALSE	FALSE	NA	1.4532	NA
Q64701-T385	Rbl1-T385	FALSE	FALSE		62	(60,70]	gradual	FALSE	TRUE	0.362808	1.10521	NA	FALSE	TRUE	0.45718	1.12636	NA	FALSE	TRUE	0.974539	1.05587	NA
Q6P1Y8-S470	Inpp4b-S470	FALSE	FALSE		62	(60,70]	gradual	FALSE	TRUE	0.0340693	1.21371	0	FALSE	TRUE	0.766389	1.11601	NA	FALSE	TRUE	0.828394	1.08732	NA
Q8BTI8-T823	Srrm2-T823	FALSE	FALSE		62	(60,70]	gradual	FALSE	TRUE	0.343584	1.13586	NA	FALSE	TRUE	0.572068	1.10802	NA	FALSE	TRUE	0.915997	1.08621	NA
Q8CHY6-T185	Gatad2a-T185	FALSE	FALSE		62	(60,70]	gradual	FALSE	TRUE	0.0323269	1.35209	0	FALSE	FALSE	NA	1.22317	NA	FALSE	TRUE	0.638765	1.16754	NA
Q8VDZ4-S694	Zdhhc5-S694	FALSE	FALSE		62	(60,70]	gradual	FALSE	TRUE	0.298581	1.30391	NA	FALSE	TRUE	0.716953	1.31558	NA	FALSE	FALSE	NA	1.16105	NA
Q9D0V7-S36	Ebag9-S36	FALSE	FALSE		62	(60,70]	gradual	FALSE	TRUE	0.147611	1.17607	NA	FALSE	TRUE	0.166865	1.23571	NA	FALSE	TRUE	0.868225	1.07456	NA
Q9DBC7-T75	Prkar1a-T75	FALSE	FALSE		62	(60,70]	gradual	FALSE	TRUE	0.0957988	1.17922	NA	FALSE	TRUE	0.544811	1.16919	NA	FALSE	TRUE	0.986921	1.03891	NA
Q9Z2Q2-S59	Knop1-S59	FALSE	FALSE		62	(60,70]	gradual	FALSE	TRUE	0.22608	1.3797	NA	FALSE	FALSE	NA	1.14458	NA	FALSE	FALSE	NA	1.27403	NA
A2AJI0-S115	Map7d1-S115	FALSE	FALSE		63	(60,70]	gradual	FALSE	TRUE	0.140818	1.49091	NA	FALSE	FALSE	NA	1.17327	NA	FALSE	TRUE	0.590154	1.2057	NA
E9Q1P8-S446	Irf2bp2-S446	FALSE	FALSE		63	(60,70]	gradual	FALSE	TRUE	0.0290439	1.471	0	FALSE	FALSE	NA	1.19681	NA	FALSE	TRUE	0.931164	1.09909	NA
P17225-Y126	Ptbp1-Y126	FALSE	FALSE		63	(60,70]	gradual	FALSE	TRUE	0.874443	1.0677	NA	FALSE	TRUE	0.411025	1.15931	NA	FALSE	TRUE	0.825268	1.04903	NA
Q62318-S51	Trim28-S51	FALSE	FALSE		63	(60,70]	gradual	FALSE	TRUE	0.537789	1.11453	NA	FALSE	TRUE	0.442993	1.22701	NA	FALSE	TRUE	0.910695	1.11675	NA
Q7TSI3-S738	Ppp6r1-S738	FALSE	FALSE		63	(60,70]	gradual	FALSE	TRUE	0.00431901	1.47232	0	FALSE	TRUE	0.857648	1.14182	NA	FALSE	TRUE	0.393382	1.299	NA
Q8BQ33-S1064	Ticrr-S1064	FALSE	FALSE		63	(60,70]	gradual	FALSE	TRUE	0.141886	1.29074	NA	FALSE	TRUE	0.373701	1.18944	NA	FALSE	TRUE	0.925937	1.09423	NA
D3Z6Q9-S439	Bin2-S439	FALSE	FALSE		64	(60,70]	gradual	FALSE	TRUE	0.234378	1.50176	NA	FALSE	TRUE	0.40065	1.22038	NA	FALSE	FALSE	NA	1.2929	NA
P47941-S107	Crkl-S107	FALSE	FALSE		64	(60,70]	gradual	FALSE	TRUE	0.741502	1.12458	NA	FALSE	TRUE	0.976186	1.08934	NA	FALSE	TRUE	0.843227	1.09414	NA
Q3THK3-T437	Gtf2f1-T437	FALSE	FALSE		64	(60,70]	gradual	FALSE	TRUE	0.221303	1.19331	NA	FALSE	TRUE	0.896396	1.08183	NA	FALSE	TRUE	0.640373	1.11701	NA
Q3U9G9-S71	Lbr-S71	FALSE	FALSE	CDK1	64	(60,70]	gradual	FALSE	TRUE	0.190956	1.24187	NA	FALSE	TRUE	0.612287	1.12191	NA	FALSE	TRUE	0.985799	1.05008	NA
Q3UW53-S755	Fam129a-S755	FALSE	FALSE		64	(60,70]	gradual	FALSE	TRUE	0.139299	1.31884	NA	FALSE	TRUE	0.884693	1.13407	NA	FALSE	FALSE	NA	1.18611	NA
Q5SSH7-S1464	Zzef1-S1464	FALSE	FALSE		64	(60,70]	gradual	FALSE	TRUE	0.214767	1.79611	NA	FALSE	FALSE	NA	1.85005	NA	FALSE	FALSE	NA	1.63035	NA
Q61624-T782	Znf148-T782	FALSE	FALSE		64	(60,70]	gradual	FALSE	TRUE	0.817755	1.24917	NA	FALSE	FALSE	NA	1.65638	NA	FALSE	TRUE	0.813577	1.13003	NA
Q62318-S21	Trim28-S21	FALSE	FALSE		64	(60,70]	gradual	FALSE	TRUE	0.268955	1.12558	NA	FALSE	TRUE	0.417	1.29152	NA	FALSE	TRUE	0.736673	1.10271	NA
Q8BVK9-S216	Sp110-S216	FALSE	FALSE		64	(60,70]	gradual	FALSE	TRUE	0.638678	1.38688	NA	FALSE	FALSE	NA	1.60817	NA	FALSE	FALSE	NA	1.16858	NA
Q8C1D8-S666	Iws1-S666	FALSE	FALSE		64	(60,70]	gradual	FALSE	TRUE	0.436431	1.50251	NA	FALSE	FALSE	NA	1.52321	NA	FALSE	FALSE	NA	1.13239	NA
Q9CSN1-S224+S232	Snw1-S224+S232	FALSE	FALSE		64	(60,70]	gradual	FALSE	TRUE	0.768127	1.156	NA	FALSE	TRUE	0.825875	1.18812	NA	FALSE	TRUE	0.985698	1.05753	NA
Q9D0B6-S184	Pbdc1-S184	FALSE	FALSE		64	(60,70]	gradual	FALSE	TRUE	0.820501	1.13986	NA	FALSE	TRUE	0.974821	1.06082	NA	FALSE	TRUE	0.847885	1.13268	NA
A2AJI0-S114	Map7d1-S114	FALSE	FALSE		65	(60,70]	gradual	FALSE	TRUE	0.114524	1.26765	NA	FALSE	TRUE	0.651468	1.13366	NA	FALSE	TRUE	0.861207	1.12547	NA
O08900-S377	Ikzf3-S377	FALSE	FALSE		65	(60,70]	gradual	FALSE	TRUE	0.438471	1.1459	NA	FALSE	FALSE	NA	1.39598	NA	FALSE	TRUE	0.203685	1.13854	NA
P08775-T1912	Polr2a-T1912	FALSE	FALSE		65	(60,70]	gradual	FALSE	TRUE	0.259206	1.14523	NA	FALSE	TRUE	0.799347	1.11899	NA	FALSE	TRUE	0.870192	1.07868	NA
P62908-T221	Rps3-T221	FALSE	FALSE	PKCD;CDK1;ERK1-2	65	(60,70]	gradual	FALSE	TRUE	0.574477	1.11565	NA	FALSE	TRUE	0.592279	1.11922	NA	FALSE	TRUE	0.998911	1.01728	NA
P70362-S299	Ufd1-S299;Ufd1l-S299	FALSE	FALSE		65	(60,70]	gradual	FALSE	TRUE	0.0991297	1.34385	NA	FALSE	TRUE	0.648301	1.17525	NA	FALSE	FALSE	NA	1.75298	NA
Q02053-S13	Uba1-S13	FALSE	FALSE		65	(60,70]	gradual	FALSE	TRUE	0.0982578	1.24105	NA	FALSE	TRUE	0.586053	1.12686	NA	FALSE	TRUE	0.622256	1.22259	NA
Q52KE7-S358	Ccnl1-S358	FALSE	FALSE		65	(60,70]	gradual	FALSE	TRUE	0.842846	1.08849	NA	FALSE	TRUE	0.647377	1.12086	NA	FALSE	TRUE	0.917285	1.06102	NA
Q76KJ5-S173	Cd3eap-S173	FALSE	FALSE		65	(60,70]	gradual	FALSE	TRUE	0.386401	1.31146	NA	FALSE	FALSE	NA	1.19755	NA	FALSE	FALSE	NA	1.17708	NA
Q7TPS5-S295	C2cd5-S295	FALSE	FALSE		65	(60,70]	gradual	FALSE	TRUE	0.0057466	1.29518	0	FALSE	TRUE	0.345235	1.25152	NA	FALSE	TRUE	0.960094	1.05965	NA
Q80TY0-T294	Fnbp1-T294	FALSE	FALSE		65	(60,70]	gradual	FALSE	TRUE	0.0618379	1.11384	NA	FALSE	TRUE	0.467478	1.09429	NA	FALSE	TRUE	0.772942	1.07363	NA
Q8BK63-T321	Csnk1a1-T321	FALSE	FALSE		65	(60,70]	gradual	FALSE	TRUE	0.00638254	1.46258	0	FALSE	TRUE	0.518518	1.25248	NA	FALSE	TRUE	0.875623	1.13412	NA
Q8BTI8-S851	Srrm2-S851	FALSE	FALSE		65	(60,70]	gradual	FALSE	TRUE	0.764604	1.09683	NA	FALSE	TRUE	0.32317	1.14562	NA	FALSE	FALSE	NA	1.14939	NA
Q8BUH8-S13	Senp7-S13	FALSE	FALSE		65	(60,70]	gradual	FALSE	TRUE	0.0573655	1.76861	NA	FALSE	FALSE	NA	1.2361	NA	FALSE	FALSE	NA	1.12332	NA
Q8C079-S335	Strip1-S335	FALSE	FALSE		65	(60,70]	gradual	FALSE	TRUE	0.26287	1.20447	NA	FALSE	TRUE	0.577863	1.13409	NA	FALSE	TRUE	0.931477	1.09059	NA
Q8C5N3-S829	Cwc22-S829	FALSE	FALSE		65	(60,70]	gradual	FALSE	TRUE	0.206587	1.12328	NA	FALSE	TRUE	0.971101	1.03435	NA	FALSE	TRUE	0.883777	1.07536	NA
Q924A2-S1809	Cic-S1809	FALSE	FALSE		65	(60,70]	gradual	FALSE	TRUE	0.526044	1.15799	NA	FALSE	TRUE	0.733586	1.13471	NA	FALSE	TRUE	0.975775	1.08268	NA
Q925J9-S1441	Med1-S1441	FALSE	FALSE		65	(60,70]	gradual	FALSE	TRUE	0.130432	1.62741	NA	FALSE	FALSE	NA	1.627	NA	FALSE	FALSE	NA	1.51526	NA
Q99JF8-S176	Psip1-S176	FALSE	FALSE		65	(60,70]	gradual	FALSE	TRUE	0.282983	1.18164	NA	FALSE	TRUE	0.416587	1.23059	NA	FALSE	TRUE	0.754039	1.1321	NA
Q9EPQ8-S588	Tcf20-S588	FALSE	FALSE		65	(60,70]	gradual	FALSE	TRUE	0.127577	1.17931	NA	FALSE	TRUE	0.775012	1.07957	NA	FALSE	TRUE	0.902208	1.09884	NA
E9Q6J5-S2841	Bod1l-S2841	FALSE	FALSE		66	(60,70]	gradual	FALSE	TRUE	0.840674	1.09906	NA	FALSE	TRUE	0.462746	1.1155	NA	FALSE	TRUE	0.921511	1.0833	NA
P06800-Y935	Ptprc-Y935	FALSE	FALSE		66	(60,70]	gradual	FALSE	FALSE	NA	1.43562	NA	FALSE	FALSE	NA	1.77497	NA	FALSE	FALSE	NA	1.25857	NA
P39688-S21	Fyn-S21	FALSE	FALSE	PKACA	66	(60,70]	gradual	FALSE	TRUE	5.90501e-05	1.47257	0	FALSE	TRUE	0.508999	1.19936	NA	FALSE	TRUE	0.850236	1.10104	NA
P62071-S186	Rras2-S186	FALSE	FALSE	ERK1-2	66	(60,70]	gradual	FALSE	TRUE	0.647226	1.14217	NA	FALSE	TRUE	0.611431	1.14696	NA	FALSE	TRUE	0.992912	1.04286	NA
P70399-S1459	Tp53bp1-S1459	FALSE	FALSE		66	(60,70]	gradual	FALSE	TRUE	0.318672	1.27895	NA	FALSE	TRUE	0.976519	1.07305	NA	FALSE	FALSE	NA	1.26941	NA
Q6NZJ6-S1231	Eif4g1-S1231	FALSE	FALSE	ERK1-2;CDK1	66	(60,70]	gradual	FALSE	TRUE	0.0696937	1.15739	NA	FALSE	TRUE	0.449469	1.08718	NA	FALSE	TRUE	0.972604	1.0547	NA
Q80U87-T685	Usp8-T685	FALSE	FALSE		66	(60,70]	gradual	FALSE	TRUE	0.249946	1.2007	NA	FALSE	TRUE	0.973062	1.05991	NA	FALSE	TRUE	0.658289	1.13636	NA
Q8BHN5-S199	Rbm45-S199	FALSE	FALSE		66	(60,70]	gradual	FALSE	TRUE	0.71328	1.12837	NA	FALSE	TRUE	0.742645	1.09779	NA	FALSE	FALSE	NA	1.10056	NA
Q8BI84-S1765	Mia3-S1765	FALSE	FALSE		66	(60,70]	gradual	FALSE	TRUE	0.534907	1.17817	NA	FALSE	TRUE	0.669609	1.12174	NA	FALSE	FALSE	NA	1.15457	NA
Q8C4M7-S182	Cenpu-S182	FALSE	FALSE		66	(60,70]	gradual	FALSE	TRUE	0.299977	1.6739	NA	FALSE	FALSE	NA	1.13454	NA	FALSE	FALSE	NA	1.31876	NA
Q8K019-S494	Bclaf1-S494	FALSE	FALSE		66	(60,70]	gradual	FALSE	TRUE	0.81446	1.07514	NA	FALSE	TRUE	0.948646	1.04038	NA	FALSE	TRUE	0.981636	1.05012	NA
Q9DBD5-S10	Pelp1-S10	FALSE	FALSE		66	(60,70]	gradual	FALSE	TRUE	0.0482036	1.33036	0	FALSE	FALSE	NA	1.20319	NA	FALSE	TRUE	0.245642	1.28557	NA
Q9DBD5-S13	Pelp1-S13	FALSE	FALSE		66	(60,70]	gradual	FALSE	TRUE	0.465944	1.14659	NA	FALSE	TRUE	0.188272	1.34206	NA	FALSE	TRUE	0.742791	1.14494	NA
Q9JJT9-T80	Phax-T80	FALSE	FALSE		66	(60,70]	gradual	FALSE	TRUE	0.675298	1.11594	NA	FALSE	TRUE	0.977046	1.04681	NA	FALSE	TRUE	0.95877	1.05333	NA
Q9Z2D6-S80	Mecp2-S80	FALSE	FALSE		66	(60,70]	gradual	FALSE	TRUE	0.136574	1.23363	NA	FALSE	TRUE	0.806084	1.11323	NA	FALSE	TRUE	0.999181	1.03427	NA
O54940-S114	Bnip2-S114	FALSE	FALSE		67	(60,70]	gradual	FALSE	TRUE	0.123434	1.21342	NA	FALSE	TRUE	0.413606	1.16344	NA	FALSE	TRUE	0.997258	1.02757	NA
Q6ZPG2-S20	Wdr90-S20	FALSE	FALSE		67	(60,70]	gradual	FALSE	TRUE	0.00101699	1.28753	0	FALSE	FALSE	NA	1.2009	NA	FALSE	FALSE	NA	1.24123	NA
Q6ZQK5-S378	Acap2-S378	FALSE	FALSE		67	(60,70]	gradual	FALSE	TRUE	0.513151	1.13242	NA	FALSE	TRUE	0.766129	1.07933	NA	FALSE	TRUE	0.886452	1.09468	NA
Q6ZWU9-S27	Rps27-S27	FALSE	FALSE	P38A;CDK2	67	(60,70]	gradual	FALSE	TRUE	0.379004	1.22506	NA	FALSE	TRUE	0.221775	1.25466	NA	FALSE	FALSE	NA	1.1899	NA
Q8BIH0-T415	Sap130-T415	FALSE	FALSE		67	(60,70]	gradual	FALSE	TRUE	0.367096	1.14677	NA	FALSE	TRUE	0.960537	1.05114	NA	FALSE	TRUE	0.814417	1.10382	NA
Q8C0D4-S101	Arhgap12-S101	FALSE	FALSE		67	(60,70]	gradual	FALSE	TRUE	0.0126556	1.20474	0	FALSE	TRUE	0.150553	1.14897	NA	FALSE	TRUE	0.927506	1.06372	NA
Q8VI36-S320	Pxn-S320	FALSE	FALSE		67	(60,70]	gradual	FALSE	TRUE	0.260723	1.34662	NA	FALSE	FALSE	NA	1.14144	NA	FALSE	TRUE	0.217413	1.2813	NA
P15702-T311	Spn-T311	FALSE	FALSE		68	(60,70]	gradual	FALSE	TRUE	0.106957	1.26016	NA	FALSE	FALSE	NA	1.14491	NA	FALSE	FALSE	NA	1.23876	NA
P42232-S127	Stat5b-S127	FALSE	FALSE		68	(60,70]	gradual	FALSE	TRUE	0.557079	1.13679	NA	FALSE	TRUE	0.611337	1.12607	NA	FALSE	TRUE	0.914897	1.06754	NA
P54310-S557	Lipe-S557	FALSE	FALSE	PKACA	68	(60,70]	gradual	FALSE	TRUE	0.131772	1.34322	NA	FALSE	TRUE	0.00709354	1.28484	0	FALSE	TRUE	0.959524	1.06129	NA
Q3U0V1-S481	Khsrp-S481	FALSE	FALSE		68	(60,70]	gradual	FALSE	TRUE	0.751673	1.0811	NA	FALSE	TRUE	0.785184	1.07658	NA	FALSE	TRUE	0.996557	1.02732	NA
Q60591-S328	Nfatc2-S328	FALSE	FALSE		68	(60,70]	gradual	FALSE	TRUE	0.339254	1.38783	NA	FALSE	TRUE	0.740659	1.31756	NA	FALSE	TRUE	0.957019	1.15286	NA
Q99NB9-S190	Sf3b1-S190	FALSE	FALSE		68	(60,70]	gradual	FALSE	TRUE	0.0168327	1.43942	0	FALSE	FALSE	NA	1.51104	NA	FALSE	FALSE	NA	1.42074	NA
Q9D8Y0-S76	Efhd2-S76	FALSE	FALSE		68	(60,70]	gradual	FALSE	TRUE	0.205914	1.48738	NA	FALSE	FALSE	NA	1.29877	NA	FALSE	FALSE	NA	1.06832	NA
D3YXK2|Q80YR5-S366|387	Safb|Safb2-S366|387	FALSE	FALSE	ERK1-2	69	(60,70]	gradual	FALSE	TRUE	0.00420791	1.34096	0	FALSE	TRUE	0.397461	1.15396	NA	FALSE	TRUE	0.833962	1.14995	NA
P24452-S341	Capg-S341	FALSE	FALSE		69	(60,70]	gradual	FALSE	TRUE	0.41325	1.12536	NA	FALSE	TRUE	0.761876	1.11762	NA	FALSE	TRUE	0.765405	1.09624	NA
P49710-S327	Hcls1-S327	FALSE	FALSE		69	(60,70]	gradual	FALSE	TRUE	0.249284	1.37652	NA	FALSE	TRUE	0.848512	1.16484	NA	FALSE	FALSE	NA	1.19292	NA
P62717-S71	Rpl18a-S71	FALSE	FALSE		69	(60,70]	gradual	FALSE	TRUE	0.0754234	1.23182	NA	FALSE	TRUE	0.328916	1.18119	NA	FALSE	TRUE	0.869025	1.06347	NA
Q61083-S239	Map3k2-S239	FALSE	FALSE		69	(60,70]	gradual	FALSE	TRUE	0.761075	1.24732	NA	FALSE	TRUE	0.989355	1.06014	NA	FALSE	FALSE	NA	1.19591	NA
Q80TP3-S1543	Ubr5-S1543	FALSE	FALSE		69	(60,70]	gradual	FALSE	TRUE	0.00129933	1.36391	0	FALSE	TRUE	0.777022	1.08524	NA	FALSE	TRUE	0.953695	1.08727	NA
Q80VW7-Y1196	Akna-Y1196	FALSE	FALSE		69	(60,70]	gradual	FALSE	TRUE	0.0473618	1.34415	0	FALSE	TRUE	0.940712	1.13869	NA	FALSE	TRUE	0.38232	1.16329	NA
Q9JIK5-S218	Ddx21-S218	FALSE	FALSE		69	(60,70]	gradual	FALSE	TRUE	0.837654	1.07535	NA	FALSE	TRUE	0.650117	1.05524	NA	FALSE	TRUE	0.91785	1.07442	NA
O08539-S296	Bin1-S296	FALSE	FALSE		70	(60,70]	gradual	FALSE	TRUE	0.124196	1.23907	NA	FALSE	TRUE	0.599585	1.12095	NA	FALSE	TRUE	0.998527	1.02873	NA
O08784-S1191	Tcof1-S1191	FALSE	FALSE		70	(60,70]	gradual	FALSE	TRUE	0.0892019	1.20839	NA	FALSE	TRUE	0.82602	1.07959	NA	FALSE	TRUE	0.961617	1.06003	NA
P15261-T373	Ifngr1-T373	FALSE	FALSE		70	(60,70]	gradual	FALSE	TRUE	0.26343	1.12404	NA	FALSE	TRUE	0.985784	1.05015	NA	FALSE	TRUE	0.902822	1.08615	NA
P70399-S552	Tp53bp1-S552	FALSE	FALSE		70	(60,70]	gradual	FALSE	TRUE	0.448248	1.25924	NA	FALSE	TRUE	0.773574	1.13599	NA	FALSE	FALSE	NA	1.28604	NA
Q3TTA7-Y889	Cblb-Y889	FALSE	FALSE		70	(60,70]	gradual	FALSE	TRUE	0.0640297	8.74032	NA	FALSE	FALSE	NA	1.83674	NA	FALSE	FALSE	NA	3.37992	NA
Q8BTI8-S775	Srrm2-S775	FALSE	FALSE		70	(60,70]	gradual	FALSE	TRUE	0.826801	1.13008	NA	FALSE	TRUE	0.959656	1.08519	NA	FALSE	FALSE	NA	1.1515	NA
Q91YD3-S545	Dcp1a-S545	FALSE	FALSE		70	(60,70]	gradual	FALSE	TRUE	0.324286	1.11774	NA	FALSE	TRUE	0.704411	1.12894	NA	FALSE	TRUE	0.998733	1.026	NA
Q922Y1-S188	Ubxn1-S188	FALSE	FALSE		70	(60,70]	gradual	FALSE	TRUE	0.298161	1.12913	NA	FALSE	TRUE	0.331412	1.17036	NA	FALSE	TRUE	0.956886	1.04449	NA
Q9D0L7-T48	Armc10-T48	FALSE	FALSE		70	(60,70]	gradual	FALSE	TRUE	0.635864	1.19503	NA	FALSE	TRUE	0.573434	1.22635	NA	FALSE	TRUE	0.997185	1.06601	NA
Q6GYP7-S774	Ralgapa1-S774	FALSE	FALSE		71	(70,80]	gradual	FALSE	TRUE	0.231273	1.32563	NA	FALSE	FALSE	NA	1.21214	NA	FALSE	TRUE	0.806942	1.18138	NA
Q80XU3-S79	Nucks1-S79	FALSE	FALSE		71	(70,80]	gradual	FALSE	TRUE	0.610436	1.20749	NA	FALSE	TRUE	0.416169	1.157	NA	FALSE	FALSE	NA	1.23053	NA
Q8BTI8-S964	Srrm2-S964	FALSE	FALSE		71	(70,80]	gradual	FALSE	TRUE	0.514221	1.09711	NA	FALSE	TRUE	0.509313	1.0906	NA	FALSE	TRUE	0.997818	1.02599	NA
Q9D168-S388	Ints12-S388	FALSE	FALSE		71	(70,80]	gradual	FALSE	TRUE	0.0236396	1.379	0	FALSE	FALSE	NA	1.63088	NA	FALSE	TRUE	0.25735	1.24217	NA
Q9ES52-S246	Inpp5d-S246	FALSE	FALSE	PKACA	71	(70,80]	gradual	FALSE	TRUE	0.0211004	1.15914	0	FALSE	TRUE	0.317876	1.07363	NA	FALSE	TRUE	0.972832	1.05123	NA
O35280-T279	Chek1-T279	FALSE	FALSE		72	(70,80]	gradual	FALSE	TRUE	0.0408842	1.84921	0	FALSE	TRUE	0.5249	1.41028	NA	FALSE	FALSE	NA	1.19631	NA
P15261-T375	Ifngr1-T375	FALSE	FALSE		72	(70,80]	gradual	FALSE	TRUE	0.605799	1.25118	NA	FALSE	FALSE	NA	1.09668	NA	FALSE	FALSE	NA	1.08085	NA
P49717-T19	Mcm4-T19	FALSE	FALSE	CDK1;CDK2	72	(70,80]	gradual	FALSE	TRUE	0.513131	1.10875	NA	FALSE	TRUE	0.330323	1.14945	NA	FALSE	FALSE	NA	1.12392	NA
P62908-T220	Rps3-T220	FALSE	FALSE		72	(70,80]	gradual	FALSE	TRUE	0.516902	1.11635	NA	FALSE	TRUE	0.665594	1.10197	NA	FALSE	TRUE	0.992678	1.03804	NA
Q6P9R1-S77	Ddx51-S77	FALSE	FALSE		72	(70,80]	gradual	FALSE	TRUE	0.0149301	1.179	0	FALSE	TRUE	0.870975	1.0798	NA	FALSE	TRUE	0.971538	1.04891	NA
Q80TV8-S598	Clasp1-S598	FALSE	FALSE		72	(70,80]	gradual	FALSE	TRUE	0.715792	1.1003	NA	FALSE	TRUE	0.950318	1.06888	NA	FALSE	TRUE	0.981011	1.06008	NA
Q8BG05-S359	Hnrnpa3-S359	FALSE	FALSE		72	(70,80]	gradual	FALSE	TRUE	0.215717	1.21036	NA	FALSE	TRUE	0.634309	1.15518	NA	FALSE	TRUE	0.944846	1.08173	NA
Q8K4F0-Y319	Cd226-Y319	FALSE	FALSE	FYN	72	(70,80]	gradual	FALSE	TRUE	0.126898	1.47339	NA	FALSE	FALSE	NA	1.5613	NA	FALSE	TRUE	0.733157	1.24075	NA
Q9JMA1-S143	Usp14-S143	FALSE	FALSE		72	(70,80]	gradual	FALSE	TRUE	0.002811	1.40883	0	FALSE	TRUE	0.791802	1.13476	NA	FALSE	TRUE	0.779825	1.12682	NA
Q9QY06-S1113	Myo9b-S1113	FALSE	FALSE		72	(70,80]	gradual	FALSE	TRUE	0.848062	1.15344	NA	FALSE	TRUE	0.939307	1.08517	NA	FALSE	FALSE	NA	1.06172	NA
O35841-S464	Api5-S464	FALSE	FALSE		73	(70,80]	gradual	FALSE	TRUE	0.724843	1.04808	NA	FALSE	TRUE	0.602254	1.09289	NA	FALSE	TRUE	0.992172	1.02193	NA
O89053-T418	Coro1a-T418	FALSE	FALSE	CDK5	73	(70,80]	gradual	FALSE	TRUE	8.33888e-07	1.39482	0	FALSE	TRUE	0.0368648	1.24364	0	FALSE	TRUE	0.841062	1.08858	NA
P08775-S1878	Polr2a-S1878	FALSE	FALSE	CDK7	73	(70,80]	gradual	FALSE	TRUE	0.275232	1.22255	NA	FALSE	TRUE	0.968424	1.09254	NA	FALSE	TRUE	0.996958	1.04277	NA
P55194-S577	Sh3bp1-S577	FALSE	FALSE		73	(70,80]	gradual	FALSE	TRUE	0.0738127	1.41155	NA	FALSE	TRUE	0.757891	1.22601	NA	FALSE	TRUE	0.987411	1.11836	NA
Q61881-Y600	Mcm7-Y600	FALSE	FALSE		73	(70,80]	gradual	FALSE	TRUE	0.626931	1.19746	NA	FALSE	TRUE	0.720767	1.2103	NA	FALSE	TRUE	0.629454	1.25462	NA
Q62318-S30	Trim28-S30	FALSE	FALSE		73	(70,80]	gradual	FALSE	TRUE	0.0306599	1.2566	0	FALSE	TRUE	0.0555867	1.3607	NA	FALSE	TRUE	0.713215	1.17773	NA
Q80U28-S1239	Madd-S1239	FALSE	FALSE		73	(70,80]	gradual	FALSE	TRUE	0.457874	1.19546	NA	FALSE	TRUE	0.0612118	1.18658	NA	FALSE	TRUE	0.920241	1.06643	NA
Q8BHZ4-S366	Znf592-S366	FALSE	FALSE		73	(70,80]	gradual	FALSE	TRUE	0.091855	1.27584	NA	FALSE	TRUE	0.563049	1.15555	NA	FALSE	TRUE	0.793531	1.13305	NA
Q9D168-S390	Ints12-S390	FALSE	FALSE		73	(70,80]	gradual	FALSE	TRUE	0.617254	1.49147	NA	FALSE	FALSE	NA	1.18692	NA	FALSE	FALSE	NA	1.23703	NA
Q9JM73-S220	Srf-S220	FALSE	FALSE		73	(70,80]	gradual	FALSE	TRUE	0.919424	1.07448	NA	FALSE	TRUE	0.990441	1.06378	NA	FALSE	TRUE	0.96037	1.09443	NA
P26350-S10	Ptma-S10	FALSE	FALSE		74	(70,80]	gradual	FALSE	TRUE	0.410166	1.21788	NA	FALSE	TRUE	0.408328	1.22021	NA	FALSE	TRUE	0.714424	1.19021	NA
Q569Z6-S315	Thrap3-S315	FALSE	FALSE		74	(70,80]	gradual	FALSE	TRUE	0.15946	1.17643	NA	FALSE	TRUE	0.115677	1.22358	NA	FALSE	TRUE	0.8433	1.11279	NA
Q6P3Y5-T573	Znf280c-T573	FALSE	FALSE		74	(70,80]	gradual	FALSE	TRUE	0.143364	1.20628	NA	FALSE	FALSE	NA	1.14237	NA	FALSE	FALSE	NA	1.17206	NA
Q8K136-S182	Scnm1-S182	FALSE	FALSE		74	(70,80]	gradual	FALSE	TRUE	0.0387976	1.25552	0	FALSE	TRUE	0.617286	1.10427	NA	FALSE	TRUE	0.922521	1.11837	NA
Q9CZ44-S176	Nsfl1c-S176	FALSE	FALSE		74	(70,80]	gradual	FALSE	TRUE	0.996497	1.02786	NA	FALSE	TRUE	0.806832	1.09083	NA	FALSE	TRUE	0.960105	1.08521	NA
Q9D8Y8-S148	Ing5-S148	FALSE	FALSE		74	(70,80]	gradual	FALSE	TRUE	0.688372	1.10359	NA	FALSE	TRUE	0.935864	1.10908	NA	FALSE	TRUE	0.794836	1.09494	NA
P60335-S173	Pcbp1-S173	FALSE	FALSE		75	(70,80]	gradual	FALSE	TRUE	0.792644	1.10135	NA	FALSE	TRUE	0.661872	1.12511	NA	FALSE	TRUE	0.57144	1.17339	NA
Q3THE2|Q9CQ19-T19|19	Myl12b-T19;Myl9|Myl12b-T19|19	FALSE	FALSE	ILK;PKACA;ROCK1;SMMLCK;DAPK3;CRIK;ROCK2	75	(70,80]	gradual	FALSE	TRUE	0.0698428	1.10897	NA	FALSE	TRUE	0.577068	1.20981	NA	FALSE	TRUE	0.354655	1.16859	NA
Q4QRL3-S1385	Ccdc88b-S1385	FALSE	FALSE		75	(70,80]	gradual	FALSE	TRUE	0.324036	1.26984	NA	FALSE	FALSE	NA	1.16579	NA	FALSE	TRUE	0.940903	1.16146	NA
Q60592-S14	Mast2-S14	FALSE	FALSE		75	(70,80]	gradual	FALSE	TRUE	0.172486	1.23263	NA	FALSE	TRUE	0.957077	1.06781	NA	FALSE	TRUE	0.83686	1.10913	NA
Q6NZC7-S748	Sec23ip-S748	FALSE	FALSE		75	(70,80]	gradual	FALSE	TRUE	0.362543	1.13805	NA	FALSE	TRUE	0.600448	1.12246	NA	FALSE	TRUE	0.644167	1.11209	NA
Q8C2B3-S178	Hdac7-S178	FALSE	FALSE	PRKD1;TAK1;MARK2	75	(70,80]	gradual	FALSE	TRUE	0.709406	1.05985	NA	FALSE	TRUE	0.87547	1.11069	NA	FALSE	FALSE	NA	1.09577	NA
Q9Z2A0-S244	Pdpk1-S244	FALSE	FALSE	PDK1	75	(70,80]	gradual	FALSE	TRUE	0.70335	1.11363	NA	FALSE	TRUE	0.582478	1.1408	NA	FALSE	TRUE	0.937351	1.05697	NA
O35144-S367	Terf2-S367	FALSE	FALSE	CDK2;ERK1-2	76	(70,80]	gradual	FALSE	TRUE	0.355799	1.18466	NA	FALSE	TRUE	0.338666	1.25075	NA	FALSE	FALSE	NA	1.22089	NA
P97440-S23	Slbp-S23	FALSE	FALSE		76	(70,80]	gradual	FALSE	TRUE	0.41336	1.32513	NA	FALSE	FALSE	NA	1.26902	NA	FALSE	FALSE	NA	1.10116	NA
Q3UHJ0-T603	Aak1-T603	FALSE	FALSE		76	(70,80]	gradual	FALSE	TRUE	0.889244	1.05079	NA	FALSE	TRUE	0.635557	1.08619	NA	FALSE	TRUE	0.981181	1.02466	NA
Q6ZQH8-S1718	Nup188-S1718	FALSE	FALSE		76	(70,80]	gradual	FALSE	TRUE	0.0365456	1.19098	0	FALSE	TRUE	0.821428	1.06787	NA	FALSE	TRUE	0.905631	1.05568	NA
Q80T85-S799	Dcaf5-S799	FALSE	FALSE		76	(70,80]	gradual	FALSE	TRUE	0.00257406	1.30452	0	FALSE	TRUE	0.851511	1.10556	NA	FALSE	TRUE	0.992879	1.03885	NA
Q80U62-S390	Rubcn-S390;Kiaa0226-S390	FALSE	FALSE		76	(70,80]	gradual	FALSE	TRUE	0.266614	1.13544	NA	FALSE	TRUE	0.489683	1.17166	NA	FALSE	TRUE	0.648789	1.1012	NA
Q924K8-S516	Mta3-S516	FALSE	FALSE		76	(70,80]	gradual	FALSE	TRUE	0.917176	1.04932	NA	FALSE	TRUE	0.573969	1.10547	NA	FALSE	TRUE	0.989233	1.043	NA
P05213|P05214|P68369|P68373-S48|48|48|48	Tuba3a|Tuba1a|Tuba1b-S48|48|48;Tuba1a|Tuba1b|Tuba1c-S48|48|48	FALSE	FALSE		77	(70,80]	gradual	FALSE	TRUE	0.00475172	1.31437	0	FALSE	TRUE	0.442208	1.17195	NA	FALSE	TRUE	0.93374	1.08848	NA
P49710-S333	Hcls1-S333	FALSE	FALSE		77	(70,80]	gradual	FALSE	TRUE	0.0580159	1.24636	NA	FALSE	TRUE	0.203976	1.26231	NA	FALSE	TRUE	0.967398	1.08392	NA
Q61687-S912	Atrx-S912	FALSE	FALSE		77	(70,80]	gradual	FALSE	TRUE	0.919295	1.10141	NA	FALSE	TRUE	0.903276	1.10064	NA	FALSE	FALSE	NA	1.23597	NA
Q8BTI8-S821	Srrm2-S821	FALSE	FALSE		77	(70,80]	gradual	FALSE	TRUE	0.387719	1.15222	NA	FALSE	TRUE	0.662111	1.11414	NA	FALSE	TRUE	0.935116	1.05347	NA
Q8CC12-T70	Cdan1-T70	FALSE	FALSE		77	(70,80]	gradual	FALSE	TRUE	0.868466	1.05728	NA	FALSE	TRUE	0.558886	1.11507	NA	FALSE	TRUE	0.857591	1.06905	NA
[truncated: 3,700 more rows]

## Sheet: Supplementary Table1intensities
psiteID	GeneID	experiment	bio	time	peptide	missing	value_mean_tech	value_norm_bio
Q61029|Q61033-S155|155	Tmpo|Tmpo-S155|155	N4G4	R4	0	no peptide	FALSE	6.71391	6.3681
Q61029|Q61033-S155|155	Tmpo|Tmpo-S155|155	N4G4	R4	120	G4	FALSE	6.47291	6.1271
Q61029|Q61033-S155|155	Tmpo|Tmpo-S155|155	N4G4	R4	120	N4	FALSE	7.32029	6.97449
Q61029|Q61033-S155|155	Tmpo|Tmpo-S155|155	N4G4	R4	30	G4	FALSE	6.80733	6.46153
Q61029|Q61033-S155|155	Tmpo|Tmpo-S155|155	N4G4	R4	30	N4	FALSE	7.28436	6.93855
Q61029|Q61033-S155|155	Tmpo|Tmpo-S155|155	N4G4	R4	300	G4	FALSE	6.40034	6.05453
Q61029|Q61033-S155|155	Tmpo|Tmpo-S155|155	N4G4	R4	300	N4	FALSE	6.61584	6.27003
Q61029|Q61033-S155|155	Tmpo|Tmpo-S155|155	N4G4	R4	600	G4	FALSE	6.29415	5.94834
Q61029|Q61033-S155|155	Tmpo|Tmpo-S155|155	N4G4	R4	600	N4	FALSE	6.51223	6.16643
Q61029|Q61033-S155|155	Tmpo|Tmpo-S155|155	N4G4	R5	0	no peptide	TRUE	NA	NA
Q61029|Q61033-S155|155	Tmpo|Tmpo-S155|155	N4G4	R5	120	G4	TRUE	NA	NA
Q61029|Q61033-S155|155	Tmpo|Tmpo-S155|155	N4G4	R5	120	N4	TRUE	NA	NA
Q61029|Q61033-S155|155	Tmpo|Tmpo-S155|155	N4G4	R5	30	G4	TRUE	NA	NA
Q61029|Q61033-S155|155	Tmpo|Tmpo-S155|155	N4G4	R5	30	N4	TRUE	NA	NA
Q61029|Q61033-S155|155	Tmpo|Tmpo-S155|155	N4G4	R5	300	G4	TRUE	NA	NA
Q61029|Q61033-S155|155	Tmpo|Tmpo-S155|155	N4G4	R5	300	N4	TRUE	NA	NA
Q61029|Q61033-S155|155	Tmpo|Tmpo-S155|155	N4G4	R5	600	G4	TRUE	NA	NA
Q61029|Q61033-S155|155	Tmpo|Tmpo-S155|155	N4G4	R5	600	N4	TRUE	NA	NA
Q61029|Q61033-S155|155	Tmpo|Tmpo-S155|155	N4G4	R6	0	no peptide	TRUE	NA	NA
Q61029|Q61033-S155|155	Tmpo|Tmpo-S155|155	N4G4	R6	120	G4	TRUE	NA	NA
Q61029|Q61033-S155|155	Tmpo|Tmpo-S155|155	N4G4	R6	120	N4	TRUE	NA	NA
Q61029|Q61033-S155|155	Tmpo|Tmpo-S155|155	N4G4	R6	30	G4	TRUE	NA	NA
Q61029|Q61033-S155|155	Tmpo|Tmpo-S155|155	N4G4	R6	30	N4	TRUE	NA	NA
Q61029|Q61033-S155|155	Tmpo|Tmpo-S155|155	N4G4	R6	300	G4	TRUE	NA	NA
Q61029|Q61033-S155|155	Tmpo|Tmpo-S155|155	N4G4	R6	300	N4	TRUE	NA	NA
Q61029|Q61033-S155|155	Tmpo|Tmpo-S155|155	N4G4	R6	600	G4	TRUE	NA	NA
Q61029|Q61033-S155|155	Tmpo|Tmpo-S155|155	N4G4	R6	600	N4	TRUE	NA	NA
Q61029|Q61033-S155|155	Tmpo|Tmpo-S155|155	N4T4	R1	0	no peptide	FALSE	6.22385	6.46063
Q61029|Q61033-S155|155	Tmpo|Tmpo-S155|155	N4T4	R1	120	N4	FALSE	6.66233	6.89911
Q61029|Q61033-S155|155	Tmpo|Tmpo-S155|155	N4T4	R1	120	T4	FALSE	6.18418	6.42097
Q61029|Q61033-S155|155	Tmpo|Tmpo-S155|155	N4T4	R1	30	N4	FALSE	6.31145	6.54824
Q61029|Q61033-S155|155	Tmpo|Tmpo-S155|155	N4T4	R1	30	T4	FALSE	6.20522	6.44201
Q61029|Q61033-S155|155	Tmpo|Tmpo-S155|155	N4T4	R1	300	N4	FALSE	6.51345	6.75024
Q61029|Q61033-S155|155	Tmpo|Tmpo-S155|155	N4T4	R1	300	T4	FALSE	6.45764	6.69443
Q61029|Q61033-S155|155	Tmpo|Tmpo-S155|155	N4T4	R1	600	N4	FALSE	5.82259	6.05938
Q61029|Q61033-S155|155	Tmpo|Tmpo-S155|155	N4T4	R1	600	T4	FALSE	6.01988	6.25667
Q61029|Q61033-S155|155	Tmpo|Tmpo-S155|155	N4T4	R2	0	no peptide	FALSE	6.80953	6.91855
Q61029|Q61033-S155|155	Tmpo|Tmpo-S155|155	N4T4	R2	120	N4	FALSE	6.60279	6.71181
Q61029|Q61033-S155|155	Tmpo|Tmpo-S155|155	N4T4	R2	120	T4	FALSE	6.6422	6.75122
Q61029|Q61033-S155|155	Tmpo|Tmpo-S155|155	N4T4	R2	30	N4	FALSE	6.57321	6.68223
Q61029|Q61033-S155|155	Tmpo|Tmpo-S155|155	N4T4	R2	30	T4	FALSE	6.37615	6.48517
Q61029|Q61033-S155|155	Tmpo|Tmpo-S155|155	N4T4	R2	300	N4	FALSE	6.27811	6.38713
Q61029|Q61033-S155|155	Tmpo|Tmpo-S155|155	N4T4	R2	300	T4	FALSE	6.32372	6.43274
Q61029|Q61033-S155|155	Tmpo|Tmpo-S155|155	N4T4	R2	600	N4	FALSE	5.90886	6.01788
Q61029|Q61033-S155|155	Tmpo|Tmpo-S155|155	N4T4	R2	600	T4	FALSE	6.44805	6.55707
Q61029|Q61033-S155|155	Tmpo|Tmpo-S155|155	N4T4	R3	0	no peptide	TRUE	NA	NA
Q61029|Q61033-S155|155	Tmpo|Tmpo-S155|155	N4T4	R3	120	N4	TRUE	NA	NA
Q61029|Q61033-S155|155	Tmpo|Tmpo-S155|155	N4T4	R3	120	T4	TRUE	NA	NA
Q61029|Q61033-S155|155	Tmpo|Tmpo-S155|155	N4T4	R3	30	N4	TRUE	NA	NA
Q61029|Q61033-S155|155	Tmpo|Tmpo-S155|155	N4T4	R3	30	T4	TRUE	NA	NA
Q61029|Q61033-S155|155	Tmpo|Tmpo-S155|155	N4T4	R3	300	N4	TRUE	NA	NA
Q61029|Q61033-S155|155	Tmpo|Tmpo-S155|155	N4T4	R3	300	T4	TRUE	NA	NA
Q61029|Q61033-S155|155	Tmpo|Tmpo-S155|155	N4T4	R3	600	N4	TRUE	NA	NA
Q61029|Q61033-S155|155	Tmpo|Tmpo-S155|155	N4T4	R3	600	T4	TRUE	NA	NA
Q60949-S231	Tbc1d1-S231	N4G4	R4	0	no peptide	TRUE	NA	NA
Q60949-S231	Tbc1d1-S231	N4G4	R4	120	G4	TRUE	NA	NA
Q60949-S231	Tbc1d1-S231	N4G4	R4	120	N4	TRUE	NA	NA
Q60949-S231	Tbc1d1-S231	N4G4	R4	30	G4	TRUE	NA	NA
Q60949-S231	Tbc1d1-S231	N4G4	R4	30	N4	TRUE	NA	NA
Q60949-S231	Tbc1d1-S231	N4G4	R4	300	G4	TRUE	NA	NA
Q60949-S231	Tbc1d1-S231	N4G4	R4	300	N4	TRUE	NA	NA
Q60949-S231	Tbc1d1-S231	N4G4	R4	600	G4	TRUE	NA	NA
Q60949-S231	Tbc1d1-S231	N4G4	R4	600	N4	TRUE	NA	NA
Q60949-S231	Tbc1d1-S231	N4G4	R5	0	no peptide	FALSE	6.42673	6.43027
Q60949-S231	Tbc1d1-S231	N4G4	R5	120	G4	FALSE	5.56511	5.56865
Q60949-S231	Tbc1d1-S231	N4G4	R5	120	N4	FALSE	6.17416	6.1777
Q60949-S231	Tbc1d1-S231	N4G4	R5	30	G4	FALSE	5.95182	5.95536
Q60949-S231	Tbc1d1-S231	N4G4	R5	30	N4	FALSE	6.36179	6.36533
Q60949-S231	Tbc1d1-S231	N4G4	R5	300	G4	FALSE	6.16299	6.16653
Q60949-S231	Tbc1d1-S231	N4G4	R5	300	N4	FALSE	6.3083	6.31184
Q60949-S231	Tbc1d1-S231	N4G4	R5	600	G4	FALSE	6.37851	6.38205
Q60949-S231	Tbc1d1-S231	N4G4	R5	600	N4	FALSE	6.29253	6.29607
Q60949-S231	Tbc1d1-S231	N4G4	R6	0	no peptide	FALSE	6.42197	6.49093
Q60949-S231	Tbc1d1-S231	N4G4	R6	120	G4	FALSE	5.55141	5.62038
Q60949-S231	Tbc1d1-S231	N4G4	R6	120	N4	FALSE	6.29494	6.36391
Q60949-S231	Tbc1d1-S231	N4G4	R6	30	G4	FALSE	6.10972	6.17868
Q60949-S231	Tbc1d1-S231	N4G4	R6	30	N4	FALSE	6.08133	6.15029
Q60949-S231	Tbc1d1-S231	N4G4	R6	300	G4	FALSE	6.4902	6.55916
Q60949-S231	Tbc1d1-S231	N4G4	R6	300	N4	FALSE	6.44022	6.50919
Q60949-S231	Tbc1d1-S231	N4G4	R6	600	G4	FALSE	6.22569	6.29465
Q60949-S231	Tbc1d1-S231	N4G4	R6	600	N4	FALSE	5.99792	6.06689
Q60949-S231	Tbc1d1-S231	N4T4	R1	0	no peptide	FALSE	6.31252	6.24001
Q60949-S231	Tbc1d1-S231	N4T4	R1	120	N4	FALSE	6.7728	6.70029
Q60949-S231	Tbc1d1-S231	N4T4	R1	120	T4	FALSE	5.93717	5.86466
Q60949-S231	Tbc1d1-S231	N4T4	R1	30	N4	FALSE	6.32936	6.25685
Q60949-S231	Tbc1d1-S231	N4T4	R1	30	T4	FALSE	5.9338	5.8613
Q60949-S231	Tbc1d1-S231	N4T4	R1	300	N4	FALSE	6.43362	6.36111
Q60949-S231	Tbc1d1-S231	N4T4	R1	300	T4	FALSE	6.19455	6.12204
Q60949-S231	Tbc1d1-S231	N4T4	R1	600	N4	FALSE	6.09544	6.02294
Q60949-S231	Tbc1d1-S231	N4T4	R1	600	T4	FALSE	6.08278	6.01027
Q60949-S231	Tbc1d1-S231	N4T4	R2	0	no peptide	TRUE	NA	NA
Q60949-S231	Tbc1d1-S231	N4T4	R2	120	N4	TRUE	NA	NA
Q60949-S231	Tbc1d1-S231	N4T4	R2	120	T4	TRUE	NA	NA
Q60949-S231	Tbc1d1-S231	N4T4	R2	30	N4	TRUE	NA	NA
Q60949-S231	Tbc1d1-S231	N4T4	R2	30	T4	TRUE	NA	NA
Q60949-S231	Tbc1d1-S231	N4T4	R2	300	N4	TRUE	NA	NA
Q60949-S231	Tbc1d1-S231	N4T4	R2	300	T4	TRUE	NA	NA
Q60949-S231	Tbc1d1-S231	N4T4	R2	600	N4	TRUE	NA	NA
Q60949-S231	Tbc1d1-S231	N4T4	R2	600	T4	TRUE	NA	NA
Q60949-S231	Tbc1d1-S231	N4T4	R3	0	no peptide	TRUE	NA	NA
Q60949-S231	Tbc1d1-S231	N4T4	R3	120	N4	TRUE	NA	NA
Q60949-S231	Tbc1d1-S231	N4T4	R3	120	T4	TRUE	NA	NA
Q60949-S231	Tbc1d1-S231	N4T4	R3	30	N4	TRUE	NA	NA
Q60949-S231	Tbc1d1-S231	N4T4	R3	30	T4	TRUE	NA	NA
Q60949-S231	Tbc1d1-S231	N4T4	R3	300	N4	TRUE	NA	NA
Q60949-S231	Tbc1d1-S231	N4T4	R3	300	T4	TRUE	NA	NA
Q60949-S231	Tbc1d1-S231	N4T4	R3	600	N4	TRUE	NA	NA
Q60949-S231	Tbc1d1-S231	N4T4	R3	600	T4	TRUE	NA	NA
P17182-Y25	Eno1-Y25	N4G4	R4	0	no peptide	FALSE	6.22461	6.39028
P17182-Y25	Eno1-Y25	N4G4	R4	120	G4	FALSE	6.27906	6.44472
P17182-Y25	Eno1-Y25	N4G4	R4	120	N4	FALSE	6.73786	6.90352
P17182-Y25	Eno1-Y25	N4G4	R4	30	G4	FALSE	6.45324	6.6189
P17182-Y25	Eno1-Y25	N4G4	R4	30	N4	FALSE	5.79667	5.96233
P17182-Y25	Eno1-Y25	N4G4	R4	300	G4	FALSE	5.86684	6.0325
P17182-Y25	Eno1-Y25	N4G4	R4	300	N4	FALSE	5.71041	5.87607
P17182-Y25	Eno1-Y25	N4G4	R4	600	G4	FALSE	6.09269	6.25835
P17182-Y25	Eno1-Y25	N4G4	R4	600	N4	FALSE	6.57583	6.74149
P17182-Y25	Eno1-Y25	N4G4	R5	0	no peptide	FALSE	6.20796	6.2094
P17182-Y25	Eno1-Y25	N4G4	R5	120	G4	FALSE	6.50487	6.50631
P17182-Y25	Eno1-Y25	N4G4	R5	120	N4	FALSE	6.27379	6.27523
P17182-Y25	Eno1-Y25	N4G4	R5	30	G4	FALSE	6.56578	6.56722
P17182-Y25	Eno1-Y25	N4G4	R5	30	N4	FALSE	6.48305	6.48449
P17182-Y25	Eno1-Y25	N4G4	R5	300	G4	FALSE	6.45363	6.45507
P17182-Y25	Eno1-Y25	N4G4	R5	300	N4	FALSE	6.46154	6.46297
P17182-Y25	Eno1-Y25	N4G4	R5	600	G4	FALSE	6.43757	6.43901
P17182-Y25	Eno1-Y25	N4G4	R5	600	N4	FALSE	6.44015	6.44159
P17182-Y25	Eno1-Y25	N4G4	R6	0	no peptide	FALSE	6.34604	6.42481
P17182-Y25	Eno1-Y25	N4G4	R6	120	G4	FALSE	6.04139	6.12016
P17182-Y25	Eno1-Y25	N4G4	R6	120	N4	FALSE	6.31702	6.39579
P17182-Y25	Eno1-Y25	N4G4	R6	30	G4	FALSE	6.40119	6.47996
P17182-Y25	Eno1-Y25	N4G4	R6	30	N4	FALSE	6.33098	6.40975
P17182-Y25	Eno1-Y25	N4G4	R6	300	G4	FALSE	6.2364	6.31517
P17182-Y25	Eno1-Y25	N4G4	R6	300	N4	FALSE	6.09025	6.16902
P17182-Y25	Eno1-Y25	N4G4	R6	600	G4	FALSE	6.00742	6.08619
P17182-Y25	Eno1-Y25	N4G4	R6	600	N4	FALSE	6.39555	6.47432
P17182-Y25	Eno1-Y25	N4T4	R1	0	no peptide	FALSE	6.32558	6.43699
P17182-Y25	Eno1-Y25	N4T4	R1	120	N4	FALSE	6.41658	6.52799
P17182-Y25	Eno1-Y25	N4T4	R1	120	T4	FALSE	6.29583	6.40725
P17182-Y25	Eno1-Y25	N4T4	R1	30	N4	FALSE	5.58571	5.69712
P17182-Y25	Eno1-Y25	N4T4	R1	30	T4	FALSE	7.05932	7.17073
P17182-Y25	Eno1-Y25	N4T4	R1	300	N4	FALSE	6.1234	6.23481
P17182-Y25	Eno1-Y25	N4T4	R1	300	T4	FALSE	6.91633	7.02775
P17182-Y25	Eno1-Y25	N4T4	R1	600	N4	FALSE	6.86535	6.97676
P17182-Y25	Eno1-Y25	N4T4	R1	600	T4	FALSE	6.36217	6.47358
P17182-Y25	Eno1-Y25	N4T4	R2	0	no peptide	TRUE	NA	NA
P17182-Y25	Eno1-Y25	N4T4	R2	120	N4	TRUE	NA	NA
P17182-Y25	Eno1-Y25	N4T4	R2	120	T4	TRUE	NA	NA
P17182-Y25	Eno1-Y25	N4T4	R2	30	N4	TRUE	NA	NA
P17182-Y25	Eno1-Y25	N4T4	R2	30	T4	TRUE	NA	NA
P17182-Y25	Eno1-Y25	N4T4	R2	300	N4	TRUE	NA	NA
P17182-Y25	Eno1-Y25	N4T4	R2	300	T4	TRUE	NA	NA
P17182-Y25	Eno1-Y25	N4T4	R2	600	N4	TRUE	NA	NA
P17182-Y25	Eno1-Y25	N4T4	R2	600	T4	TRUE	NA	NA
P17182-Y25	Eno1-Y25	N4T4	R3	0	no peptide	FALSE	6.59209	6.2348
P17182-Y25	Eno1-Y25	N4T4	R3	120	N4	FALSE	6.98055	6.62327
P17182-Y25	Eno1-Y25	N4T4	R3	120	T4	FALSE	6.83963	6.48235
P17182-Y25	Eno1-Y25	N4T4	R3	30	N4	FALSE	6.51542	6.15814
P17182-Y25	Eno1-Y25	N4T4	R3	30	T4	FALSE	7.14657	6.78928
P17182-Y25	Eno1-Y25	N4T4	R3	300	N4	FALSE	6.89395	6.53667
P17182-Y25	Eno1-Y25	N4T4	R3	300	T4	FALSE	6.89506	6.53778
P17182-Y25	Eno1-Y25	N4T4	R3	600	N4	FALSE	6.67809	6.32081
P17182-Y25	Eno1-Y25	N4T4	R3	600	T4	FALSE	6.27034	5.91306
Q7TQH0-S687	Atxn2l-S687	N4G4	R4	0	no peptide	FALSE	6.78806	6.47406
Q7TQH0-S687	Atxn2l-S687	N4G4	R4	120	G4	FALSE	6.36169	6.04769
Q7TQH0-S687	Atxn2l-S687	N4G4	R4	120	N4	FALSE	6.78834	6.47434
Q7TQH0-S687	Atxn2l-S687	N4G4	R4	30	G4	FALSE	6.37895	6.06495
Q7TQH0-S687	Atxn2l-S687	N4G4	R4	30	N4	FALSE	6.29489	5.98088
Q7TQH0-S687	Atxn2l-S687	N4G4	R4	300	G4	FALSE	6.20961	5.89561
Q7TQH0-S687	Atxn2l-S687	N4G4	R4	300	N4	FALSE	6.63824	6.32424
Q7TQH0-S687	Atxn2l-S687	N4G4	R4	600	G4	FALSE	6.46798	6.15398
Q7TQH0-S687	Atxn2l-S687	N4G4	R4	600	N4	FALSE	7.07271	6.75871
Q7TQH0-S687	Atxn2l-S687	N4G4	R5	0	no peptide	TRUE	NA	NA
Q7TQH0-S687	Atxn2l-S687	N4G4	R5	120	G4	TRUE	NA	NA
Q7TQH0-S687	Atxn2l-S687	N4G4	R5	120	N4	TRUE	NA	NA
Q7TQH0-S687	Atxn2l-S687	N4G4	R5	30	G4	TRUE	NA	NA
Q7TQH0-S687	Atxn2l-S687	N4G4	R5	30	N4	TRUE	NA	NA
Q7TQH0-S687	Atxn2l-S687	N4G4	R5	300	G4	TRUE	NA	NA
Q7TQH0-S687	Atxn2l-S687	N4G4	R5	300	N4	TRUE	NA	NA
Q7TQH0-S687	Atxn2l-S687	N4G4	R5	600	G4	TRUE	NA	NA
Q7TQH0-S687	Atxn2l-S687	N4G4	R5	600	N4	TRUE	NA	NA
Q7TQH0-S687	Atxn2l-S687	N4G4	R6	0	no peptide	TRUE	NA	NA
Q7TQH0-S687	Atxn2l-S687	N4G4	R6	120	G4	TRUE	NA	NA
Q7TQH0-S687	Atxn2l-S687	N4G4	R6	120	N4	TRUE	NA	NA
Q7TQH0-S687	Atxn2l-S687	N4G4	R6	30	G4	TRUE	NA	NA
Q7TQH0-S687	Atxn2l-S687	N4G4	R6	30	N4	TRUE	NA	NA
Q7TQH0-S687	Atxn2l-S687	N4G4	R6	300	G4	TRUE	NA	NA
Q7TQH0-S687	Atxn2l-S687	N4G4	R6	300	N4	TRUE	NA	NA
Q7TQH0-S687	Atxn2l-S687	N4G4	R6	600	G4	TRUE	NA	NA
Q7TQH0-S687	Atxn2l-S687	N4G4	R6	600	N4	TRUE	NA	NA
Q7TQH0-S687	Atxn2l-S687	N4T4	R1	0	no peptide	FALSE	6.18359	6.22731
Q7TQH0-S687	Atxn2l-S687	N4T4	R1	120	N4	FALSE	6.82267	6.86639
Q7TQH0-S687	Atxn2l-S687	N4T4	R1	120	T4	FALSE	6.04954	6.09326
Q7TQH0-S687	Atxn2l-S687	N4T4	R1	30	N4	FALSE	5.40431	5.44803
Q7TQH0-S687	Atxn2l-S687	N4T4	R1	30	T4	FALSE	6.20861	6.25233
Q7TQH0-S687	Atxn2l-S687	N4T4	R1	300	N4	FALSE	6.53368	6.57741
Q7TQH0-S687	Atxn2l-S687	N4T4	R1	300	T4	FALSE	6.36218	6.4059
Q7TQH0-S687	Atxn2l-S687	N4T4	R1	600	N4	FALSE	6.84937	6.89309
Q7TQH0-S687	Atxn2l-S687	N4T4	R1	600	T4	FALSE	6.4392	6.48292
Q7TQH0-S687	Atxn2l-S687	N4T4	R2	0	no peptide	FALSE	7.07081	6.80523
Q7TQH0-S687	Atxn2l-S687	N4T4	R2	120	N4	FALSE	6.77688	6.51131
Q7TQH0-S687	Atxn2l-S687	N4T4	R2	120	T4	FALSE	6.7519	6.48632
Q7TQH0-S687	Atxn2l-S687	N4T4	R2	30	N4	FALSE	6.26781	6.00223
Q7TQH0-S687	Atxn2l-S687	N4T4	R2	30	T4	FALSE	6.69163	6.42605
Q7TQH0-S687	Atxn2l-S687	N4T4	R2	300	N4	FALSE	6.3688	6.10323
Q7TQH0-S687	Atxn2l-S687	N4T4	R2	300	T4	FALSE	6.42422	6.15865
Q7TQH0-S687	Atxn2l-S687	N4T4	R2	600	N4	FALSE	6.85581	6.59023
Q7TQH0-S687	Atxn2l-S687	N4T4	R2	600	T4	FALSE	6.723	6.45742
Q7TQH0-S687	Atxn2l-S687	N4T4	R3	0	no peptide	FALSE	5.96162	6.49747
Q7TQH0-S687	Atxn2l-S687	N4T4	R3	120	N4	FALSE	6.0804	6.61626
Q7TQH0-S687	Atxn2l-S687	N4T4	R3	120	T4	FALSE	5.72634	6.2622
Q7TQH0-S687	Atxn2l-S687	N4T4	R3	30	N4	FALSE	4.73568	5.27154
Q7TQH0-S687	Atxn2l-S687	N4T4	R3	30	T4	FALSE	5.79293	6.32878
Q7TQH0-S687	Atxn2l-S687	N4T4	R3	300	N4	FALSE	6.11719	6.65305
Q7TQH0-S687	Atxn2l-S687	N4T4	R3	300	T4	FALSE	5.99871	6.53456
Q7TQH0-S687	Atxn2l-S687	N4T4	R3	600	N4	FALSE	6.43805	6.97391
Q7TQH0-S687	Atxn2l-S687	N4T4	R3	600	T4	FALSE	5.92247	6.45833
Q61029-S361	Tmpo-S361	N4G4	R4	0	no peptide	FALSE	6.10394	6.27234
Q61029-S361	Tmpo-S361	N4G4	R4	120	G4	FALSE	6.78043	6.94883
Q61029-S361	Tmpo-S361	N4G4	R4	120	N4	FALSE	6.5374	6.7058
Q61029-S361	Tmpo-S361	N4G4	R4	30	G4	FALSE	6.60678	6.77518
Q61029-S361	Tmpo-S361	N4G4	R4	30	N4	FALSE	6.01745	6.18585
Q61029-S361	Tmpo-S361	N4G4	R4	300	G4	FALSE	6.65279	6.82119
Q61029-S361	Tmpo-S361	N4G4	R4	300	N4	FALSE	6.34321	6.51161
Q61029-S361	Tmpo-S361	N4G4	R4	600	G4	FALSE	6.8758	7.0442
Q61029-S361	Tmpo-S361	N4G4	R4	600	N4	FALSE	6.6034	6.7718
Q61029-S361	Tmpo-S361	N4G4	R5	0	no peptide	FALSE	6.35155	6.47062
Q61029-S361	Tmpo-S361	N4G4	R5	120	G4	FALSE	6.47203	6.5911
Q61029-S361	Tmpo-S361	N4G4	R5	120	N4	FALSE	6.16724	6.28631
Q61029-S361	Tmpo-S361	N4G4	R5	30	G4	FALSE	6.25103	6.3701
Q61029-S361	Tmpo-S361	N4G4	R5	30	N4	FALSE	6.26258	6.38164
Q61029-S361	Tmpo-S361	N4G4	R5	300	G4	FALSE	6.49063	6.6097
Q61029-S361	Tmpo-S361	N4G4	R5	300	N4	FALSE	6.43723	6.5563
Q61029-S361	Tmpo-S361	N4G4	R5	600	G4	FALSE	6.41768	6.53674
Q61029-S361	Tmpo-S361	N4G4	R5	600	N4	FALSE	6.63347	6.75254
Q61029-S361	Tmpo-S361	N4G4	R6	0	no peptide	FALSE	6.11622	6.40345
Q61029-S361	Tmpo-S361	N4G4	R6	120	G4	FALSE	6.36711	6.65435
Q61029-S361	Tmpo-S361	N4G4	R6	120	N4	FALSE	6.29042	6.57766
Q61029-S361	Tmpo-S361	N4G4	R6	30	G4	FALSE	6.5517	6.83894
Q61029-S361	Tmpo-S361	N4G4	R6	30	N4	FALSE	5.66283	5.95007
Q61029-S361	Tmpo-S361	N4G4	R6	300	G4	FALSE	6.68707	6.97431
Q61029-S361	Tmpo-S361	N4G4	R6	300	N4	FALSE	6.57913	6.86637
Q61029-S361	Tmpo-S361	N4G4	R6	600	G4	FALSE	6.55869	6.84593
Q61029-S361	Tmpo-S361	N4G4	R6	600	N4	FALSE	6.36262	6.64986
Q61029-S361	Tmpo-S361	N4T4	R1	0	no peptide	FALSE	5.72528	5.90638
Q61029-S361	Tmpo-S361	N4T4	R1	120	N4	FALSE	7.01212	7.19321
Q61029-S361	Tmpo-S361	N4T4	R1	120	T4	FALSE	6.65966	6.84075
Q61029-S361	Tmpo-S361	N4T4	R1	30	N4	FALSE	5.43628	5.61737
Q61029-S361	Tmpo-S361	N4T4	R1	30	T4	FALSE	6.86552	7.04661
Q61029-S361	Tmpo-S361	N4T4	R1	300	N4	FALSE	6.80558	6.98667
Q61029-S361	Tmpo-S361	N4T4	R1	300	T4	FALSE	6.78522	6.96631
Q61029-S361	Tmpo-S361	N4T4	R1	600	N4	FALSE	6.56269	6.74378
Q61029-S361	Tmpo-S361	N4T4	R1	600	T4	FALSE	6.38905	6.57014
Q61029-S361	Tmpo-S361	N4T4	R2	0	no peptide	FALSE	6.85814	6.72689
Q61029-S361	Tmpo-S361	N4T4	R2	120	N4	FALSE	6.55274	6.4215
Q61029-S361	Tmpo-S361	N4T4	R2	120	T4	FALSE	6.60746	6.47622
Q61029-S361	Tmpo-S361	N4T4	R2	30	N4	FALSE	6.22581	6.09456
Q61029-S361	Tmpo-S361	N4T4	R2	30	T4	FALSE	6.67026	6.53901
Q61029-S361	Tmpo-S361	N4T4	R2	300	N4	FALSE	6.75115	6.61991
Q61029-S361	Tmpo-S361	N4T4	R2	300	T4	FALSE	6.75982	6.62858
Q61029-S361	Tmpo-S361	N4T4	R2	600	N4	FALSE	6.71579	6.58454
Q61029-S361	Tmpo-S361	N4T4	R2	600	T4	FALSE	6.80092	6.66967
Q61029-S361	Tmpo-S361	N4T4	R3	0	no peptide	FALSE	6.78971	6.16516
Q61029-S361	Tmpo-S361	N4T4	R3	120	N4	FALSE	7.16652	6.54197
Q61029-S361	Tmpo-S361	N4T4	R3	120	T4	FALSE	7.1102	6.48565
Q61029-S361	Tmpo-S361	N4T4	R3	30	N4	FALSE	6.73437	6.10982
Q61029-S361	Tmpo-S361	N4T4	R3	30	T4	FALSE	7.44159	6.81704
Q61029-S361	Tmpo-S361	N4T4	R3	300	N4	FALSE	7.52394	6.89939
Q61029-S361	Tmpo-S361	N4T4	R3	300	T4	FALSE	7.31837	6.69382
Q61029-S361	Tmpo-S361	N4T4	R3	600	N4	FALSE	7.35562	6.73107
Q61029-S361	Tmpo-S361	N4T4	R3	600	T4	FALSE	7.05404	6.42949
Q8BGQ1-S119	Vipas39-S119	N4G4	R4	0	no peptide	FALSE	6.74896	6.76265
Q8BGQ1-S119	Vipas39-S119	N4G4	R4	120	G4	FALSE	5.34238	5.35607
Q8BGQ1-S119	Vipas39-S119	N4G4	R4	120	N4	FALSE	6.18372	6.1974
Q8BGQ1-S119	Vipas39-S119	N4G4	R4	30	G4	FALSE	6.02525	6.03893
Q8BGQ1-S119	Vipas39-S119	N4G4	R4	30	N4	FALSE	6.7773	6.79099
Q8BGQ1-S119	Vipas39-S119	N4G4	R4	300	G4	FALSE	6.17013	6.18381
Q8BGQ1-S119	Vipas39-S119	N4G4	R4	300	N4	FALSE	6.14995	6.16363
Q8BGQ1-S119	Vipas39-S119	N4G4	R4	600	G4	FALSE	6.40458	6.41826
Q8BGQ1-S119	Vipas39-S119	N4G4	R4	600	N4	FALSE	6.00706	6.02074
Q8BGQ1-S119	Vipas39-S119	N4G4	R5	0	no peptide	FALSE	6.69083	6.57214
Q8BGQ1-S119	Vipas39-S119	N4G4	R5	120	G4	FALSE	5.55585	5.43716
Q8BGQ1-S119	Vipas39-S119	N4G4	R5	120	N4	FALSE	5.90249	5.7838
Q8BGQ1-S119	Vipas39-S119	N4G4	R5	30	G4	FALSE	6.32892	6.21024
Q8BGQ1-S119	Vipas39-S119	N4G4	R5	30	N4	FALSE	6.87092	6.75224
Q8BGQ1-S119	Vipas39-S119	N4G4	R5	300	G4	FALSE	6.73375	6.61507
Q8BGQ1-S119	Vipas39-S119	N4G4	R5	300	N4	FALSE	6.58848	6.46979
Q8BGQ1-S119	Vipas39-S119	N4G4	R5	600	G4	FALSE	6.74645	6.62777
Q8BGQ1-S119	Vipas39-S119	N4G4	R5	600	N4	FALSE	6.47612	6.35743
Q8BGQ1-S119	Vipas39-S119	N4G4	R6	0	no peptide	FALSE	6.74274	6.79962
Q8BGQ1-S119	Vipas39-S119	N4G4	R6	120	G4	FALSE	5.33242	5.3893
Q8BGQ1-S119	Vipas39-S119	N4G4	R6	120	N4	FALSE	5.83777	5.89465
Q8BGQ1-S119	Vipas39-S119	N4G4	R6	30	G4	FALSE	6.22285	6.27973
Q8BGQ1-S119	Vipas39-S119	N4G4	R6	30	N4	FALSE	6.41363	6.47051
Q8BGQ1-S119	Vipas39-S119	N4G4	R6	300	G4	FALSE	6.60863	6.66551
Q8BGQ1-S119	Vipas39-S119	N4G4	R6	300	N4	FALSE	6.60746	6.66434
Q8BGQ1-S119	Vipas39-S119	N4G4	R6	600	G4	FALSE	6.45904	6.51592
Q8BGQ1-S119	Vipas39-S119	N4G4	R6	600	N4	FALSE	6.04939	6.10628
Q8BGQ1-S119	Vipas39-S119	N4T4	R1	0	no peptide	FALSE	6.14919	6.35059
Q8BGQ1-S119	Vipas39-S119	N4T4	R1	120	N4	FALSE	6.27787	6.47927
Q8BGQ1-S119	Vipas39-S119	N4T4	R1	120	T4	FALSE	5.45835	5.65975
Q8BGQ1-S119	Vipas39-S119	N4T4	R1	30	N4	FALSE	6.22512	6.42653
Q8BGQ1-S119	Vipas39-S119	N4T4	R1	30	T4	FALSE	5.74735	5.94875
Q8BGQ1-S119	Vipas39-S119	N4T4	R1	300	N4	FALSE	6.19082	6.39222
Q8BGQ1-S119	Vipas39-S119	N4T4	R1	300	T4	FALSE	5.91586	6.11726
Q8BGQ1-S119	Vipas39-S119	N4T4	R1	600	N4	FALSE	6.0854	6.2868
Q8BGQ1-S119	Vipas39-S119	N4T4	R1	600	T4	FALSE	5.96067	6.16207
Q8BGQ1-S119	Vipas39-S119	N4T4	R2	0	no peptide	FALSE	6.94956	6.96571
Q8BGQ1-S119	Vipas39-S119	N4T4	R2	120	N4	FALSE	5.88263	5.89879
Q8BGQ1-S119	Vipas39-S119	N4T4	R2	120	T4	FALSE	5.37731	5.39346
Q8BGQ1-S119	Vipas39-S119	N4T4	R2	30	N4	FALSE	6.7193	6.73545
Q8BGQ1-S119	Vipas39-S119	N4T4	R2	30	T4	FALSE	5.99421	6.01036
Q8BGQ1-S119	Vipas39-S119	N4T4	R2	300	N4	FALSE	6.20488	6.22103
Q8BGQ1-S119	Vipas39-S119	N4T4	R2	300	T4	FALSE	6.39015	6.4063
Q8BGQ1-S119	Vipas39-S119	N4T4	R2	600	N4	FALSE	6.09829	6.11444
Q8BGQ1-S119	Vipas39-S119	N4T4	R2	600	T4	FALSE	6.46991	6.48606
Q8BGQ1-S119	Vipas39-S119	N4T4	R3	0	no peptide	FALSE	6.38666	6.21723
Q8BGQ1-S119	Vipas39-S119	N4T4	R3	120	N4	FALSE	6.32438	6.15494
Q8BGQ1-S119	Vipas39-S119	N4T4	R3	120	T4	FALSE	6.26946	6.10002
Q8BGQ1-S119	Vipas39-S119	N4T4	R3	30	N4	FALSE	7.04971	6.88027
Q8BGQ1-S119	Vipas39-S119	N4T4	R3	30	T4	FALSE	6.43087	6.26143
Q8BGQ1-S119	Vipas39-S119	N4T4	R3	300	N4	FALSE	6.54145	6.37201
Q8BGQ1-S119	Vipas39-S119	N4T4	R3	300	T4	FALSE	6.04018	5.87075
Q8BGQ1-S119	Vipas39-S119	N4T4	R3	600	N4	FALSE	6.48039	6.31096
Q8BGQ1-S119	Vipas39-S119	N4T4	R3	600	T4	FALSE	6.28439	6.11495
Q8C3J5-T1784	Dock2-T1784	N4G4	R4	0	no peptide	FALSE	5.74341	5.89054
Q8C3J5-T1784	Dock2-T1784	N4G4	R4	120	G4	FALSE	7.06581	7.21294
Q8C3J5-T1784	Dock2-T1784	N4G4	R4	120	N4	FALSE	6.06897	6.2161
Q8C3J5-T1784	Dock2-T1784	N4G4	R4	30	G4	FALSE	6.49183	6.63896
Q8C3J5-T1784	Dock2-T1784	N4G4	R4	30	N4	FALSE	7.22289	7.37002
Q8C3J5-T1784	Dock2-T1784	N4G4	R4	300	G4	FALSE	6.03688	6.18401
Q8C3J5-T1784	Dock2-T1784	N4G4	R4	300	N4	FALSE	5.61714	5.76427
Q8C3J5-T1784	Dock2-T1784	N4G4	R4	600	G4	FALSE	5.51345	5.66058
Q8C3J5-T1784	Dock2-T1784	N4G4	R4	600	N4	FALSE	5.13561	5.28274
Q8C3J5-T1784	Dock2-T1784	N4G4	R5	0	no peptide	FALSE	5.33728	5.17309
Q8C3J5-T1784	Dock2-T1784	N4G4	R5	120	G4	FALSE	6.82412	6.65993
Q8C3J5-T1784	Dock2-T1784	N4G4	R5	120	N4	FALSE	6.27456	6.11037
Q8C3J5-T1784	Dock2-T1784	N4G4	R5	30	G4	FALSE	6.80346	6.63928
Q8C3J5-T1784	Dock2-T1784	N4G4	R5	30	N4	FALSE	7.85159	7.68741
Q8C3J5-T1784	Dock2-T1784	N4G4	R5	300	G4	FALSE	6.33025	6.16606
Q8C3J5-T1784	Dock2-T1784	N4G4	R5	300	N4	FALSE	6.04219	5.878
Q8C3J5-T1784	Dock2-T1784	N4G4	R5	600	G4	FALSE	5.90776	5.74357
Q8C3J5-T1784	Dock2-T1784	N4G4	R5	600	N4	FALSE	5.83898	5.6748
Q8C3J5-T1784	Dock2-T1784	N4G4	R6	0	no peptide	TRUE	NA	NA
Q8C3J5-T1784	Dock2-T1784	N4G4	R6	120	G4	TRUE	NA	NA
Q8C3J5-T1784	Dock2-T1784	N4G4	R6	120	N4	TRUE	NA	NA
Q8C3J5-T1784	Dock2-T1784	N4G4	R6	30	G4	TRUE	NA	NA
Q8C3J5-T1784	Dock2-T1784	N4G4	R6	30	N4	TRUE	NA	NA
Q8C3J5-T1784	Dock2-T1784	N4G4	R6	300	G4	TRUE	NA	NA
Q8C3J5-T1784	Dock2-T1784	N4G4	R6	300	N4	TRUE	NA	NA
Q8C3J5-T1784	Dock2-T1784	N4G4	R6	600	G4	TRUE	NA	NA
Q8C3J5-T1784	Dock2-T1784	N4G4	R6	600	N4	TRUE	NA	NA
Q8C3J5-T1784	Dock2-T1784	N4T4	R1	0	no peptide	FALSE	5.34146	5.50106
Q8C3J5-T1784	Dock2-T1784	N4T4	R1	120	N4	FALSE	5.92076	6.08036
Q8C3J5-T1784	Dock2-T1784	N4T4	R1	120	T4	FALSE	6.58246	6.74206
Q8C3J5-T1784	Dock2-T1784	N4T4	R1	30	N4	FALSE	7.24357	7.40318
Q8C3J5-T1784	Dock2-T1784	N4T4	R1	30	T4	FALSE	6.9588	7.11841
Q8C3J5-T1784	Dock2-T1784	N4T4	R1	300	N4	FALSE	5.87692	6.03653
Q8C3J5-T1784	Dock2-T1784	N4T4	R1	300	T4	FALSE	6.47794	6.63754
Q8C3J5-T1784	Dock2-T1784	N4T4	R1	600	N4	FALSE	5.34293	5.50254
Q8C3J5-T1784	Dock2-T1784	N4T4	R1	600	T4	FALSE	5.7811	5.9407
Q8C3J5-T1784	Dock2-T1784	N4T4	R2	0	no peptide	TRUE	NA	NA
Q8C3J5-T1784	Dock2-T1784	N4T4	R2	120	N4	TRUE	NA	NA
Q8C3J5-T1784	Dock2-T1784	N4T4	R2	120	T4	TRUE	NA	NA
Q8C3J5-T1784	Dock2-T1784	N4T4	R2	30	N4	TRUE	NA	NA
Q8C3J5-T1784	Dock2-T1784	N4T4	R2	30	T4	TRUE	NA	NA
Q8C3J5-T1784	Dock2-T1784	N4T4	R2	300	N4	TRUE	NA	NA
Q8C3J5-T1784	Dock2-T1784	N4T4	R2	300	T4	TRUE	NA	NA
Q8C3J5-T1784	Dock2-T1784	N4T4	R2	600	N4	TRUE	NA	NA
Q8C3J5-T1784	Dock2-T1784	N4T4	R2	600	T4	TRUE	NA	NA
Q8C3J5-T1784	Dock2-T1784	N4T4	R3	0	no peptide	FALSE	6.27696	6.13441
Q8C3J5-T1784	Dock2-T1784	N4T4	R3	120	N4	FALSE	5.80562	5.66307
Q8C3J5-T1784	Dock2-T1784	N4T4	R3	120	T4	FALSE	6.98739	6.84484
Q8C3J5-T1784	Dock2-T1784	N4T4	R3	30	N4	FALSE	7.26382	7.12127
Q8C3J5-T1784	Dock2-T1784	N4T4	R3	30	T4	FALSE	7.47064	7.32809
Q8C3J5-T1784	Dock2-T1784	N4T4	R3	300	N4	FALSE	6.24379	6.10124
Q8C3J5-T1784	Dock2-T1784	N4T4	R3	300	T4	FALSE	6.77256	6.63001
Q8C3J5-T1784	Dock2-T1784	N4T4	R3	600	N4	FALSE	5.64624	5.50369
Q8C3J5-T1784	Dock2-T1784	N4T4	R3	600	T4	FALSE	5.8313	5.68875
O35601-S27	Fyb1-S27;Fyb-S27	N4G4	R4	0	no peptide	FALSE	6.55518	6.62723
O35601-S27	Fyb1-S27;Fyb-S27	N4G4	R4	120	G4	FALSE	6.18507	6.25712
O35601-S27	Fyb1-S27;Fyb-S27	N4G4	R4	120	N4	FALSE	6.50828	6.58033
O35601-S27	Fyb1-S27;Fyb-S27	N4G4	R4	30	G4	FALSE	6.50639	6.57844
O35601-S27	Fyb1-S27;Fyb-S27	N4G4	R4	30	N4	FALSE	6.15504	6.22709
O35601-S27	Fyb1-S27;Fyb-S27	N4G4	R4	300	G4	FALSE	5.6978	5.76985
O35601-S27	Fyb1-S27;Fyb-S27	N4G4	R4	300	N4	FALSE	6.22099	6.29304
O35601-S27	Fyb1-S27;Fyb-S27	N4G4	R4	600	G4	FALSE	5.58412	5.65616
O35601-S27	Fyb1-S27;Fyb-S27	N4G4	R4	600	N4	FALSE	6.19023	6.26228
O35601-S27	Fyb1-S27;Fyb-S27	N4G4	R5	0	no peptide	FALSE	7.04973	6.86784
O35601-S27	Fyb1-S27;Fyb-S27	N4G4	R5	120	G4	FALSE	6.54887	6.36697
O35601-S27	Fyb1-S27;Fyb-S27	N4G4	R5	120	N4	FALSE	6.37192	6.19003
O35601-S27	Fyb1-S27;Fyb-S27	N4G4	R5	30	G4	FALSE	6.31099	6.1291
O35601-S27	Fyb1-S27;Fyb-S27	N4G4	R5	30	N4	FALSE	6.3733	6.1914
O35601-S27	Fyb1-S27;Fyb-S27	N4G4	R5	300	G4	FALSE	6.0977	5.91581
O35601-S27	Fyb1-S27;Fyb-S27	N4G4	R5	300	N4	FALSE	6.3563	6.17441
O35601-S27	Fyb1-S27;Fyb-S27	N4G4	R5	600	G4	FALSE	6.23184	6.04995
O35601-S27	Fyb1-S27;Fyb-S27	N4G4	R5	600	N4	FALSE	6.74817	6.56628
O35601-S27	Fyb1-S27;Fyb-S27	N4G4	R6	0	no peptide	TRUE	NA	NA
O35601-S27	Fyb1-S27;Fyb-S27	N4G4	R6	120	G4	TRUE	NA	NA
O35601-S27	Fyb1-S27;Fyb-S27	N4G4	R6	120	N4	TRUE	NA	NA
O35601-S27	Fyb1-S27;Fyb-S27	N4G4	R6	30	G4	TRUE	NA	NA
O35601-S27	Fyb1-S27;Fyb-S27	N4G4	R6	30	N4	TRUE	NA	NA
O35601-S27	Fyb1-S27;Fyb-S27	N4G4	R6	300	G4	TRUE	NA	NA
O35601-S27	Fyb1-S27;Fyb-S27	N4G4	R6	300	N4	TRUE	NA	NA
O35601-S27	Fyb1-S27;Fyb-S27	N4G4	R6	600	G4	TRUE	NA	NA
O35601-S27	Fyb1-S27;Fyb-S27	N4G4	R6	600	N4	TRUE	NA	NA
O35601-S27	Fyb1-S27;Fyb-S27	N4T4	R1	0	no peptide	FALSE	6.35002	6.16402
O35601-S27	Fyb1-S27;Fyb-S27	N4T4	R1	120	N4	FALSE	6.80708	6.62108
O35601-S27	Fyb1-S27;Fyb-S27	N4T4	R1	120	T4	FALSE	6.45064	6.26463
O35601-S27	Fyb1-S27;Fyb-S27	N4T4	R1	30	N4	FALSE	6.85542	6.66942
O35601-S27	Fyb1-S27;Fyb-S27	N4T4	R1	30	T4	FALSE	6.58414	6.39814
O35601-S27	Fyb1-S27;Fyb-S27	N4T4	R1	300	N4	FALSE	6.61363	6.42763
O35601-S27	Fyb1-S27;Fyb-S27	N4T4	R1	300	T4	FALSE	6.62579	6.43979
O35601-S27	Fyb1-S27;Fyb-S27	N4T4	R1	600	N4	FALSE	6.29382	6.10781
O35601-S27	Fyb1-S27;Fyb-S27	N4T4	R1	600	T4	FALSE	6.37302	6.18702
O35601-S27	Fyb1-S27;Fyb-S27	N4T4	R2	0	no peptide	FALSE	6.81225	6.71645
O35601-S27	Fyb1-S27;Fyb-S27	N4T4	R2	120	N4	FALSE	6.54763	6.45183
O35601-S27	Fyb1-S27;Fyb-S27	N4T4	R2	120	T4	FALSE	6.71074	6.61494
O35601-S27	Fyb1-S27;Fyb-S27	N4T4	R2	30	N4	FALSE	6.60521	6.50941
O35601-S27	Fyb1-S27;Fyb-S27	N4T4	R2	30	T4	FALSE	6.91247	6.81667
O35601-S27	Fyb1-S27;Fyb-S27	N4T4	R2	300	N4	FALSE	6.34222	6.24642
O35601-S27	Fyb1-S27;Fyb-S27	N4T4	R2	300	T4	FALSE	6.1923	6.0965
O35601-S27	Fyb1-S27;Fyb-S27	N4T4	R2	600	N4	FALSE	6.16166	6.06586
O35601-S27	Fyb1-S27;Fyb-S27	N4T4	R2	600	T4	FALSE	6.45527	6.35947
O35601-S27	Fyb1-S27;Fyb-S27	N4T4	R3	0	no peptide	FALSE	6.273	6.66464
O35601-S27	Fyb1-S27;Fyb-S27	N4T4	R3	120	N4	FALSE	5.9004	6.29204
O35601-S27	Fyb1-S27;Fyb-S27	N4T4	R3	120	T4	FALSE	6.47214	6.86378
O35601-S27	Fyb1-S27;Fyb-S27	N4T4	R3	30	N4	FALSE	6.02836	6.42
O35601-S27	Fyb1-S27;Fyb-S27	N4T4	R3	30	T4	FALSE	6.23704	6.62868
O35601-S27	Fyb1-S27;Fyb-S27	N4T4	R3	300	N4	FALSE	6.03505	6.42669
O35601-S27	Fyb1-S27;Fyb-S27	N4T4	R3	300	T4	FALSE	5.9679	6.35955
O35601-S27	Fyb1-S27;Fyb-S27	N4T4	R3	600	N4	FALSE	5.79494	6.18659
O35601-S27	Fyb1-S27;Fyb-S27	N4T4	R3	600	T4	FALSE	5.64358	6.03523
Q3U0V1-S182	Khsrp-S182	N4G4	R4	0	no peptide	FALSE	6.63528	6.95762
Q3U0V1-S182	Khsrp-S182	N4G4	R4	120	G4	FALSE	6.40752	6.72986
Q3U0V1-S182	Khsrp-S182	N4G4	R4	120	N4	FALSE	6.4363	6.75863
Q3U0V1-S182	Khsrp-S182	N4G4	R4	30	G4	FALSE	6.23336	6.55569
Q3U0V1-S182	Khsrp-S182	N4G4	R4	30	N4	FALSE	6.42214	6.74448
Q3U0V1-S182	Khsrp-S182	N4G4	R4	300	G4	FALSE	6.04604	6.36838
Q3U0V1-S182	Khsrp-S182	N4G4	R4	300	N4	FALSE	6.20799	6.53033
Q3U0V1-S182	Khsrp-S182	N4G4	R4	600	G4	FALSE	6.21795	6.54029
Q3U0V1-S182	Khsrp-S182	N4G4	R4	600	N4	FALSE	6.30955	6.63188
Q3U0V1-S182	Khsrp-S182	N4G4	R5	0	no peptide	TRUE	NA	NA
Q3U0V1-S182	Khsrp-S182	N4G4	R5	120	G4	TRUE	NA	NA
Q3U0V1-S182	Khsrp-S182	N4G4	R5	120	N4	TRUE	NA	NA
Q3U0V1-S182	Khsrp-S182	N4G4	R5	30	G4	TRUE	NA	NA
Q3U0V1-S182	Khsrp-S182	N4G4	R5	30	N4	TRUE	NA	NA
Q3U0V1-S182	Khsrp-S182	N4G4	R5	300	G4	TRUE	NA	NA
Q3U0V1-S182	Khsrp-S182	N4G4	R5	300	N4	TRUE	NA	NA
Q3U0V1-S182	Khsrp-S182	N4G4	R5	600	G4	TRUE	NA	NA
Q3U0V1-S182	Khsrp-S182	N4G4	R5	600	N4	TRUE	NA	NA
Q3U0V1-S182	Khsrp-S182	N4G4	R6	0	no peptide	TRUE	NA	NA
Q3U0V1-S182	Khsrp-S182	N4G4	R6	120	G4	TRUE	NA	NA
Q3U0V1-S182	Khsrp-S182	N4G4	R6	120	N4	TRUE	NA	NA
Q3U0V1-S182	Khsrp-S182	N4G4	R6	30	G4	TRUE	NA	NA
Q3U0V1-S182	Khsrp-S182	N4G4	R6	30	N4	TRUE	NA	NA
Q3U0V1-S182	Khsrp-S182	N4G4	R6	300	G4	TRUE	NA	NA
Q3U0V1-S182	Khsrp-S182	N4G4	R6	300	N4	TRUE	NA	NA
Q3U0V1-S182	Khsrp-S182	N4G4	R6	600	G4	TRUE	NA	NA
Q3U0V1-S182	Khsrp-S182	N4G4	R6	600	N4	TRUE	NA	NA
Q3U0V1-S182	Khsrp-S182	N4T4	R1	0	no peptide	FALSE	6.89448	6.9672
Q3U0V1-S182	Khsrp-S182	N4T4	R1	120	N4	FALSE	7.11425	7.18698
Q3U0V1-S182	Khsrp-S182	N4T4	R1	120	T4	FALSE	6.91932	6.99204
Q3U0V1-S182	Khsrp-S182	N4T4	R1	30	N4	FALSE	6.34728	6.42
Q3U0V1-S182	Khsrp-S182	N4T4	R1	30	T4	FALSE	6.46104	6.53377
Q3U0V1-S182	Khsrp-S182	N4T4	R1	300	N4	FALSE	6.3213	6.39402
Q3U0V1-S182	Khsrp-S182	N4T4	R1	300	T4	FALSE	6.53383	6.60655
Q3U0V1-S182	Khsrp-S182	N4T4	R1	600	N4	FALSE	6.58201	6.65474
Q3U0V1-S182	Khsrp-S182	N4T4	R1	600	T4	FALSE	6.15712	6.22984
Q3U0V1-S182	Khsrp-S182	N4T4	R2	0	no peptide	FALSE	7.41521	7.02015
Q3U0V1-S182	Khsrp-S182	N4T4	R2	120	N4	FALSE	7.1197	6.72464
Q3U0V1-S182	Khsrp-S182	N4T4	R2	120	T4	FALSE	7.51684	7.12179
Q3U0V1-S182	Khsrp-S182	N4T4	R2	30	N4	FALSE	7.60086	7.2058
Q3U0V1-S182	Khsrp-S182	N4T4	R2	30	T4	FALSE	7.02324	6.62818
Q3U0V1-S182	Khsrp-S182	N4T4	R2	300	N4	FALSE	6.61898	6.22392
Q3U0V1-S182	Khsrp-S182	N4T4	R2	300	T4	FALSE	6.72291	6.32785
Q3U0V1-S182	Khsrp-S182	N4T4	R2	600	N4	FALSE	6.84348	6.44842
Q3U0V1-S182	Khsrp-S182	N4T4	R2	600	T4	FALSE	6.61068	6.21562
Q3U0V1-S182	Khsrp-S182	N4T4	R3	0	no peptide	TRUE	NA	NA
Q3U0V1-S182	Khsrp-S182	N4T4	R3	120	N4	TRUE	NA	NA
Q3U0V1-S182	Khsrp-S182	N4T4	R3	120	T4	TRUE	NA	NA
Q3U0V1-S182	Khsrp-S182	N4T4	R3	30	N4	TRUE	NA	NA
Q3U0V1-S182	Khsrp-S182	N4T4	R3	30	T4	TRUE	NA	NA
Q3U0V1-S182	Khsrp-S182	N4T4	R3	300	N4	TRUE	NA	NA
Q3U0V1-S182	Khsrp-S182	N4T4	R3	300	T4	TRUE	NA	NA
Q3U0V1-S182	Khsrp-S182	N4T4	R3	600	N4	TRUE	NA	NA
Q3U0V1-S182	Khsrp-S182	N4T4	R3	600	T4	TRUE	NA	NA
Q8C3J5-S1782	Dock2-S1782	N4G4	R4	0	no peptide	FALSE	5.81691	5.84946
Q8C3J5-S1782	Dock2-S1782	N4G4	R4	120	G4	FALSE	6.64965	6.6822
Q8C3J5-S1782	Dock2-S1782	N4G4	R4	120	N4	FALSE	6.15679	6.18935
Q8C3J5-S1782	Dock2-S1782	N4G4	R4	30	G4	FALSE	6.30038	6.33294
Q8C3J5-S1782	Dock2-S1782	N4G4	R4	30	N4	FALSE	7.1213	7.15386
Q8C3J5-S1782	Dock2-S1782	N4G4	R4	300	G4	FALSE	6.02832	6.06088
Q8C3J5-S1782	Dock2-S1782	N4G4	R4	300	N4	FALSE	5.64535	5.67791
Q8C3J5-S1782	Dock2-S1782	N4G4	R4	600	G4	FALSE	5.60636	5.63892
Q8C3J5-S1782	Dock2-S1782	N4G4	R4	600	N4	FALSE	5.53222	5.56478
Q8C3J5-S1782	Dock2-S1782	N4G4	R5	0	no peptide	FALSE	5.26969	5.05786
Q8C3J5-S1782	Dock2-S1782	N4G4	R5	120	G4	FALSE	6.75591	6.54408
Q8C3J5-S1782	Dock2-S1782	N4G4	R5	120	N4	FALSE	6.33947	6.12764
Q8C3J5-S1782	Dock2-S1782	N4G4	R5	30	G4	FALSE	6.7374	6.52557
Q8C3J5-S1782	Dock2-S1782	N4G4	R5	30	N4	FALSE	7.69807	7.48625
Q8C3J5-S1782	Dock2-S1782	N4G4	R5	300	G4	FALSE	6.38596	6.17413
Q8C3J5-S1782	Dock2-S1782	N4G4	R5	300	N4	FALSE	6.15136	5.93954
Q8C3J5-S1782	Dock2-S1782	N4G4	R5	600	G4	FALSE	6.02513	5.81331
Q8C3J5-S1782	Dock2-S1782	N4G4	R5	600	N4	FALSE	6.0359	5.82408
Q8C3J5-S1782	Dock2-S1782	N4G4	R6	0	no peptide	FALSE	5.3602	5.47979
Q8C3J5-S1782	Dock2-S1782	N4G4	R6	120	G4	FALSE	6.41394	6.53353
Q8C3J5-S1782	Dock2-S1782	N4G4	R6	120	N4	FALSE	6.12347	6.24307
Q8C3J5-S1782	Dock2-S1782	N4G4	R6	30	G4	FALSE	6.45299	6.57258
Q8C3J5-S1782	Dock2-S1782	N4G4	R6	30	N4	FALSE	6.96424	7.08384
Q8C3J5-S1782	Dock2-S1782	N4G4	R6	300	G4	FALSE	6.13017	6.24976
Q8C3J5-S1782	Dock2-S1782	N4G4	R6	300	N4	FALSE	5.90082	6.02042
Q8C3J5-S1782	Dock2-S1782	N4G4	R6	600	G4	FALSE	5.5381	5.65769
Q8C3J5-S1782	Dock2-S1782	N4G4	R6	600	N4	FALSE	5.48866	5.60825
Q8C3J5-S1782	Dock2-S1782	N4T4	R1	0	no peptide	FALSE	5.11841	5.42117
Q8C3J5-S1782	Dock2-S1782	N4T4	R1	120	N4	FALSE	5.81632	6.11907
Q8C3J5-S1782	Dock2-S1782	N4T4	R1	120	T4	FALSE	6.33788	6.64063
Q8C3J5-S1782	Dock2-S1782	N4T4	R1	30	N4	FALSE	6.95488	7.25764
Q8C3J5-S1782	Dock2-S1782	N4T4	R1	30	T4	FALSE	6.58863	6.89138
Q8C3J5-S1782	Dock2-S1782	N4T4	R1	300	N4	FALSE	5.7378	6.04055
Q8C3J5-S1782	Dock2-S1782	N4T4	R1	300	T4	FALSE	6.20613	6.50889
Q8C3J5-S1782	Dock2-S1782	N4T4	R1	600	N4	FALSE	5.29418	5.59693
Q8C3J5-S1782	Dock2-S1782	N4T4	R1	600	T4	FALSE	5.55476	5.85751
Q8C3J5-S1782	Dock2-S1782	N4T4	R2	0	no peptide	FALSE	5.85321	5.78119
Q8C3J5-S1782	Dock2-S1782	N4T4	R2	120	N4	FALSE	6.21182	6.1398
Q8C3J5-S1782	Dock2-S1782	N4T4	R2	120	T4	FALSE	6.95601	6.88399
Q8C3J5-S1782	Dock2-S1782	N4T4	R2	30	N4	FALSE	7.38638	7.31436
Q8C3J5-S1782	Dock2-S1782	N4T4	R2	30	T4	FALSE	6.59699	6.52497
Q8C3J5-S1782	Dock2-S1782	N4T4	R2	300	N4	FALSE	5.76283	5.69081
Q8C3J5-S1782	Dock2-S1782	N4T4	R2	300	T4	FALSE	6.34574	6.27372
Q8C3J5-S1782	Dock2-S1782	N4T4	R2	600	N4	FALSE	5.58121	5.50919
Q8C3J5-S1782	Dock2-S1782	N4T4	R2	600	T4	FALSE	6.05089	5.97887
Q8C3J5-S1782	Dock2-S1782	N4T4	R3	0	no peptide	FALSE	6.25828	6.08722
Q8C3J5-S1782	Dock2-S1782	N4T4	R3	120	N4	FALSE	5.82876	5.65771
Q8C3J5-S1782	Dock2-S1782	N4T4	R3	120	T4	FALSE	6.93378	6.76272
Q8C3J5-S1782	Dock2-S1782	N4T4	R3	30	N4	FALSE	7.25276	7.0817
Q8C3J5-S1782	Dock2-S1782	N4T4	R3	30	T4	FALSE	7.35044	7.17938
Q8C3J5-S1782	Dock2-S1782	N4T4	R3	300	N4	FALSE	6.25906	6.088
Q8C3J5-S1782	Dock2-S1782	N4T4	R3	300	T4	FALSE	6.73342	6.56237
Q8C3J5-S1782	Dock2-S1782	N4T4	R3	600	N4	FALSE	5.69179	5.52073
Q8C3J5-S1782	Dock2-S1782	N4T4	R3	600	T4	FALSE	5.94022	5.76916
P22682-S667	Cbl-S667	N4G4	R4	0	no peptide	FALSE	6.66141	6.73433
P22682-S667	Cbl-S667	N4G4	R4	120	G4	FALSE	5.59088	5.6638
P22682-S667	Cbl-S667	N4G4	R4	120	N4	FALSE	6.07991	6.15283
P22682-S667	Cbl-S667	N4G4	R4	30	G4	FALSE	6.12327	6.19619
P22682-S667	Cbl-S667	N4G4	R4	30	N4	FALSE	6.39387	6.46679
P22682-S667	Cbl-S667	N4G4	R4	300	G4	FALSE	5.93611	6.00903
P22682-S667	Cbl-S667	N4G4	R4	300	N4	FALSE	6.08174	6.15466
P22682-S667	Cbl-S667	N4G4	R4	600	G4	FALSE	6.44804	6.52096
P22682-S667	Cbl-S667	N4G4	R4	600	N4	FALSE	6.01255	6.08547
P22682-S667	Cbl-S667	N4G4	R5	0	no peptide	FALSE	6.59913	6.53019
P22682-S667	Cbl-S667	N4G4	R5	120	G4	FALSE	5.48966	5.42072
P22682-S667	Cbl-S667	N4G4	R5	120	N4	FALSE	5.85283	5.78389
P22682-S667	Cbl-S667	N4G4	R5	30	G4	FALSE	6.19786	6.12892
P22682-S667	Cbl-S667	N4G4	R5	30	N4	FALSE	6.52036	6.45142
P22682-S667	Cbl-S667	N4G4	R5	300	G4	FALSE	6.46277	6.39383
P22682-S667	Cbl-S667	N4G4	R5	300	N4	FALSE	6.53904	6.4701
P22682-S667	Cbl-S667	N4G4	R5	600	G4	FALSE	6.79673	6.7278
P22682-S667	Cbl-S667	N4G4	R5	600	N4	FALSE	6.42742	6.35848
P22682-S667	Cbl-S667	N4G4	R6	0	no peptide	FALSE	6.61326	6.7972
P22682-S667	Cbl-S667	N4G4	R6	120	G4	FALSE	5.21266	5.3966
P22682-S667	Cbl-S667	N4G4	R6	120	N4	FALSE	5.85971	6.04365
P22682-S667	Cbl-S667	N4G4	R6	30	G4	FALSE	6.07854	6.26248
P22682-S667	Cbl-S667	N4G4	R6	30	N4	FALSE	5.92477	6.10871
P22682-S667	Cbl-S667	N4G4	R6	300	G4	FALSE	6.36959	6.55353
P22682-S667	Cbl-S667	N4G4	R6	300	N4	FALSE	6.382	6.56594
P22682-S667	Cbl-S667	N4G4	R6	600	G4	FALSE	6.37638	6.56032
P22682-S667	Cbl-S667	N4G4	R6	600	N4	FALSE	5.89465	6.07859
P22682-S667	Cbl-S667	N4T4	R1	0	no peptide	FALSE	6.74306	6.80315
P22682-S667	Cbl-S667	N4T4	R1	120	N4	FALSE	6.14162	6.20171
P22682-S667	Cbl-S667	N4T4	R1	120	T4	FALSE	5.34517	5.40526
P22682-S667	Cbl-S667	N4T4	R1	30	N4	FALSE	5.75521	5.8153
P22682-S667	Cbl-S667	N4T4	R1	30	T4	FALSE	5.90689	5.96697
P22682-S667	Cbl-S667	N4T4	R1	300	N4	FALSE	6.32293	6.38302
P22682-S667	Cbl-S667	N4T4	R1	300	T4	FALSE	5.85584	5.91593
P22682-S667	Cbl-S667	N4T4	R1	600	N4	FALSE	6.33083	6.39092
P22682-S667	Cbl-S667	N4T4	R1	600	T4	FALSE	6.32535	6.38543
P22682-S667	Cbl-S667	N4T4	R2	0	no peptide	FALSE	7.34999	7.10198
P22682-S667	Cbl-S667	N4T4	R2	120	N4	FALSE	6.1177	5.8697
P22682-S667	Cbl-S667	N4T4	R2	120	T4	FALSE	5.62379	5.37579
P22682-S667	Cbl-S667	N4T4	R2	30	N4	FALSE	6.60032	6.35231
P22682-S667	Cbl-S667	N4T4	R2	30	T4	FALSE	6.4226	6.1746
P22682-S667	Cbl-S667	N4T4	R2	300	N4	FALSE	6.46655	6.21854
P22682-S667	Cbl-S667	N4T4	R2	300	T4	FALSE	6.45258	6.20457
P22682-S667	Cbl-S667	N4T4	R2	600	N4	FALSE	6.29956	6.05155
P22682-S667	Cbl-S667	N4T4	R2	600	T4	FALSE	6.79405	6.54605
P22682-S667	Cbl-S667	N4T4	R3	0	no peptide	TRUE	NA	NA
P22682-S667	Cbl-S667	N4T4	R3	120	N4	TRUE	NA	NA
P22682-S667	Cbl-S667	N4T4	R3	120	T4	TRUE	NA	NA
P22682-S667	Cbl-S667	N4T4	R3	30	N4	TRUE	NA	NA
P22682-S667	Cbl-S667	N4T4	R3	30	T4	TRUE	NA	NA
P22682-S667	Cbl-S667	N4T4	R3	300	N4	TRUE	NA	NA
P22682-S667	Cbl-S667	N4T4	R3	300	T4	TRUE	NA	NA
P22682-S667	Cbl-S667	N4T4	R3	600	N4	TRUE	NA	NA
P22682-S667	Cbl-S667	N4T4	R3	600	T4	TRUE	NA	NA
P83093-S718	Stim2-S718	N4G4	R4	0	no peptide	FALSE	6.55228	6.61063
P83093-S718	Stim2-S718	N4G4	R4	120	G4	FALSE	5.87971	5.93806
P83093-S718	Stim2-S718	N4G4	R4	120	N4	FALSE	6.15001	6.20836
P83093-S718	Stim2-S718	N4G4	R4	30	G4	FALSE	5.99777	6.05612
P83093-S718	Stim2-S718	N4G4	R4	30	N4	FALSE	6.15976	6.21811
P83093-S718	Stim2-S718	N4G4	R4	300	G4	FALSE	6.31409	6.37244
P83093-S718	Stim2-S718	N4G4	R4	300	N4	FALSE	6.22964	6.28799
P83093-S718	Stim2-S718	N4G4	R4	600	G4	FALSE	6.43143	6.48978
P83093-S718	Stim2-S718	N4G4	R4	600	N4	FALSE	6.40341	6.46176
P83093-S718	Stim2-S718	N4G4	R5	0	no peptide	TRUE	NA	NA
P83093-S718	Stim2-S718	N4G4	R5	120	G4	TRUE	NA	NA
P83093-S718	Stim2-S718	N4G4	R5	120	N4	TRUE	NA	NA
P83093-S718	Stim2-S718	N4G4	R5	30	G4	TRUE	NA	NA
P83093-S718	Stim2-S718	N4G4	R5	30	N4	TRUE	NA	NA
P83093-S718	Stim2-S718	N4G4	R5	300	G4	TRUE	NA	NA
P83093-S718	Stim2-S718	N4G4	R5	300	N4	TRUE	NA	NA
P83093-S718	Stim2-S718	N4G4	R5	600	G4	TRUE	NA	NA
P83093-S718	Stim2-S718	N4G4	R5	600	N4	TRUE	NA	NA
P83093-S718	Stim2-S718	N4G4	R6	0	no peptide	FALSE	6.50648	6.66645
P83093-S718	Stim2-S718	N4G4	R6	120	G4	FALSE	5.70744	5.8674
P83093-S718	Stim2-S718	N4G4	R6	120	N4	FALSE	5.89703	6.057
P83093-S718	Stim2-S718	N4G4	R6	30	G4	FALSE	6.29408	6.45405
P83093-S718	Stim2-S718	N4G4	R6	30	N4	FALSE	5.80784	5.9678
P83093-S718	Stim2-S718	N4G4	R6	300	G4	FALSE	6.64286	6.80283
P83093-S718	Stim2-S718	N4G4	R6	300	N4	FALSE	6.53261	6.69258
P83093-S718	Stim2-S718	N4G4	R6	600	G4	FALSE	6.38117	6.54114
P83093-S718	Stim2-S718	N4G4	R6	600	N4	FALSE	6.24306	6.40303
P83093-S718	Stim2-S718	N4T4	R1	0	no peptide	FALSE	6.46361	6.44608
P83093-S718	Stim2-S718	N4T4	R1	120	N4	FALSE	6.10433	6.08681
P83093-S718	Stim2-S718	N4T4	R1	120	T4	FALSE	5.31005	5.29252
P83093-S718	Stim2-S718	N4T4	R1	30	N4	FALSE	6.0587	6.04117
P83093-S718	Stim2-S718	N4T4	R1	30	T4	FALSE	5.94998	5.93246
P83093-S718	Stim2-S718	N4T4	R1	300	N4	FALSE	6.75369	6.73616
P83093-S718	Stim2-S718	N4T4	R1	300	T4	FALSE	6.4589	6.44137
P83093-S718	Stim2-S718	N4T4	R1	600	N4	FALSE	6.49417	6.47664
P83093-S718	Stim2-S718	N4T4	R1	600	T4	FALSE	6.49742	6.47989
P83093-S718	Stim2-S718	N4T4	R2	0	no peptide	FALSE	7.18528	6.98449
P83093-S718	Stim2-S718	N4T4	R2	120	N4	FALSE	5.90443	5.70364
P83093-S718	Stim2-S718	N4T4	R2	120	T4	FALSE	5.4807	5.2799
P83093-S718	Stim2-S718	N4T4	R2	30	N4	FALSE	6.37463	6.17383
P83093-S718	Stim2-S718	N4T4	R2	30	T4	FALSE	6.17186	5.97107
P83093-S718	Stim2-S718	N4T4	R2	300	N4	FALSE	6.70607	6.50528
P83093-S718	Stim2-S718	N4T4	R2	300	T4	FALSE	6.75796	6.55716
P83093-S718	Stim2-S718	N4T4	R2	600	N4	FALSE	6.62041	6.41962
P83093-S718	Stim2-S718	N4T4	R2	600	T4	FALSE	6.91668	6.71589
P83093-S718	Stim2-S718	N4T4	R3	0	no peptide	TRUE	NA	NA
P83093-S718	Stim2-S718	N4T4	R3	120	N4	TRUE	NA	NA
P83093-S718	Stim2-S718	N4T4	R3	120	T4	TRUE	NA	NA
P83093-S718	Stim2-S718	N4T4	R3	30	N4	TRUE	NA	NA
P83093-S718	Stim2-S718	N4T4	R3	30	T4	TRUE	NA	NA
P83093-S718	Stim2-S718	N4T4	R3	300	N4	TRUE	NA	NA
P83093-S718	Stim2-S718	N4T4	R3	300	T4	TRUE	NA	NA
P83093-S718	Stim2-S718	N4T4	R3	600	N4	TRUE	NA	NA
P83093-S718	Stim2-S718	N4T4	R3	600	T4	TRUE	NA	NA
P58252-T59	Eef2-T59	N4G4	R4	0	no peptide	FALSE	7.48256	7.0277
P58252-T59	Eef2-T59	N4G4	R4	120	G4	FALSE	4.79053	4.33568
P58252-T59	Eef2-T59	N4G4	R4	120	N4	FALSE	5.80807	5.35322
P58252-T59	Eef2-T59	N4G4	R4	30	G4	FALSE	5.79834	5.34349
P58252-T59	Eef2-T59	N4G4	R4	30	N4	FALSE	6.33303	5.87818
P58252-T59	Eef2-T59	N4G4	R4	300	G4	FALSE	6.46036	6.00551
P58252-T59	Eef2-T59	N4G4	R4	300	N4	FALSE	6.50129	6.04644
P58252-T59	Eef2-T59	N4G4	R4	600	G4	FALSE	6.90973	6.45488
P58252-T59	Eef2-T59	N4G4	R4	600	N4	FALSE	6.573	6.11815
P58252-T59	Eef2-T59	N4G4	R5	0	no peptide	TRUE	NA	NA
P58252-T59	Eef2-T59	N4G4	R5	120	G4	TRUE	NA	NA
P58252-T59	Eef2-T59	N4G4	R5	120	N4	TRUE	NA	NA
P58252-T59	Eef2-T59	N4G4	R5	30	G4	TRUE	NA	NA
P58252-T59	Eef2-T59	N4G4	R5	30	N4	TRUE	NA	NA
P58252-T59	Eef2-T59	N4G4	R5	300	G4	TRUE	NA	NA
P58252-T59	Eef2-T59	N4G4	R5	300	N4	TRUE	NA	NA
P58252-T59	Eef2-T59	N4G4	R5	600	G4	TRUE	NA	NA
P58252-T59	Eef2-T59	N4G4	R5	600	N4	TRUE	NA	NA
P58252-T59	Eef2-T59	N4G4	R6	0	no peptide	TRUE	NA	NA
P58252-T59	Eef2-T59	N4G4	R6	120	G4	TRUE	NA	NA
P58252-T59	Eef2-T59	N4G4	R6	120	N4	TRUE	NA	NA
P58252-T59	Eef2-T59	N4G4	R6	30	G4	TRUE	NA	NA
P58252-T59	Eef2-T59	N4G4	R6	30	N4	TRUE	NA	NA
P58252-T59	Eef2-T59	N4G4	R6	300	G4	TRUE	NA	NA
P58252-T59	Eef2-T59	N4G4	R6	300	N4	TRUE	NA	NA
P58252-T59	Eef2-T59	N4G4	R6	600	G4	TRUE	NA	NA
P58252-T59	Eef2-T59	N4G4	R6	600	N4	TRUE	NA	NA
P58252-T59	Eef2-T59	N4T4	R1	0	no peptide	TRUE	NA	NA
P58252-T59	Eef2-T59	N4T4	R1	120	N4	TRUE	NA	NA
P58252-T59	Eef2-T59	N4T4	R1	120	T4	TRUE	NA	NA
P58252-T59	Eef2-T59	N4T4	R1	30	N4	TRUE	NA	NA
P58252-T59	Eef2-T59	N4T4	R1	30	T4	TRUE	NA	NA
P58252-T59	Eef2-T59	N4T4	R1	300	N4	TRUE	NA	NA
P58252-T59	Eef2-T59	N4T4	R1	300	T4	TRUE	NA	NA
P58252-T59	Eef2-T59	N4T4	R1	600	N4	TRUE	NA	NA
P58252-T59	Eef2-T59	N4T4	R1	600	T4	TRUE	NA	NA
P58252-T59	Eef2-T59	N4T4	R2	0	no peptide	TRUE	NA	NA
P58252-T59	Eef2-T59	N4T4	R2	120	N4	TRUE	NA	NA
P58252-T59	Eef2-T59	N4T4	R2	120	T4	TRUE	NA	NA
P58252-T59	Eef2-T59	N4T4	R2	30	N4	TRUE	NA	NA
P58252-T59	Eef2-T59	N4T4	R2	30	T4	TRUE	NA	NA
P58252-T59	Eef2-T59	N4T4	R2	300	N4	TRUE	NA	NA
P58252-T59	Eef2-T59	N4T4	R2	300	T4	TRUE	NA	NA
P58252-T59	Eef2-T59	N4T4	R2	600	N4	TRUE	NA	NA
P58252-T59	Eef2-T59	N4T4	R2	600	T4	TRUE	NA	NA
P58252-T59	Eef2-T59	N4T4	R3	0	no peptide	FALSE	6.36336	6.81821
P58252-T59	Eef2-T59	N4T4	R3	120	N4	FALSE	5.1211	5.57595
P58252-T59	Eef2-T59	N4T4	R3	120	T4	FALSE	5.40984	5.86469
P58252-T59	Eef2-T59	N4T4	R3	30	N4	FALSE	5.4798	5.93465
P58252-T59	Eef2-T59	N4T4	R3	30	T4	FALSE	5.8294	6.28425
P58252-T59	Eef2-T59	N4T4	R3	300	N4	FALSE	5.30638	5.76124
P58252-T59	Eef2-T59	N4T4	R3	300	T4	FALSE	5.23955	5.6944
P58252-T59	Eef2-T59	N4T4	R3	600	N4	FALSE	5.87879	6.33364
P58252-T59	Eef2-T59	N4T4	R3	600	T4	FALSE	6.07906	6.53391
Q8C0V0-S134	Tlk1-S134	N4G4	R4	0	no peptide	TRUE	NA	NA
Q8C0V0-S134	Tlk1-S134	N4G4	R4	120	G4	TRUE	NA	NA
Q8C0V0-S134	Tlk1-S134	N4G4	R4	120	N4	TRUE	NA	NA
Q8C0V0-S134	Tlk1-S134	N4G4	R4	30	G4	TRUE	NA	NA
Q8C0V0-S134	Tlk1-S134	N4G4	R4	30	N4	TRUE	NA	NA
Q8C0V0-S134	Tlk1-S134	N4G4	R4	300	G4	TRUE	NA	NA
Q8C0V0-S134	Tlk1-S134	N4G4	R4	300	N4	TRUE	NA	NA
Q8C0V0-S134	Tlk1-S134	N4G4	R4	600	G4	TRUE	NA	NA
Q8C0V0-S134	Tlk1-S134	N4G4	R4	600	N4	TRUE	NA	NA
Q8C0V0-S134	Tlk1-S134	N4G4	R5	0	no peptide	TRUE	NA	NA
Q8C0V0-S134	Tlk1-S134	N4G4	R5	120	G4	TRUE	NA	NA
Q8C0V0-S134	Tlk1-S134	N4G4	R5	120	N4	TRUE	NA	NA
Q8C0V0-S134	Tlk1-S134	N4G4	R5	30	G4	TRUE	NA	NA
Q8C0V0-S134	Tlk1-S134	N4G4	R5	30	N4	TRUE	NA	NA
Q8C0V0-S134	Tlk1-S134	N4G4	R5	300	G4	TRUE	NA	NA
Q8C0V0-S134	Tlk1-S134	N4G4	R5	300	N4	TRUE	NA	NA
Q8C0V0-S134	Tlk1-S134	N4G4	R5	600	G4	TRUE	NA	NA
Q8C0V0-S134	Tlk1-S134	N4G4	R5	600	N4	TRUE	NA	NA
Q8C0V0-S134	Tlk1-S134	N4G4	R6	0	no peptide	FALSE	5.76158	5.87182
Q8C0V0-S134	Tlk1-S134	N4G4	R6	120	G4	FALSE	6.17416	6.2844
Q8C0V0-S134	Tlk1-S134	N4G4	R6	120	N4	FALSE	6.39275	6.50299
Q8C0V0-S134	Tlk1-S134	N4G4	R6	30	G4	FALSE	6.58347	6.69371
Q8C0V0-S134	Tlk1-S134	N4G4	R6	30	N4	FALSE	6.35737	6.46761
Q8C0V0-S134	Tlk1-S134	N4G4	R6	300	G4	FALSE	6.19214	6.30237
Q8C0V0-S134	Tlk1-S134	N4G4	R6	300	N4	FALSE	6.15287	6.2631
Q8C0V0-S134	Tlk1-S134	N4G4	R6	600	G4	FALSE	5.7024	5.81264
Q8C0V0-S134	Tlk1-S134	N4G4	R6	600	N4	FALSE	5.52745	5.63769
Q8C0V0-S134	Tlk1-S134	N4T4	R1	0	no peptide	FALSE	5.29292	5.53911
Q8C0V0-S134	Tlk1-S134	N4T4	R1	120	N4	FALSE	6.44401	6.69021
Q8C0V0-S134	Tlk1-S134	N4T4	R1	120	T4	FALSE	6.00578	6.25198
Q8C0V0-S134	Tlk1-S134	N4T4	R1	30	N4	FALSE	6.25057	6.49677
Q8C0V0-S134	Tlk1-S134	N4T4	R1	30	T4	FALSE	6.35358	6.59978
Q8C0V0-S134	Tlk1-S134	N4T4	R1	300	N4	FALSE	6.11964	6.36584
Q8C0V0-S134	Tlk1-S134	N4T4	R1	300	T4	FALSE	6.04197	6.28817
Q8C0V0-S134	Tlk1-S134	N4T4	R1	600	N4	FALSE	5.40507	5.65127
Q8C0V0-S134	Tlk1-S134	N4T4	R1	600	T4	FALSE	5.38321	5.62941
Q8C0V0-S134	Tlk1-S134	N4T4	R2	0	no peptide	FALSE	6.25549	6.18672
Q8C0V0-S134	Tlk1-S134	N4T4	R2	120	N4	FALSE	6.48993	6.42116
Q8C0V0-S134	Tlk1-S134	N4T4	R2	120	T4	FALSE	6.50074	6.43197
Q8C0V0-S134	Tlk1-S134	N4T4	R2	30	N4	FALSE	6.69195	6.62318
Q8C0V0-S134	Tlk1-S134	N4T4	R2	30	T4	FALSE	6.66178	6.59301
Q8C0V0-S134	Tlk1-S134	N4T4	R2	300	N4	FALSE	6.0754	6.00663
Q8C0V0-S134	Tlk1-S134	N4T4	R2	300	T4	FALSE	6.05287	5.9841
Q8C0V0-S134	Tlk1-S134	N4T4	R2	600	N4	FALSE	5.57428	5.50551
Q8C0V0-S134	Tlk1-S134	N4T4	R2	600	T4	FALSE	5.99433	5.92556
Q8C0V0-S134	Tlk1-S134	N4T4	R3	0	no peptide	FALSE	5.80126	5.51359
Q8C0V0-S134	Tlk1-S134	N4T4	R3	120	N4	FALSE	6.78079	6.49313
Q8C0V0-S134	Tlk1-S134	N4T4	R3	120	T4	FALSE	6.88102	6.59336
Q8C0V0-S134	Tlk1-S134	N4T4	R3	30	N4	FALSE	6.81102	6.52335
Q8C0V0-S134	Tlk1-S134	N4T4	R3	30	T4	FALSE	7.15376	6.86609
Q8C0V0-S134	Tlk1-S134	N4T4	R3	300	N4	FALSE	6.73685	6.44918
Q8C0V0-S134	Tlk1-S134	N4T4	R3	300	T4	FALSE	6.46099	6.17332
Q8C0V0-S134	Tlk1-S134	N4T4	R3	600	N4	FALSE	6.05161	5.76395
Q8C0V0-S134	Tlk1-S134	N4T4	R3	600	T4	FALSE	5.76397	5.4763
Q9DBR7-S445	Ppp1r12a-S445	N4G4	R4	0	no peptide	FALSE	6.62363	6.76097
Q9DBR7-S445	Ppp1r12a-S445	N4G4	R4	120	G4	FALSE	5.82915	5.96649
Q9DBR7-S445	Ppp1r12a-S445	N4G4	R4	120	N4	FALSE	6.13116	6.2685
Q9DBR7-S445	Ppp1r12a-S445	N4G4	R4	30	G4	FALSE	6.04875	6.18609
Q9DBR7-S445	Ppp1r12a-S445	N4G4	R4	30	N4	FALSE	6.54833	6.68567
Q9DBR7-S445	Ppp1r12a-S445	N4G4	R4	300	G4	FALSE	6.02381	6.16115
Q9DBR7-S445	Ppp1r12a-S445	N4G4	R4	300	N4	FALSE	5.96841	6.10575
Q9DBR7-S445	Ppp1r12a-S445	N4G4	R4	600	G4	FALSE	6.27009	6.40743
Q9DBR7-S445	Ppp1r12a-S445	N4G4	R4	600	N4	FALSE	5.48663	5.62397
Q9DBR7-S445	Ppp1r12a-S445	N4G4	R5	0	no peptide	FALSE	6.29179	6.23449
Q9DBR7-S445	Ppp1r12a-S445	N4G4	R5	120	G4	FALSE	6.04653	5.98923
Q9DBR7-S445	Ppp1r12a-S445	N4G4	R5	120	N4	FALSE	6.08071	6.02341
Q9DBR7-S445	Ppp1r12a-S445	N4G4	R5	30	G4	FALSE	6.43886	6.38157
Q9DBR7-S445	Ppp1r12a-S445	N4G4	R5	30	N4	FALSE	6.65287	6.59557
Q9DBR7-S445	Ppp1r12a-S445	N4G4	R5	300	G4	FALSE	6.60311	6.54581
Q9DBR7-S445	Ppp1r12a-S445	N4G4	R5	300	N4	FALSE	6.41664	6.35934
Q9DBR7-S445	Ppp1r12a-S445	N4G4	R5	600	G4	FALSE	6.55647	6.49917
Q9DBR7-S445	Ppp1r12a-S445	N4G4	R5	600	N4	FALSE	6.28934	6.23204
Q9DBR7-S445	Ppp1r12a-S445	N4G4	R6	0	no peptide	FALSE	6.47845	6.5467
Q9DBR7-S445	Ppp1r12a-S445	N4G4	R6	120	G4	FALSE	5.50811	5.57636
Q9DBR7-S445	Ppp1r12a-S445	N4G4	R6	120	N4	FALSE	6.13799	6.20624
Q9DBR7-S445	Ppp1r12a-S445	N4G4	R6	30	G4	FALSE	6.25153	6.31978
Q9DBR7-S445	Ppp1r12a-S445	N4G4	R6	30	N4	FALSE	6.26745	6.33569
Q9DBR7-S445	Ppp1r12a-S445	N4G4	R6	300	G4	FALSE	6.57318	6.64143
Q9DBR7-S445	Ppp1r12a-S445	N4G4	R6	300	N4	FALSE	6.40861	6.47686
Q9DBR7-S445	Ppp1r12a-S445	N4G4	R6	600	G4	FALSE	6.33453	6.40277
Q9DBR7-S445	Ppp1r12a-S445	N4G4	R6	600	N4	FALSE	5.81113	5.87937
Q9DBR7-S445	Ppp1r12a-S445	N4T4	R1	0	no peptide	FALSE	6.5957	6.53506
Q9DBR7-S445	Ppp1r12a-S445	N4T4	R1	120	N4	FALSE	6.33622	6.27558
Q9DBR7-S445	Ppp1r12a-S445	N4T4	R1	120	T4	FALSE	5.78667	5.72603
Q9DBR7-S445	Ppp1r12a-S445	N4T4	R1	30	N4	FALSE	6.18687	6.12623
Q9DBR7-S445	Ppp1r12a-S445	N4T4	R1	30	T4	FALSE	6.37571	6.31507
Q9DBR7-S445	Ppp1r12a-S445	N4T4	R1	300	N4	FALSE	6.40944	6.3488
Q9DBR7-S445	Ppp1r12a-S445	N4T4	R1	300	T4	FALSE	6.26658	6.20594
Q9DBR7-S445	Ppp1r12a-S445	N4T4	R1	600	N4	FALSE	6.21982	6.15918
Q9DBR7-S445	Ppp1r12a-S445	N4T4	R1	600	T4	FALSE	6.32765	6.26701
Q9DBR7-S445	Ppp1r12a-S445	N4T4	R2	0	no peptide	FALSE	7.07438	6.98674
Q9DBR7-S445	Ppp1r12a-S445	N4T4	R2	120	N4	FALSE	5.99976	5.91212
Q9DBR7-S445	Ppp1r12a-S445	N4T4	R2	120	T4	FALSE	5.94667	5.85903
Q9DBR7-S445	Ppp1r12a-S445	N4T4	R2	30	N4	FALSE	6.53511	6.44747
Q9DBR7-S445	Ppp1r12a-S445	N4T4	R2	30	T4	FALSE	6.33296	6.24532
Q9DBR7-S445	Ppp1r12a-S445	N4T4	R2	300	N4	FALSE	6.3278	6.24015
Q9DBR7-S445	Ppp1r12a-S445	N4T4	R2	300	T4	FALSE	6.35181	6.26417
Q9DBR7-S445	Ppp1r12a-S445	N4T4	R2	600	N4	FALSE	5.94601	5.85837
Q9DBR7-S445	Ppp1r12a-S445	N4T4	R2	600	T4	FALSE	6.54592	6.45827
Q9DBR7-S445	Ppp1r12a-S445	N4T4	R3	0	no peptide	TRUE	NA	NA
Q9DBR7-S445	Ppp1r12a-S445	N4T4	R3	120	N4	TRUE	NA	NA
Q9DBR7-S445	Ppp1r12a-S445	N4T4	R3	120	T4	TRUE	NA	NA
Q9DBR7-S445	Ppp1r12a-S445	N4T4	R3	30	N4	TRUE	NA	NA
Q9DBR7-S445	Ppp1r12a-S445	N4T4	R3	30	T4	TRUE	NA	NA
Q9DBR7-S445	Ppp1r12a-S445	N4T4	R3	300	N4	TRUE	NA	NA
Q9DBR7-S445	Ppp1r12a-S445	N4T4	R3	300	T4	TRUE	NA	NA
Q9DBR7-S445	Ppp1r12a-S445	N4T4	R3	600	N4	TRUE	NA	NA
Q9DBR7-S445	Ppp1r12a-S445	N4T4	R3	600	T4	TRUE	NA	NA
Q9DBR7-T443	Ppp1r12a-T443	N4G4	R4	0	no peptide	FALSE	6.62363	6.69267
Q9DBR7-T443	Ppp1r12a-T443	N4G4	R4	120	G4	FALSE	5.82915	5.89819
Q9DBR7-T443	Ppp1r12a-T443	N4G4	R4	120	N4	FALSE	6.13116	6.2002
Q9DBR7-T443	Ppp1r12a-T443	N4G4	R4	30	G4	FALSE	6.04875	6.11779
Q9DBR7-T443	Ppp1r12a-T443	N4G4	R4	30	N4	FALSE	6.54833	6.61737
Q9DBR7-T443	Ppp1r12a-T443	N4G4	R4	300	G4	FALSE	6.02381	6.09285
Q9DBR7-T443	Ppp1r12a-T443	N4G4	R4	300	N4	FALSE	5.96841	6.03745
Q9DBR7-T443	Ppp1r12a-T443	N4G4	R4	600	G4	FALSE	6.27009	6.33913
Q9DBR7-T443	Ppp1r12a-T443	N4G4	R4	600	N4	FALSE	5.48663	5.55567
Q9DBR7-T443	Ppp1r12a-T443	N4G4	R5	0	no peptide	FALSE	6.23327	6.1833
Q9DBR7-T443	Ppp1r12a-T443	N4G4	R5	120	G4	FALSE	5.76196	5.712
Q9DBR7-T443	Ppp1r12a-T443	N4G4	R5	120	N4	FALSE	5.95301	5.90304
Q9DBR7-T443	Ppp1r12a-T443	N4G4	R5	30	G4	FALSE	6.29725	6.24728
Q9DBR7-T443	Ppp1r12a-T443	N4G4	R5	30	N4	FALSE	6.6527	6.60274
Q9DBR7-T443	Ppp1r12a-T443	N4G4	R5	300	G4	FALSE	6.5456	6.49563
Q9DBR7-T443	Ppp1r12a-T443	N4G4	R5	300	N4	FALSE	6.41607	6.3661
Q9DBR7-T443	Ppp1r12a-T443	N4G4	R5	600	G4	FALSE	6.46667	6.41671
Q9DBR7-T443	Ppp1r12a-T443	N4G4	R5	600	N4	FALSE	6.09813	6.04817
Q9DBR7-T443	Ppp1r12a-T443	N4G4	R6	0	no peptide	FALSE	6.30637	6.41477
Q9DBR7-T443	Ppp1r12a-T443	N4G4	R6	120	G4	FALSE	5.62572	5.73412
Q9DBR7-T443	Ppp1r12a-T443	N4G4	R6	120	N4	FALSE	6.05316	6.16156
Q9DBR7-T443	Ppp1r12a-T443	N4G4	R6	30	G4	FALSE	6.27018	6.37859
Q9DBR7-T443	Ppp1r12a-T443	N4G4	R6	30	N4	FALSE	6.14288	6.25129
Q9DBR7-T443	Ppp1r12a-T443	N4G4	R6	300	G4	FALSE	6.51586	6.62427
Q9DBR7-T443	Ppp1r12a-T443	N4G4	R6	300	N4	FALSE	6.34944	6.45785
Q9DBR7-T443	Ppp1r12a-T443	N4G4	R6	600	G4	FALSE	6.26508	6.37348
Q9DBR7-T443	Ppp1r12a-T443	N4G4	R6	600	N4	FALSE	5.70948	5.81789
Q9DBR7-T443	Ppp1r12a-T443	N4T4	R1	0	no peptide	FALSE	6.46317	6.47586
Q9DBR7-T443	Ppp1r12a-T443	N4T4	R1	120	N4	FALSE	6.14576	6.15845
Q9DBR7-T443	Ppp1r12a-T443	N4T4	R1	120	T4	FALSE	5.41119	5.42388
Q9DBR7-T443	Ppp1r12a-T443	N4T4	R1	30	N4	FALSE	6.06913	6.08182
Q9DBR7-T443	Ppp1r12a-T443	N4T4	R1	30	T4	FALSE	6.04465	6.05734
Q9DBR7-T443	Ppp1r12a-T443	N4T4	R1	300	N4	FALSE	6.23126	6.24395
Q9DBR7-T443	Ppp1r12a-T443	N4T4	R1	300	T4	FALSE	6.09574	6.10843
Q9DBR7-T443	Ppp1r12a-T443	N4T4	R1	600	N4	FALSE	6.13059	6.14328
Q9DBR7-T443	Ppp1r12a-T443	N4T4	R1	600	T4	FALSE	6.25056	6.26325
Q9DBR7-T443	Ppp1r12a-T443	N4T4	R2	0	no peptide	FALSE	7.02047	6.9779
Q9DBR7-T443	Ppp1r12a-T443	N4T4	R2	120	N4	FALSE	5.77267	5.7301
Q9DBR7-T443	Ppp1r12a-T443	N4T4	R2	120	T4	FALSE	5.71629	5.67372
Q9DBR7-T443	Ppp1r12a-T443	N4T4	R2	30	N4	FALSE	6.51029	6.46772
Q9DBR7-T443	Ppp1r12a-T443	N4T4	R2	30	T4	FALSE	6.36305	6.32048
Q9DBR7-T443	Ppp1r12a-T443	N4T4	R2	300	N4	FALSE	6.11999	6.07742
Q9DBR7-T443	Ppp1r12a-T443	N4T4	R2	300	T4	FALSE	6.43503	6.39246
Q9DBR7-T443	Ppp1r12a-T443	N4T4	R2	600	N4	FALSE	5.89279	5.85022
Q9DBR7-T443	Ppp1r12a-T443	N4T4	R2	600	T4	FALSE	6.54722	6.50465
Q9DBR7-T443	Ppp1r12a-T443	N4T4	R3	0	no peptide	FALSE	6.22241	6.12481
Q9DBR7-T443	Ppp1r12a-T443	N4T4	R3	120	N4	FALSE	6.36007	6.26248
Q9DBR7-T443	Ppp1r12a-T443	N4T4	R3	120	T4	FALSE	6.23643	6.13883
Q9DBR7-T443	Ppp1r12a-T443	N4T4	R3	30	N4	FALSE	6.37067	6.27307
Q9DBR7-T443	Ppp1r12a-T443	N4T4	R3	30	T4	FALSE	6.5409	6.4433
Q9DBR7-T443	Ppp1r12a-T443	N4T4	R3	300	N4	FALSE	6.40845	6.31086
Q9DBR7-T443	Ppp1r12a-T443	N4T4	R3	300	T4	FALSE	6.09412	5.99652
Q9DBR7-T443	Ppp1r12a-T443	N4T4	R3	600	N4	FALSE	6.22974	6.13215
Q9DBR7-T443	Ppp1r12a-T443	N4T4	R3	600	T4	FALSE	6.21325	6.11565
Q8K4G5-S789	Ablim1-S789	N4G4	R4	0	no peptide	FALSE	6.31007	6.66738
Q8K4G5-S789	Ablim1-S789	N4G4	R4	120	G4	FALSE	6.43983	6.79714
Q8K4G5-S789	Ablim1-S789	N4G4	R4	120	N4	FALSE	6.514	6.87132
Q8K4G5-S789	Ablim1-S789	N4G4	R4	30	G4	FALSE	6.23065	6.58797
Q8K4G5-S789	Ablim1-S789	N4G4	R4	30	N4	FALSE	6.66746	7.02478
Q8K4G5-S789	Ablim1-S789	N4G4	R4	300	G4	FALSE	6.09752	6.45483
Q8K4G5-S789	Ablim1-S789	N4G4	R4	300	N4	FALSE	5.95971	6.31703
Q8K4G5-S789	Ablim1-S789	N4G4	R4	600	G4	FALSE	5.98721	6.34452
Q8K4G5-S789	Ablim1-S789	N4G4	R4	600	N4	FALSE	5.65217	6.00948
Q8K4G5-S789	Ablim1-S789	N4G4	R5	0	no peptide	FALSE	5.86937	6.03559
Q8K4G5-S789	Ablim1-S789	N4G4	R5	120	G4	FALSE	6.50428	6.6705
Q8K4G5-S789	Ablim1-S789	N4G4	R5	120	N4	FALSE	6.57459	6.74081
Q8K4G5-S789	Ablim1-S789	N4G4	R5	30	G4	FALSE	6.58688	6.75311
Q8K4G5-S789	Ablim1-S789	N4G4	R5	30	N4	FALSE	6.90568	7.07191
Q8K4G5-S789	Ablim1-S789	N4G4	R5	300	G4	FALSE	6.59656	6.76278
Q8K4G5-S789	Ablim1-S789	N4G4	R5	300	N4	FALSE	6.46879	6.63502
Q8K4G5-S789	Ablim1-S789	N4G4	R5	600	G4	FALSE	6.25513	6.42135
Q8K4G5-S789	Ablim1-S789	N4G4	R5	600	N4	FALSE	6.24044	6.40667
Q8K4G5-S789	Ablim1-S789	N4G4	R6	0	no peptide	FALSE	5.98481	6.40838
Q8K4G5-S789	Ablim1-S789	N4G4	R6	120	G4	FALSE	6.09794	6.5215
Q8K4G5-S789	Ablim1-S789	N4G4	R6	120	N4	FALSE	6.50651	6.93008
Q8K4G5-S789	Ablim1-S789	N4G4	R6	30	G4	FALSE	6.65329	7.07685
Q8K4G5-S789	Ablim1-S789	N4G4	R6	30	N4	FALSE	6.4887	6.91227
Q8K4G5-S789	Ablim1-S789	N4G4	R6	300	G4	FALSE	6.19936	6.62293
Q8K4G5-S789	Ablim1-S789	N4G4	R6	300	N4	FALSE	6.21141	6.63498
Q8K4G5-S789	Ablim1-S789	N4G4	R6	600	G4	FALSE	5.73563	6.1592
Q8K4G5-S789	Ablim1-S789	N4G4	R6	600	N4	FALSE	5.58072	6.00429
Q8K4G5-S789	Ablim1-S789	N4T4	R1	0	no peptide	FALSE	6.54832	6.4554
Q8K4G5-S789	Ablim1-S789	N4T4	R1	120	N4	FALSE	7.15785	7.06493
Q8K4G5-S789	Ablim1-S789	N4T4	R1	120	T4	FALSE	6.76512	6.67219
Q8K4G5-S789	Ablim1-S789	N4T4	R1	30	N4	FALSE	6.95879	6.86587
Q8K4G5-S789	Ablim1-S789	N4T4	R1	30	T4	FALSE	7.10159	7.00867
Q8K4G5-S789	Ablim1-S789	N4T4	R1	300	N4	FALSE	6.76621	6.67329
Q8K4G5-S789	Ablim1-S789	N4T4	R1	300	T4	FALSE	6.60586	6.51293
Q8K4G5-S789	Ablim1-S789	N4T4	R1	600	N4	FALSE	5.92343	5.83051
Q8K4G5-S789	Ablim1-S789	N4T4	R1	600	T4	FALSE	5.89608	5.80316
Q8K4G5-S789	Ablim1-S789	N4T4	R2	0	no peptide	FALSE	7.05839	6.72702
Q8K4G5-S789	Ablim1-S789	N4T4	R2	120	N4	FALSE	7.23351	6.90214
Q8K4G5-S789	Ablim1-S789	N4T4	R2	120	T4	FALSE	6.97163	6.64026
Q8K4G5-S789	Ablim1-S789	N4T4	R2	30	N4	FALSE	7.55516	7.22379
Q8K4G5-S789	Ablim1-S789	N4T4	R2	30	T4	FALSE	7.35172	7.02035
Q8K4G5-S789	Ablim1-S789	N4T4	R2	300	N4	FALSE	6.65989	6.32851
Q8K4G5-S789	Ablim1-S789	N4T4	R2	300	T4	FALSE	6.83333	6.50196
Q8K4G5-S789	Ablim1-S789	N4T4	R2	600	N4	FALSE	6.0399	5.70853
Q8K4G5-S789	Ablim1-S789	N4T4	R2	600	T4	FALSE	6.67632	6.34495
Q8K4G5-S789	Ablim1-S789	N4T4	R3	0	no peptide	FALSE	6.91581	6.393
Q8K4G5-S789	Ablim1-S789	N4T4	R3	120	N4	FALSE	7.34191	6.8191
Q8K4G5-S789	Ablim1-S789	N4T4	R3	120	T4	FALSE	7.4572	6.93439
Q8K4G5-S789	Ablim1-S789	N4T4	R3	30	N4	FALSE	7.67049	7.14768
Q8K4G5-S789	Ablim1-S789	N4T4	R3	30	T4	FALSE	8.00844	7.48563
Q8K4G5-S789	Ablim1-S789	N4T4	R3	300	N4	FALSE	7.14078	6.61797
Q8K4G5-S789	Ablim1-S789	N4T4	R3	300	T4	FALSE	7.11343	6.59062
Q8K4G5-S789	Ablim1-S789	N4T4	R3	600	N4	FALSE	6.43506	5.91225
Q8K4G5-S789	Ablim1-S789	N4T4	R3	600	T4	FALSE	6.37139	5.84858
P57725-S23	Samsn1-S23	N4G4	R4	0	no peptide	FALSE	6.6901	6.79952
P57725-S23	Samsn1-S23	N4G4	R4	120	G4	FALSE	6.57196	6.68139
P57725-S23	Samsn1-S23	N4G4	R4	120	N4	FALSE	6.39767	6.5071
P57725-S23	Samsn1-S23	N4G4	R4	30	G4	FALSE	6.35497	6.4644
P57725-S23	Samsn1-S23	N4G4	R4	30	N4	FALSE	6.67324	6.78266
P57725-S23	Samsn1-S23	N4G4	R4	300	G4	FALSE	6.22056	6.32999
P57725-S23	Samsn1-S23	N4G4	R4	300	N4	FALSE	6.12977	6.2392
P57725-S23	Samsn1-S23	N4G4	R4	600	G4	FALSE	6.44665	6.55607
P57725-S23	Samsn1-S23	N4G4	R4	600	N4	FALSE	6.22026	6.32969
P57725-S23	Samsn1-S23	N4G4	R5	0	no peptide	TRUE	NA	NA
P57725-S23	Samsn1-S23	N4G4	R5	120	G4	TRUE	NA	NA
P57725-S23	Samsn1-S23	N4G4	R5	120	N4	TRUE	NA	NA
P57725-S23	Samsn1-S23	N4G4	R5	30	G4	TRUE	NA	NA
P57725-S23	Samsn1-S23	N4G4	R5	30	N4	TRUE	NA	NA
P57725-S23	Samsn1-S23	N4G4	R5	300	G4	TRUE	NA	NA
P57725-S23	Samsn1-S23	N4G4	R5	300	N4	TRUE	NA	NA
P57725-S23	Samsn1-S23	N4G4	R5	600	G4	TRUE	NA	NA
P57725-S23	Samsn1-S23	N4G4	R5	600	N4	TRUE	NA	NA
P57725-S23	Samsn1-S23	N4G4	R6	0	no peptide	TRUE	NA	NA
P57725-S23	Samsn1-S23	N4G4	R6	120	G4	TRUE	NA	NA
P57725-S23	Samsn1-S23	N4G4	R6	120	N4	TRUE	NA	NA
P57725-S23	Samsn1-S23	N4G4	R6	30	G4	TRUE	NA	NA
P57725-S23	Samsn1-S23	N4G4	R6	30	N4	TRUE	NA	NA
P57725-S23	Samsn1-S23	N4G4	R6	300	G4	TRUE	NA	NA
P57725-S23	Samsn1-S23	N4G4	R6	300	N4	TRUE	NA	NA
P57725-S23	Samsn1-S23	N4G4	R6	600	G4	TRUE	NA	NA
P57725-S23	Samsn1-S23	N4G4	R6	600	N4	TRUE	NA	NA
P57725-S23	Samsn1-S23	N4T4	R1	0	no peptide	TRUE	NA	NA
P57725-S23	Samsn1-S23	N4T4	R1	120	N4	TRUE	NA	NA
P57725-S23	Samsn1-S23	N4T4	R1	120	T4	TRUE	NA	NA
P57725-S23	Samsn1-S23	N4T4	R1	30	N4	TRUE	NA	NA
P57725-S23	Samsn1-S23	N4T4	R1	30	T4	TRUE	NA	NA
P57725-S23	Samsn1-S23	N4T4	R1	300	N4	TRUE	NA	NA
P57725-S23	Samsn1-S23	N4T4	R1	300	T4	TRUE	NA	NA
P57725-S23	Samsn1-S23	N4T4	R1	600	N4	TRUE	NA	NA
P57725-S23	Samsn1-S23	N4T4	R1	600	T4	TRUE	NA	NA
P57725-S23	Samsn1-S23	N4T4	R2	0	no peptide	FALSE	6.98754	6.87812
P57725-S23	Samsn1-S23	N4T4	R2	120	N4	FALSE	6.49757	6.38814
P57725-S23	Samsn1-S23	N4T4	R2	120	T4	FALSE	6.58954	6.48011
P57725-S23	Samsn1-S23	N4T4	R2	30	N4	FALSE	6.98809	6.87867
P57725-S23	Samsn1-S23	N4T4	R2	30	T4	FALSE	6.52582	6.4164
P57725-S23	Samsn1-S23	N4T4	R2	300	N4	FALSE	6.33841	6.22899
P57725-S23	Samsn1-S23	N4T4	R2	300	T4	FALSE	6.37054	6.26112
P57725-S23	Samsn1-S23	N4T4	R2	600	N4	FALSE	6.39367	6.28424
P57725-S23	Samsn1-S23	N4T4	R2	600	T4	FALSE	6.67002	6.5606
P57725-S23	Samsn1-S23	N4T4	R3	0	no peptide	TRUE	NA	NA
P57725-S23	Samsn1-S23	N4T4	R3	120	N4	TRUE	NA	NA
P57725-S23	Samsn1-S23	N4T4	R3	120	T4	TRUE	NA	NA
P57725-S23	Samsn1-S23	N4T4	R3	30	N4	TRUE	NA	NA
P57725-S23	Samsn1-S23	N4T4	R3	30	T4	TRUE	NA	NA
P57725-S23	Samsn1-S23	N4T4	R3	300	N4	TRUE	NA	NA
P57725-S23	Samsn1-S23	N4T4	R3	300	T4	TRUE	NA	NA
P57725-S23	Samsn1-S23	N4T4	R3	600	N4	TRUE	NA	NA
P57725-S23	Samsn1-S23	N4T4	R3	600	T4	TRUE	NA	NA
A2AB59-Y227	Arhgap27-Y227	N4G4	R4	0	no peptide	TRUE	NA	NA
A2AB59-Y227	Arhgap27-Y227	N4G4	R4	120	G4	TRUE	NA	NA
A2AB59-Y227	Arhgap27-Y227	N4G4	R4	120	N4	TRUE	NA	NA
A2AB59-Y227	Arhgap27-Y227	N4G4	R4	30	G4	TRUE	NA	NA
A2AB59-Y227	Arhgap27-Y227	N4G4	R4	30	N4	TRUE	NA	NA
A2AB59-Y227	Arhgap27-Y227	N4G4	R4	300	G4	TRUE	NA	NA
A2AB59-Y227	Arhgap27-Y227	N4G4	R4	300	N4	TRUE	NA	NA
A2AB59-Y227	Arhgap27-Y227	N4G4	R4	600	G4	TRUE	NA	NA
A2AB59-Y227	Arhgap27-Y227	N4G4	R4	600	N4	TRUE	NA	NA
A2AB59-Y227	Arhgap27-Y227	N4G4	R5	0	no peptide	FALSE	5.61401	5.76261
A2AB59-Y227	Arhgap27-Y227	N4G4	R5	120	G4	FALSE	6.83115	6.97976
A2AB59-Y227	Arhgap27-Y227	N4G4	R5	120	N4	FALSE	6.62121	6.76982
A2AB59-Y227	Arhgap27-Y227	N4G4	R5	30	G4	FALSE	7.02962	7.17823
A2AB59-Y227	Arhgap27-Y227	N4G4	R5	30	N4	FALSE	7.10781	7.25642
A2AB59-Y227	Arhgap27-Y227	N4G4	R5	300	G4	FALSE	6.42465	6.57326
A2AB59-Y227	Arhgap27-Y227	N4G4	R5	300	N4	FALSE	6.52678	6.67538
A2AB59-Y227	Arhgap27-Y227	N4G4	R5	600	G4	FALSE	6.3354	6.48401
A2AB59-Y227	Arhgap27-Y227	N4G4	R5	600	N4	FALSE	6.07521	6.22382
A2AB59-Y227	Arhgap27-Y227	N4G4	R6	0	no peptide	TRUE	NA	NA
A2AB59-Y227	Arhgap27-Y227	N4G4	R6	120	G4	TRUE	NA	NA
A2AB59-Y227	Arhgap27-Y227	N4G4	R6	120	N4	TRUE	NA	NA
A2AB59-Y227	Arhgap27-Y227	N4G4	R6	30	G4	TRUE	NA	NA
A2AB59-Y227	Arhgap27-Y227	N4G4	R6	30	N4	TRUE	NA	NA
A2AB59-Y227	Arhgap27-Y227	N4G4	R6	300	G4	TRUE	NA	NA
A2AB59-Y227	Arhgap27-Y227	N4G4	R6	300	N4	TRUE	NA	NA
A2AB59-Y227	Arhgap27-Y227	N4G4	R6	600	G4	TRUE	NA	NA
A2AB59-Y227	Arhgap27-Y227	N4G4	R6	600	N4	TRUE	NA	NA
A2AB59-Y227	Arhgap27-Y227	N4T4	R1	0	no peptide	TRUE	NA	NA
A2AB59-Y227	Arhgap27-Y227	N4T4	R1	120	N4	TRUE	NA	NA
A2AB59-Y227	Arhgap27-Y227	N4T4	R1	120	T4	TRUE	NA	NA
A2AB59-Y227	Arhgap27-Y227	N4T4	R1	30	N4	TRUE	NA	NA
A2AB59-Y227	Arhgap27-Y227	N4T4	R1	30	T4	TRUE	NA	NA
A2AB59-Y227	Arhgap27-Y227	N4T4	R1	300	N4	TRUE	NA	NA
A2AB59-Y227	Arhgap27-Y227	N4T4	R1	300	T4	TRUE	NA	NA
A2AB59-Y227	Arhgap27-Y227	N4T4	R1	600	N4	TRUE	NA	NA
A2AB59-Y227	Arhgap27-Y227	N4T4	R1	600	T4	TRUE	NA	NA
A2AB59-Y227	Arhgap27-Y227	N4T4	R2	0	no peptide	TRUE	NA	NA
A2AB59-Y227	Arhgap27-Y227	N4T4	R2	120	N4	TRUE	NA	NA
A2AB59-Y227	Arhgap27-Y227	N4T4	R2	120	T4	TRUE	NA	NA
A2AB59-Y227	Arhgap27-Y227	N4T4	R2	30	N4	TRUE	NA	NA
A2AB59-Y227	Arhgap27-Y227	N4T4	R2	30	T4	TRUE	NA	NA
A2AB59-Y227	Arhgap27-Y227	N4T4	R2	300	N4	TRUE	NA	NA
A2AB59-Y227	Arhgap27-Y227	N4T4	R2	300	T4	TRUE	NA	NA
A2AB59-Y227	Arhgap27-Y227	N4T4	R2	600	N4	TRUE	NA	NA
A2AB59-Y227	Arhgap27-Y227	N4T4	R2	600	T4	TRUE	NA	NA
A2AB59-Y227	Arhgap27-Y227	N4T4	R3	0	no peptide	FALSE	6.0553	5.90669
A2AB59-Y227	Arhgap27-Y227	N4T4	R3	120	N4	FALSE	6.54566	6.39705
A2AB59-Y227	Arhgap27-Y227	N4T4	R3	120	T4	FALSE	6.90821	6.7596
A2AB59-Y227	Arhgap27-Y227	N4T4	R3	30	N4	FALSE	7.47481	7.3262
A2AB59-Y227	Arhgap27-Y227	N4T4	R3	30	T4	FALSE	7.42166	7.27305
A2AB59-Y227	Arhgap27-Y227	N4T4	R3	300	N4	FALSE	7.2171	7.06849
A2AB59-Y227	Arhgap27-Y227	N4T4	R3	300	T4	FALSE	6.30789	6.15928
A2AB59-Y227	Arhgap27-Y227	N4T4	R3	600	N4	FALSE	6.13824	5.98963
A2AB59-Y227	Arhgap27-Y227	N4T4	R3	600	T4	FALSE	6.06437	5.91576
Q811M1-S207	Arhgap15-S207	N4G4	R4	0	no peptide	FALSE	6.84024	6.91606
Q811M1-S207	Arhgap15-S207	N4G4	R4	120	G4	FALSE	6.20246	6.27829
Q811M1-S207	Arhgap15-S207	N4G4	R4	120	N4	FALSE	6.28648	6.3623
Q811M1-S207	Arhgap15-S207	N4G4	R4	30	G4	FALSE	6.41694	6.49276
Q811M1-S207	Arhgap15-S207	N4G4	R4	30	N4	FALSE	6.6111	6.68692
Q811M1-S207	Arhgap15-S207	N4G4	R4	300	G4	FALSE	6.10179	6.17761
Q811M1-S207	Arhgap15-S207	N4G4	R4	300	N4	FALSE	6.14827	6.2241
Q811M1-S207	Arhgap15-S207	N4G4	R4	600	G4	FALSE	6.29626	6.37208
Q811M1-S207	Arhgap15-S207	N4G4	R4	600	N4	FALSE	6.08045	6.15627
Q811M1-S207	Arhgap15-S207	N4G4	R5	0	no peptide	FALSE	6.94173	6.87254
Q811M1-S207	Arhgap15-S207	N4G4	R5	120	G4	FALSE	6.207	6.1378
Q811M1-S207	Arhgap15-S207	N4G4	R5	120	N4	FALSE	6.22337	6.15417
Q811M1-S207	Arhgap15-S207	N4G4	R5	30	G4	FALSE	6.48191	6.41271
Q811M1-S207	Arhgap15-S207	N4G4	R5	30	N4	FALSE	6.69548	6.62628
Q811M1-S207	Arhgap15-S207	N4G4	R5	300	G4	FALSE	6.55054	6.48135
Q811M1-S207	Arhgap15-S207	N4G4	R5	300	N4	FALSE	6.36837	6.29918
Q811M1-S207	Arhgap15-S207	N4G4	R5	600	G4	FALSE	6.67526	6.60606
Q811M1-S207	Arhgap15-S207	N4G4	R5	600	N4	FALSE	6.46268	6.39348
Q811M1-S207	Arhgap15-S207	N4G4	R6	0	no peptide	FALSE	6.8187	6.95698
Q811M1-S207	Arhgap15-S207	N4G4	R6	120	G4	FALSE	6.04175	6.18003
Q811M1-S207	Arhgap15-S207	N4G4	R6	120	N4	FALSE	5.94198	6.08026
Q811M1-S207	Arhgap15-S207	N4G4	R6	30	G4	FALSE	6.41234	6.55062
Q811M1-S207	Arhgap15-S207	N4G4	R6	30	N4	FALSE	6.23835	6.37663
Q811M1-S207	Arhgap15-S207	N4G4	R6	300	G4	FALSE	6.70787	6.84615
Q811M1-S207	Arhgap15-S207	N4G4	R6	300	N4	FALSE	6.41228	6.55056
Q811M1-S207	Arhgap15-S207	N4G4	R6	600	G4	FALSE	6.51053	6.64881
Q811M1-S207	Arhgap15-S207	N4G4	R6	600	N4	FALSE	6.24294	6.38122
Q811M1-S207	Arhgap15-S207	N4T4	R1	0	no peptide	FALSE	6.93635	6.88574
Q811M1-S207	Arhgap15-S207	N4T4	R1	120	N4	FALSE	6.49512	6.44451
Q811M1-S207	Arhgap15-S207	N4T4	R1	120	T4	FALSE	6.03302	5.98241
Q811M1-S207	Arhgap15-S207	N4T4	R1	30	N4	FALSE	6.51662	6.46601
Q811M1-S207	Arhgap15-S207	N4T4	R1	30	T4	FALSE	6.23653	6.18592
Q811M1-S207	Arhgap15-S207	N4T4	R1	300	N4	FALSE	6.44172	6.39111
Q811M1-S207	Arhgap15-S207	N4T4	R1	300	T4	FALSE	6.21998	6.16937
Q811M1-S207	Arhgap15-S207	N4T4	R1	600	N4	FALSE	6.20889	6.15828
Q811M1-S207	Arhgap15-S207	N4T4	R1	600	T4	FALSE	6.37995	6.32934
Q811M1-S207	Arhgap15-S207	N4T4	R2	0	no peptide	FALSE	7.37197	7.27767
Q811M1-S207	Arhgap15-S207	N4T4	R2	120	N4	FALSE	6.15283	6.05853
Q811M1-S207	Arhgap15-S207	N4T4	R2	120	T4	FALSE	6.22109	6.12679
Q811M1-S207	Arhgap15-S207	N4T4	R2	30	N4	FALSE	6.71495	6.62065
Q811M1-S207	Arhgap15-S207	N4T4	R2	30	T4	FALSE	6.69499	6.60069
Q811M1-S207	Arhgap15-S207	N4T4	R2	300	N4	FALSE	6.40763	6.31333
Q811M1-S207	Arhgap15-S207	N4T4	R2	300	T4	FALSE	6.4309	6.3366
Q811M1-S207	Arhgap15-S207	N4T4	R2	600	N4	FALSE	6.16978	6.07548
Q811M1-S207	Arhgap15-S207	N4T4	R2	600	T4	FALSE	7.03514	6.94084
Q811M1-S207	Arhgap15-S207	N4T4	R3	0	no peptide	TRUE	NA	NA
Q811M1-S207	Arhgap15-S207	N4T4	R3	120	N4	TRUE	NA	NA
Q811M1-S207	Arhgap15-S207	N4T4	R3	120	T4	TRUE	NA	NA
Q811M1-S207	Arhgap15-S207	N4T4	R3	30	N4	TRUE	NA	NA
Q811M1-S207	Arhgap15-S207	N4T4	R3	30	T4	TRUE	NA	NA
Q811M1-S207	Arhgap15-S207	N4T4	R3	300	N4	TRUE	NA	NA
Q811M1-S207	Arhgap15-S207	N4T4	R3	300	T4	TRUE	NA	NA
Q811M1-S207	Arhgap15-S207	N4T4	R3	600	N4	TRUE	NA	NA
Q811M1-S207	Arhgap15-S207	N4T4	R3	600	T4	TRUE	NA	NA
Q8VDF2-S76	Uhrf1-S76	N4G4	R4	0	no peptide	FALSE	6.7844	6.79359
Q8VDF2-S76	Uhrf1-S76	N4G4	R4	120	G4	FALSE	6.58319	6.59238
Q8VDF2-S76	Uhrf1-S76	N4G4	R4	120	N4	FALSE	6.48449	6.49367
Q8VDF2-S76	Uhrf1-S76	N4G4	R4	30	G4	FALSE	6.2494	6.25858
Q8VDF2-S76	Uhrf1-S76	N4G4	R4	30	N4	FALSE	6.45671	6.46589
Q8VDF2-S76	Uhrf1-S76	N4G4	R4	300	G4	FALSE	6.26707	6.27626
Q8VDF2-S76	Uhrf1-S76	N4G4	R4	300	N4	FALSE	6.26551	6.2747
Q8VDF2-S76	Uhrf1-S76	N4G4	R4	600	G4	FALSE	6.39916	6.40835
Q8VDF2-S76	Uhrf1-S76	N4G4	R4	600	N4	FALSE	6.29397	6.30315
Q8VDF2-S76	Uhrf1-S76	N4G4	R5	0	no peptide	TRUE	NA	NA
Q8VDF2-S76	Uhrf1-S76	N4G4	R5	120	G4	TRUE	NA	NA
Q8VDF2-S76	Uhrf1-S76	N4G4	R5	120	N4	TRUE	NA	NA
Q8VDF2-S76	Uhrf1-S76	N4G4	R5	30	G4	TRUE	NA	NA
Q8VDF2-S76	Uhrf1-S76	N4G4	R5	30	N4	TRUE	NA	NA
Q8VDF2-S76	Uhrf1-S76	N4G4	R5	300	G4	TRUE	NA	NA
Q8VDF2-S76	Uhrf1-S76	N4G4	R5	300	N4	TRUE	NA	NA
Q8VDF2-S76	Uhrf1-S76	N4G4	R5	600	G4	TRUE	NA	NA
Q8VDF2-S76	Uhrf1-S76	N4G4	R5	600	N4	TRUE	NA	NA
Q8VDF2-S76	Uhrf1-S76	N4G4	R6	0	no peptide	FALSE	6.46845	6.69299
Q8VDF2-S76	Uhrf1-S76	N4G4	R6	120	G4	FALSE	6.25133	6.47587
Q8VDF2-S76	Uhrf1-S76	N4G4	R6	120	N4	FALSE	6.31535	6.5399
Q8VDF2-S76	Uhrf1-S76	N4G4	R6	30	G4	FALSE	6.37256	6.59711
Q8VDF2-S76	Uhrf1-S76	N4G4	R6	30	N4	FALSE	6.10137	6.32592
Q8VDF2-S76	Uhrf1-S76	N4G4	R6	300	G4	FALSE	6.49825	6.72279
Q8VDF2-S76	Uhrf1-S76	N4G4	R6	300	N4	FALSE	6.36752	6.59206
Q8VDF2-S76	Uhrf1-S76	N4G4	R6	600	G4	FALSE	6.22843	6.45297
Q8VDF2-S76	Uhrf1-S76	N4G4	R6	600	N4	FALSE	5.9556	6.18014
Q8VDF2-S76	Uhrf1-S76	N4T4	R1	0	no peptide	TRUE	NA	NA
Q8VDF2-S76	Uhrf1-S76	N4T4	R1	120	N4	TRUE	NA	NA
Q8VDF2-S76	Uhrf1-S76	N4T4	R1	120	T4	TRUE	NA	NA
Q8VDF2-S76	Uhrf1-S76	N4T4	R1	30	N4	TRUE	NA	NA
Q8VDF2-S76	Uhrf1-S76	N4T4	R1	30	T4	TRUE	NA	NA
Q8VDF2-S76	Uhrf1-S76	N4T4	R1	300	N4	TRUE	NA	NA
Q8VDF2-S76	Uhrf1-S76	N4T4	R1	300	T4	TRUE	NA	NA
Q8VDF2-S76	Uhrf1-S76	N4T4	R1	600	N4	TRUE	NA	NA
Q8VDF2-S76	Uhrf1-S76	N4T4	R1	600	T4	TRUE	NA	NA
Q8VDF2-S76	Uhrf1-S76	N4T4	R2	0	no peptide	FALSE	7.21855	6.98482
Q8VDF2-S76	Uhrf1-S76	N4T4	R2	120	N4	FALSE	6.77545	6.54172
Q8VDF2-S76	Uhrf1-S76	N4T4	R2	120	T4	FALSE	6.58115	6.34743
Q8VDF2-S76	Uhrf1-S76	N4T4	R2	30	N4	FALSE	6.64224	6.40851
Q8VDF2-S76	Uhrf1-S76	N4T4	R2	30	T4	FALSE	6.30324	6.06951
Q8VDF2-S76	Uhrf1-S76	N4T4	R2	300	N4	FALSE	6.42295	6.18923
Q8VDF2-S76	Uhrf1-S76	N4T4	R2	300	T4	FALSE	6.59818	6.36446
Q8VDF2-S76	Uhrf1-S76	N4T4	R2	600	N4	FALSE	6.44045	6.20673
Q8VDF2-S76	Uhrf1-S76	N4T4	R2	600	T4	FALSE	6.81078	6.57705
Q8VDF2-S76	Uhrf1-S76	N4T4	R3	0	no peptide	TRUE	NA	NA
Q8VDF2-S76	Uhrf1-S76	N4T4	R3	120	N4	TRUE	NA	NA
Q8VDF2-S76	Uhrf1-S76	N4T4	R3	120	T4	TRUE	NA	NA
Q8VDF2-S76	Uhrf1-S76	N4T4	R3	30	N4	TRUE	NA	NA
Q8VDF2-S76	Uhrf1-S76	N4T4	R3	30	T4	TRUE	NA	NA
Q8VDF2-S76	Uhrf1-S76	N4T4	R3	300	N4	TRUE	NA	NA
Q8VDF2-S76	Uhrf1-S76	N4T4	R3	300	T4	TRUE	NA	NA
Q8VDF2-S76	Uhrf1-S76	N4T4	R3	600	N4	TRUE	NA	NA
Q8VDF2-S76	Uhrf1-S76	N4T4	R3	600	T4	TRUE	NA	NA
O55131-T425	Sept7-T425	N4G4	R4	0	no peptide	TRUE	NA	NA
O55131-T425	Sept7-T425	N4G4	R4	120	G4	TRUE	NA	NA
O55131-T425	Sept7-T425	N4G4	R4	120	N4	TRUE	NA	NA
O55131-T425	Sept7-T425	N4G4	R4	30	G4	TRUE	NA	NA
O55131-T425	Sept7-T425	N4G4	R4	30	N4	TRUE	NA	NA
O55131-T425	Sept7-T425	N4G4	R4	300	G4	TRUE	NA	NA
O55131-T425	Sept7-T425	N4G4	R4	300	N4	TRUE	NA	NA
O55131-T425	Sept7-T425	N4G4	R4	600	G4	TRUE	NA	NA
O55131-T425	Sept7-T425	N4G4	R4	600	N4	TRUE	NA	NA
O55131-T425	Sept7-T425	N4G4	R5	0	no peptide	FALSE	5.70957	5.50884
O55131-T425	Sept7-T425	N4G4	R5	120	G4	FALSE	7.03177	6.83103
O55131-T425	Sept7-T425	N4G4	R5	120	N4	FALSE	7.17813	6.9774
O55131-T425	Sept7-T425	N4G4	R5	30	G4	FALSE	6.66476	6.46403
O55131-T425	Sept7-T425	N4G4	R5	30	N4	FALSE	7.00616	6.80543
O55131-T425	Sept7-T425	N4G4	R5	300	G4	FALSE	6.29132	6.09058
O55131-T425	Sept7-T425	N4G4	R5	300	N4	FALSE	6.38277	6.18203
O55131-T425	Sept7-T425	N4G4	R5	600	G4	FALSE	5.83175	5.63101
O55131-T425	Sept7-T425	N4G4	R5	600	N4	FALSE	6.14544	5.9447
O55131-T425	Sept7-T425	N4G4	R6	0	no peptide	FALSE	5.61406	5.83588
O55131-T425	Sept7-T425	N4G4	R6	120	G4	FALSE	6.35678	6.5786
O55131-T425	Sept7-T425	N4G4	R6	120	N4	FALSE	6.75639	6.97822
O55131-T425	Sept7-T425	N4G4	R6	30	G4	FALSE	6.41789	6.63971
O55131-T425	Sept7-T425	N4G4	R6	30	N4	FALSE	6.20321	6.42504
O55131-T425	Sept7-T425	N4G4	R6	300	G4	FALSE	6.23749	6.45932
O55131-T425	Sept7-T425	N4G4	R6	300	N4	FALSE	6.17671	6.39853
O55131-T425	Sept7-T425	N4G4	R6	600	G4	FALSE	5.69919	5.92101
O55131-T425	Sept7-T425	N4G4	R6	600	N4	FALSE	5.55889	5.78072
O55131-T425	Sept7-T425	N4T4	R1	0	no peptide	FALSE	5.46878	5.56492
O55131-T425	Sept7-T425	N4T4	R1	120	N4	FALSE	7.12827	7.22441
O55131-T425	Sept7-T425	N4T4	R1	120	T4	FALSE	6.58255	6.67869
O55131-T425	Sept7-T425	N4T4	R1	30	N4	FALSE	6.51896	6.6151
O55131-T425	Sept7-T425	N4T4	R1	30	T4	FALSE	6.72604	6.82218
O55131-T425	Sept7-T425	N4T4	R1	300	N4	FALSE	6.264	6.36014
O55131-T425	Sept7-T425	N4T4	R1	300	T4	FALSE	6.27922	6.37536
O55131-T425	Sept7-T425	N4T4	R1	600	N4	FALSE	5.55769	5.65383
O55131-T425	Sept7-T425	N4T4	R1	600	T4	FALSE	5.24262	5.33876
O55131-T425	Sept7-T425	N4T4	R2	0	no peptide	FALSE	6.25594	6.4088
O55131-T425	Sept7-T425	N4T4	R2	120	N4	FALSE	6.65389	6.80676
O55131-T425	Sept7-T425	N4T4	R2	120	T4	FALSE	6.53893	6.6918
O55131-T425	Sept7-T425	N4T4	R2	30	N4	FALSE	6.5787	6.73157
O55131-T425	Sept7-T425	N4T4	R2	30	T4	FALSE	6.53875	6.69161
O55131-T425	Sept7-T425	N4T4	R2	300	N4	FALSE	5.78544	5.9383
O55131-T425	Sept7-T425	N4T4	R2	300	T4	FALSE	6.05444	6.20731
O55131-T425	Sept7-T425	N4T4	R2	600	N4	FALSE	5.3801	5.53296
O55131-T425	Sept7-T425	N4T4	R2	600	T4	FALSE	5.86179	6.01465
O55131-T425	Sept7-T425	N4T4	R3	0	no peptide	FALSE	6.50607	6.23598
O55131-T425	Sept7-T425	N4T4	R3	120	N4	FALSE	6.8947	6.62461
O55131-T425	Sept7-T425	N4T4	R3	120	T4	FALSE	6.81764	6.54755
O55131-T425	Sept7-T425	N4T4	R3	30	N4	FALSE	6.61633	6.34624
O55131-T425	Sept7-T425	N4T4	R3	30	T4	FALSE	7.1046	6.83451
O55131-T425	Sept7-T425	N4T4	R3	300	N4	FALSE	6.72314	6.45305
O55131-T425	Sept7-T425	N4T4	R3	300	T4	FALSE	6.65722	6.38713
O55131-T425	Sept7-T425	N4T4	R3	600	N4	FALSE	6.02859	5.7585
O55131-T425	Sept7-T425	N4T4	R3	600	T4	FALSE	5.94094	5.67085
Q9ERH7-Y359	Hipk3-Y359	N4G4	R4	0	no peptide	TRUE	NA	NA
Q9ERH7-Y359	Hipk3-Y359	N4G4	R4	120	G4	TRUE	NA	NA
Q9ERH7-Y359	Hipk3-Y359	N4G4	R4	120	N4	TRUE	NA	NA
Q9ERH7-Y359	Hipk3-Y359	N4G4	R4	30	G4	TRUE	NA	NA
Q9ERH7-Y359	Hipk3-Y359	N4G4	R4	30	N4	TRUE	NA	NA
Q9ERH7-Y359	Hipk3-Y359	N4G4	R4	300	G4	TRUE	NA	NA
Q9ERH7-Y359	Hipk3-Y359	N4G4	R4	300	N4	TRUE	NA	NA
Q9ERH7-Y359	Hipk3-Y359	N4G4	R4	600	G4	TRUE	NA	NA
Q9ERH7-Y359	Hipk3-Y359	N4G4	R4	600	N4	TRUE	NA	NA
Q9ERH7-Y359	Hipk3-Y359	N4G4	R5	0	no peptide	TRUE	NA	NA
Q9ERH7-Y359	Hipk3-Y359	N4G4	R5	120	G4	TRUE	NA	NA
Q9ERH7-Y359	Hipk3-Y359	N4G4	R5	120	N4	TRUE	NA	NA
Q9ERH7-Y359	Hipk3-Y359	N4G4	R5	30	G4	TRUE	NA	NA
Q9ERH7-Y359	Hipk3-Y359	N4G4	R5	30	N4	TRUE	NA	NA
Q9ERH7-Y359	Hipk3-Y359	N4G4	R5	300	G4	TRUE	NA	NA
Q9ERH7-Y359	Hipk3-Y359	N4G4	R5	300	N4	TRUE	NA	NA
Q9ERH7-Y359	Hipk3-Y359	N4G4	R5	600	G4	TRUE	NA	NA
Q9ERH7-Y359	Hipk3-Y359	N4G4	R5	600	N4	TRUE	NA	NA
Q9ERH7-Y359	Hipk3-Y359	N4G4	R6	0	no peptide	FALSE	6.76357	6.37202
Q9ERH7-Y359	Hipk3-Y359	N4G4	R6	120	G4	FALSE	7.04926	6.65771
Q9ERH7-Y359	Hipk3-Y359	N4G4	R6	120	N4	FALSE	7.27391	6.88236
Q9ERH7-Y359	Hipk3-Y359	N4G4	R6	30	G4	FALSE	7.20063	6.80907
Q9ERH7-Y359	Hipk3-Y359	N4G4	R6	30	N4	FALSE	6.93637	6.54481
Q9ERH7-Y359	Hipk3-Y359	N4G4	R6	300	G4	FALSE	6.68041	6.28886
Q9ERH7-Y359	Hipk3-Y359	N4G4	R6	300	N4	FALSE	6.75026	6.3587
Q9ERH7-Y359	Hipk3-Y359	N4G4	R6	600	G4	FALSE	6.62703	6.23548
Q9ERH7-Y359	Hipk3-Y359	N4G4	R6	600	N4	FALSE	6.82129	6.42974
Q9ERH7-Y359	Hipk3-Y359	N4T4	R1	0	no peptide	FALSE	6.93418	6.47342
Q9ERH7-Y359	Hipk3-Y359	N4T4	R1	120	N4	FALSE	7.31282	6.85206
Q9ERH7-Y359	Hipk3-Y359	N4T4	R1	120	T4	FALSE	6.90826	6.4475
Q9ERH7-Y359	Hipk3-Y359	N4T4	R1	30	N4	FALSE	6.87922	6.41847
Q9ERH7-Y359	Hipk3-Y359	N4T4	R1	30	T4	FALSE	7.0661	6.60534
Q9ERH7-Y359	Hipk3-Y359	N4T4	R1	300	N4	FALSE	6.82057	6.35982
Q9ERH7-Y359	Hipk3-Y359	N4T4	R1	300	T4	FALSE	6.99293	6.53217
Q9ERH7-Y359	Hipk3-Y359	N4T4	R1	600	N4	FALSE	6.94461	6.48386
Q9ERH7-Y359	Hipk3-Y359	N4T4	R1	600	T4	FALSE	6.45512	5.99437
Q9ERH7-Y359	Hipk3-Y359	N4T4	R2	0	no peptide	FALSE	6.97271	6.53397
Q9ERH7-Y359	Hipk3-Y359	N4T4	R2	120	N4	FALSE	7.30835	6.86961
Q9ERH7-Y359	Hipk3-Y359	N4T4	R2	120	T4	FALSE	6.85014	6.41141
Q9ERH7-Y359	Hipk3-Y359	N4T4	R2	30	N4	FALSE	7.37632	6.93758
Q9ERH7-Y359	Hipk3-Y359	N4T4	R2	30	T4	FALSE	7.17654	6.7378
Q9ERH7-Y359	Hipk3-Y359	N4T4	R2	300	N4	FALSE	6.97928	6.54054
Q9ERH7-Y359	Hipk3-Y359	N4T4	R2	300	T4	FALSE	7.15354	6.7148
Q9ERH7-Y359	Hipk3-Y359	N4T4	R2	600	N4	FALSE	6.14466	5.70592
Q9ERH7-Y359	Hipk3-Y359	N4T4	R2	600	T4	FALSE	6.60695	6.16822
Q9ERH7-Y359	Hipk3-Y359	N4T4	R3	0	no peptide	FALSE	5.19255	6.4836
Q9ERH7-Y359	Hipk3-Y359	N4T4	R3	120	N4	FALSE	5.47395	6.765
Q9ERH7-Y359	Hipk3-Y359	N4T4	R3	120	T4	FALSE	5.49002	6.78107
Q9ERH7-Y359	Hipk3-Y359	N4T4	R3	30	N4	FALSE	5.1838	6.47485
Q9ERH7-Y359	Hipk3-Y359	N4T4	R3	30	T4	FALSE	5.60943	6.90048
Q9ERH7-Y359	Hipk3-Y359	N4T4	R3	300	N4	FALSE	5.29677	6.58781
Q9ERH7-Y359	Hipk3-Y359	N4T4	R3	300	T4	FALSE	5.12203	6.41308
Q9ERH7-Y359	Hipk3-Y359	N4T4	R3	600	N4	FALSE	4.98532	6.27636
Q9ERH7-Y359	Hipk3-Y359	N4T4	R3	600	T4	FALSE	5.63295	6.924
Q8C0V0-S133	Tlk1-S133	N4G4	R4	0	no peptide	FALSE	5.8746	5.73588
Q8C0V0-S133	Tlk1-S133	N4G4	R4	120	G4	FALSE	6.74601	6.60729
Q8C0V0-S133	Tlk1-S133	N4G4	R4	120	N4	FALSE	6.60353	6.46481
Q8C0V0-S133	Tlk1-S133	N4G4	R4	30	G4	FALSE	6.60852	6.4698
Q8C0V0-S133	Tlk1-S133	N4G4	R4	30	N4	FALSE	6.78701	6.64829
Q8C0V0-S133	Tlk1-S133	N4G4	R4	300	G4	FALSE	5.96007	5.82135
Q8C0V0-S133	Tlk1-S133	N4G4	R4	300	N4	FALSE	5.9235	5.78478
Q8C0V0-S133	Tlk1-S133	N4G4	R4	600	G4	FALSE	5.79878	5.66006
Q8C0V0-S133	Tlk1-S133	N4G4	R4	600	N4	FALSE	5.56712	5.42839
Q8C0V0-S133	Tlk1-S133	N4G4	R5	0	no peptide	TRUE	NA	NA
Q8C0V0-S133	Tlk1-S133	N4G4	R5	120	G4	TRUE	NA	NA
Q8C0V0-S133	Tlk1-S133	N4G4	R5	120	N4	TRUE	NA	NA
Q8C0V0-S133	Tlk1-S133	N4G4	R5	30	G4	TRUE	NA	NA
Q8C0V0-S133	Tlk1-S133	N4G4	R5	30	N4	TRUE	NA	NA
Q8C0V0-S133	Tlk1-S133	N4G4	R5	300	G4	TRUE	NA	NA
Q8C0V0-S133	Tlk1-S133	N4G4	R5	300	N4	TRUE	NA	NA
Q8C0V0-S133	Tlk1-S133	N4G4	R5	600	G4	TRUE	NA	NA
Q8C0V0-S133	Tlk1-S133	N4G4	R5	600	N4	TRUE	NA	NA
Q8C0V0-S133	Tlk1-S133	N4G4	R6	0	no peptide	TRUE	NA	NA
Q8C0V0-S133	Tlk1-S133	N4G4	R6	120	G4	TRUE	NA	NA
Q8C0V0-S133	Tlk1-S133	N4G4	R6	120	N4	TRUE	NA	NA
Q8C0V0-S133	Tlk1-S133	N4G4	R6	30	G4	TRUE	NA	NA
Q8C0V0-S133	Tlk1-S133	N4G4	R6	30	N4	TRUE	NA	NA
Q8C0V0-S133	Tlk1-S133	N4G4	R6	300	G4	TRUE	NA	NA
Q8C0V0-S133	Tlk1-S133	N4G4	R6	300	N4	TRUE	NA	NA
Q8C0V0-S133	Tlk1-S133	N4G4	R6	600	G4	TRUE	NA	NA
Q8C0V0-S133	Tlk1-S133	N4G4	R6	600	N4	TRUE	NA	NA
Q8C0V0-S133	Tlk1-S133	N4T4	R1	0	no peptide	FALSE	5.35092	5.48964
Q8C0V0-S133	Tlk1-S133	N4T4	R1	120	N4	FALSE	6.39721	6.53594
Q8C0V0-S133	Tlk1-S133	N4T4	R1	120	T4	FALSE	5.96884	6.10756
Q8C0V0-S133	Tlk1-S133	N4T4	R1	30	N4	FALSE	6.13172	6.27044
Q8C0V0-S133	Tlk1-S133	N4T4	R1	30	T4	FALSE	6.16043	6.29915
Q8C0V0-S133	Tlk1-S133	N4T4	R1	300	N4	FALSE	6.02383	6.16256
Q8C0V0-S133	Tlk1-S133	N4T4	R1	300	T4	FALSE	5.95236	6.09108
Q8C0V0-S133	Tlk1-S133	N4T4	R1	600	N4	FALSE	5.46485	5.60357
Q8C0V0-S133	Tlk1-S133	N4T4	R1	600	T4	FALSE	5.34722	5.48594
Q8C0V0-S133	Tlk1-S133	N4T4	R2	0	no peptide	TRUE	NA	NA
Q8C0V0-S133	Tlk1-S133	N4T4	R2	120	N4	TRUE	NA	NA
Q8C0V0-S133	Tlk1-S133	N4T4	R2	120	T4	TRUE	NA	NA
Q8C0V0-S133	Tlk1-S133	N4T4	R2	30	N4	TRUE	NA	NA
Q8C0V0-S133	Tlk1-S133	N4T4	R2	30	T4	TRUE	NA	NA
Q8C0V0-S133	Tlk1-S133	N4T4	R2	300	N4	TRUE	NA	NA
Q8C0V0-S133	Tlk1-S133	N4T4	R2	300	T4	TRUE	NA	NA
Q8C0V0-S133	Tlk1-S133	N4T4	R2	600	N4	TRUE	NA	NA
Q8C0V0-S133	Tlk1-S133	N4T4	R2	600	T4	TRUE	NA	NA
Q8C0V0-S133	Tlk1-S133	N4T4	R3	0	no peptide	TRUE	NA	NA
Q8C0V0-S133	Tlk1-S133	N4T4	R3	120	N4	TRUE	NA	NA
Q8C0V0-S133	Tlk1-S133	N4T4	R3	120	T4	TRUE	NA	NA
Q8C0V0-S133	Tlk1-S133	N4T4	R3	30	N4	TRUE	NA	NA
Q8C0V0-S133	Tlk1-S133	N4T4	R3	30	T4	TRUE	NA	NA
Q8C0V0-S133	Tlk1-S133	N4T4	R3	300	N4	TRUE	NA	NA
Q8C0V0-S133	Tlk1-S133	N4T4	R3	300	T4	TRUE	NA	NA
Q8C0V0-S133	Tlk1-S133	N4T4	R3	600	N4	TRUE	NA	NA
Q8C0V0-S133	Tlk1-S133	N4T4	R3	600	T4	TRUE	NA	NA
P70429-T307	Evl-T307	N4G4	R4	0	no peptide	FALSE	5.81719	6.19826
P70429-T307	Evl-T307	N4G4	R4	120	G4	TRUE	NA	NA
P70429-T307	Evl-T307	N4G4	R4	120	N4	FALSE	6.46012	6.84119
P70429-T307	Evl-T307	N4G4	R4	30	G4	FALSE	6.94168	7.32276
P70429-T307	Evl-T307	N4G4	R4	30	N4	FALSE	6.68531	7.06638
P70429-T307	Evl-T307	N4G4	R4	300	G4	FALSE	6.56649	6.94757
P70429-T307	Evl-T307	N4G4	R4	300	N4	FALSE	5.98862	6.36969
P70429-T307	Evl-T307	N4G4	R4	600	G4	FALSE	6.2801	6.66118
P70429-T307	Evl-T307	N4G4	R4	600	N4	FALSE	6.64274	7.02381
P70429-T307	Evl-T307	N4G4	R5	0	no peptide	FALSE	6.26725	6.42957
P70429-T307	Evl-T307	N4G4	R5	120	G4	FALSE	6.72166	6.88398
P70429-T307	Evl-T307	N4G4	R5	120	N4	FALSE	6.46831	6.63062
P70429-T307	Evl-T307	N4G4	R5	30	G4	FALSE	6.51135	6.67366
P70429-T307	Evl-T307	N4G4	R5	30	N4	FALSE	6.63081	6.79312
P70429-T307	Evl-T307	N4G4	R5	300	G4	FALSE	6.63202	6.79434
P70429-T307	Evl-T307	N4G4	R5	300	N4	FALSE	6.48818	6.6505
P70429-T307	Evl-T307	N4G4	R5	600	G4	FALSE	6.51835	6.68066
P70429-T307	Evl-T307	N4G4	R5	600	N4	FALSE	6.83322	6.99554
P70429-T307	Evl-T307	N4G4	R6	0	no peptide	TRUE	NA	NA
P70429-T307	Evl-T307	N4G4	R6	120	G4	TRUE	NA	NA
P70429-T307	Evl-T307	N4G4	R6	120	N4	TRUE	NA	NA
P70429-T307	Evl-T307	N4G4	R6	30	G4	TRUE	NA	NA
P70429-T307	Evl-T307	N4G4	R6	30	N4	TRUE	NA	NA
P70429-T307	Evl-T307	N4G4	R6	300	G4	TRUE	NA	NA
P70429-T307	Evl-T307	N4G4	R6	300	N4	TRUE	NA	NA
P70429-T307	Evl-T307	N4G4	R6	600	G4	TRUE	NA	NA
P70429-T307	Evl-T307	N4G4	R6	600	N4	TRUE	NA	NA
P70429-T307	Evl-T307	N4T4	R1	0	no peptide	TRUE	NA	NA
P70429-T307	Evl-T307	N4T4	R1	120	N4	TRUE	NA	NA
P70429-T307	Evl-T307	N4T4	R1	120	T4	TRUE	NA	NA
P70429-T307	Evl-T307	N4T4	R1	30	N4	TRUE	NA	NA
P70429-T307	Evl-T307	N4T4	R1	30	T4	TRUE	NA	NA
P70429-T307	Evl-T307	N4T4	R1	300	N4	TRUE	NA	NA
P70429-T307	Evl-T307	N4T4	R1	300	T4	TRUE	NA	NA
P70429-T307	Evl-T307	N4T4	R1	600	N4	TRUE	NA	NA
P70429-T307	Evl-T307	N4T4	R1	600	T4	TRUE	NA	NA
P70429-T307	Evl-T307	N4T4	R2	0	no peptide	TRUE	NA	NA
P70429-T307	Evl-T307	N4T4	R2	120	N4	TRUE	NA	NA
P70429-T307	Evl-T307	N4T4	R2	120	T4	TRUE	NA	NA
P70429-T307	Evl-T307	N4T4	R2	30	N4	TRUE	NA	NA
P70429-T307	Evl-T307	N4T4	R2	30	T4	TRUE	NA	NA
P70429-T307	Evl-T307	N4T4	R2	300	N4	TRUE	NA	NA
P70429-T307	Evl-T307	N4T4	R2	300	T4	TRUE	NA	NA
P70429-T307	Evl-T307	N4T4	R2	600	N4	TRUE	NA	NA
P70429-T307	Evl-T307	N4T4	R2	600	T4	TRUE	NA	NA
P70429-T307	Evl-T307	N4T4	R3	0	no peptide	FALSE	6.77078	6.22739
P70429-T307	Evl-T307	N4T4	R3	120	N4	FALSE	7.1478	6.6044
P70429-T307	Evl-T307	N4T4	R3	120	T4	FALSE	7.21007	6.66668
P70429-T307	Evl-T307	N4T4	R3	30	N4	FALSE	7.05962	6.51623
P70429-T307	Evl-T307	N4T4	R3	30	T4	FALSE	7.39726	6.85387
P70429-T307	Evl-T307	N4T4	R3	300	N4	FALSE	7.64961	7.10622
P70429-T307	Evl-T307	N4T4	R3	300	T4	FALSE	7.22426	6.68086
P70429-T307	Evl-T307	N4T4	R3	600	N4	FALSE	7.5885	7.04511
P70429-T307	Evl-T307	N4T4	R3	600	T4	FALSE	6.94681	6.40342
P04235-Y149	Cd3d-Y149	N4G4	R4	0	no peptide	FALSE	4.33701	4.32758
P04235-Y149	Cd3d-Y149	N4G4	R4	120	G4	FALSE	7.15484	7.14541
P04235-Y149	Cd3d-Y149	N4G4	R4	120	N4	FALSE	6.74231	6.73288
P04235-Y149	Cd3d-Y149	N4G4	R4	30	G4	FALSE	6.62312	6.61369
P04235-Y149	Cd3d-Y149	N4G4	R4	30	N4	FALSE	6.40941	6.39998
P04235-Y149	Cd3d-Y149	N4G4	R4	300	G4	FALSE	6.44511	6.43568
P04235-Y149	Cd3d-Y149	N4G4	R4	300	N4	FALSE	6.89514	6.88571
P04235-Y149	Cd3d-Y149	N4G4	R4	600	G4	FALSE	6.26472	6.25529
P04235-Y149	Cd3d-Y149	N4G4	R4	600	N4	FALSE	6.95208	6.94265
P04235-Y149	Cd3d-Y149	N4G4	R5	0	no peptide	FALSE	4.75123	4.50883
P04235-Y149	Cd3d-Y149	N4G4	R5	120	G4	FALSE	6.76801	6.52561
P04235-Y149	Cd3d-Y149	N4G4	R5	120	N4	FALSE	7.28229	7.03988
P04235-Y149	Cd3d-Y149	N4G4	R5	30	G4	FALSE	6.54298	6.30058
P04235-Y149	Cd3d-Y149	N4G4	R5	30	N4	FALSE	6.47295	6.23055
P04235-Y149	Cd3d-Y149	N4G4	R5	300	G4	FALSE	6.54411	6.30171
P04235-Y149	Cd3d-Y149	N4G4	R5	300	N4	FALSE	6.89613	6.65372
P04235-Y149	Cd3d-Y149	N4G4	R5	600	G4	FALSE	6.41689	6.17448
P04235-Y149	Cd3d-Y149	N4G4	R5	600	N4	FALSE	7.09821	6.8558
P04235-Y149	Cd3d-Y149	N4G4	R6	0	no peptide	FALSE	3.95004	4.40218
P04235-Y149	Cd3d-Y149	N4G4	R6	120	G4	FALSE	6.31722	6.76936
P04235-Y149	Cd3d-Y149	N4G4	R6	120	N4	FALSE	6.09726	6.54939
P04235-Y149	Cd3d-Y149	N4G4	R6	30	G4	FALSE	6.00311	6.45524
P04235-Y149	Cd3d-Y149	N4G4	R6	30	N4	FALSE	6.22495	6.67709
P04235-Y149	Cd3d-Y149	N4G4	R6	300	G4	FALSE	6.1702	6.62234
P04235-Y149	Cd3d-Y149	N4G4	R6	300	N4	FALSE	6.24861	6.70074
P04235-Y149	Cd3d-Y149	N4G4	R6	600	G4	FALSE	5.83497	6.2871
P04235-Y149	Cd3d-Y149	N4G4	R6	600	N4	FALSE	6.50726	6.9594
P04235-Y149	Cd3d-Y149	N4T4	R1	0	no peptide	FALSE	4.24597	4.12495
P04235-Y149	Cd3d-Y149	N4T4	R1	120	N4	FALSE	7.02012	6.89909
P04235-Y149	Cd3d-Y149	N4T4	R1	120	T4	FALSE	6.76595	6.64493
P04235-Y149	Cd3d-Y149	N4T4	R1	30	N4	FALSE	6.27158	6.15055
P04235-Y149	Cd3d-Y149	N4T4	R1	30	T4	FALSE	6.48519	6.36416
P04235-Y149	Cd3d-Y149	N4T4	R1	300	N4	FALSE	7.19634	7.07531
P04235-Y149	Cd3d-Y149	N4T4	R1	300	T4	FALSE	6.87079	6.74977
P04235-Y149	Cd3d-Y149	N4T4	R1	600	N4	FALSE	7.15991	7.03888
P04235-Y149	Cd3d-Y149	N4T4	R1	600	T4	FALSE	6.2294	6.10838
P04235-Y149	Cd3d-Y149	N4T4	R2	0	no peptide	FALSE	4.62371	4.84911
P04235-Y149	Cd3d-Y149	N4T4	R2	120	N4	FALSE	6.41363	6.63903
P04235-Y149	Cd3d-Y149	N4T4	R2	120	T4	FALSE	5.99103	6.21643
P04235-Y149	Cd3d-Y149	N4T4	R2	30	N4	FALSE	6.4216	6.647
P04235-Y149	Cd3d-Y149	N4T4	R2	30	T4	FALSE	5.79445	6.01984
P04235-Y149	Cd3d-Y149	N4T4	R2	300	N4	FALSE	6.44529	6.67068
P04235-Y149	Cd3d-Y149	N4T4	R2	300	T4	FALSE	6.16429	6.38969
P04235-Y149	Cd3d-Y149	N4T4	R2	600	N4	FALSE	6.25758	6.48298
P04235-Y149	Cd3d-Y149	N4T4	R2	600	T4	FALSE	6.42098	6.64638
P04235-Y149	Cd3d-Y149	N4T4	R3	0	no peptide	FALSE	4.97371	4.66904
P04235-Y149	Cd3d-Y149	N4T4	R3	120	N4	FALSE	6.71191	6.40723
P04235-Y149	Cd3d-Y149	N4T4	R3	120	T4	FALSE	6.66171	6.35703
P04235-Y149	Cd3d-Y149	N4T4	R3	30	N4	FALSE	6.94147	6.63679
P04235-Y149	Cd3d-Y149	N4T4	R3	30	T4	FALSE	6.76643	6.46175
P04235-Y149	Cd3d-Y149	N4T4	R3	300	N4	FALSE	7.19876	6.89408
P04235-Y149	Cd3d-Y149	N4T4	R3	300	T4	FALSE	6.99871	6.69404
P04235-Y149	Cd3d-Y149	N4T4	R3	600	N4	FALSE	6.98632	6.68165
P04235-Y149	Cd3d-Y149	N4T4	R3	600	T4	FALSE	6.81692	6.51225
Q3U1F9-Y224	Pag1-Y224	N4G4	R4	0	no peptide	FALSE	6.36858	6.30402
Q3U1F9-Y224	Pag1-Y224	N4G4	R4	120	G4	FALSE	6.89684	6.83228
Q3U1F9-Y224	Pag1-Y224	N4G4	R4	120	N4	FALSE	6.5751	6.51053
Q3U1F9-Y224	Pag1-Y224	N4G4	R4	30	G4	FALSE	6.41015	6.34559
Q3U1F9-Y224	Pag1-Y224	N4G4	R4	30	N4	FALSE	6.21971	6.15514
Q3U1F9-Y224	Pag1-Y224	N4G4	R4	300	G4	FALSE	6.2592	6.19463
Q3U1F9-Y224	Pag1-Y224	N4G4	R4	300	N4	FALSE	6.47838	6.41382
Q3U1F9-Y224	Pag1-Y224	N4G4	R4	600	G4	FALSE	6.03359	5.96902
Q3U1F9-Y224	Pag1-Y224	N4G4	R4	600	N4	FALSE	5.74225	5.67769
Q3U1F9-Y224	Pag1-Y224	N4G4	R5	0	no peptide	FALSE	5.95702	5.96385
Q3U1F9-Y224	Pag1-Y224	N4G4	R5	120	G4	FALSE	6.68126	6.68809
Q3U1F9-Y224	Pag1-Y224	N4G4	R5	120	N4	FALSE	6.48007	6.48691
Q3U1F9-Y224	Pag1-Y224	N4G4	R5	30	G4	FALSE	6.53354	6.54037
Q3U1F9-Y224	Pag1-Y224	N4G4	R5	30	N4	FALSE	6.42832	6.43515
Q3U1F9-Y224	Pag1-Y224	N4G4	R5	300	G4	FALSE	6.03541	6.04224
Q3U1F9-Y224	Pag1-Y224	N4G4	R5	300	N4	FALSE	6.24567	6.2525
Q3U1F9-Y224	Pag1-Y224	N4G4	R5	600	G4	FALSE	5.86534	5.87217
Q3U1F9-Y224	Pag1-Y224	N4G4	R5	600	N4	FALSE	5.91596	5.92279
Q3U1F9-Y224	Pag1-Y224	N4G4	R6	0	no peptide	FALSE	5.46035	5.62961
Q3U1F9-Y224	Pag1-Y224	N4G4	R6	120	G4	FALSE	6.55067	6.71992
Q3U1F9-Y224	Pag1-Y224	N4G4	R6	120	N4	FALSE	6.77566	6.94491
Q3U1F9-Y224	Pag1-Y224	N4G4	R6	30	G4	FALSE	6.47697	6.64622
Q3U1F9-Y224	Pag1-Y224	N4G4	R6	30	N4	FALSE	6.51298	6.68223
Q3U1F9-Y224	Pag1-Y224	N4G4	R6	300	G4	FALSE	6.40556	6.57481
Q3U1F9-Y224	Pag1-Y224	N4G4	R6	300	N4	FALSE	5.90285	6.0721
Q3U1F9-Y224	Pag1-Y224	N4G4	R6	600	G4	FALSE	5.84866	6.01792
Q3U1F9-Y224	Pag1-Y224	N4G4	R6	600	N4	FALSE	5.5631	5.73235
Q3U1F9-Y224	Pag1-Y224	N4T4	R1	0	no peptide	FALSE	5.52924	5.7478
Q3U1F9-Y224	Pag1-Y224	N4T4	R1	120	N4	FALSE	6.29668	6.51524
Q3U1F9-Y224	Pag1-Y224	N4T4	R1	120	T4	FALSE	6.31408	6.53264
Q3U1F9-Y224	Pag1-Y224	N4T4	R1	30	N4	FALSE	5.90622	6.12478
Q3U1F9-Y224	Pag1-Y224	N4T4	R1	30	T4	FALSE	6.04756	6.26612
Q3U1F9-Y224	Pag1-Y224	N4T4	R1	300	N4	FALSE	5.97234	6.1909
Q3U1F9-Y224	Pag1-Y224	N4T4	R1	300	T4	FALSE	6.33153	6.5501
Q3U1F9-Y224	Pag1-Y224	N4T4	R1	600	N4	FALSE	6.26391	6.48248
Q3U1F9-Y224	Pag1-Y224	N4T4	R1	600	T4	FALSE	5.47283	5.6914
Q3U1F9-Y224	Pag1-Y224	N4T4	R2	0	no peptide	FALSE	5.91986	5.63051
Q3U1F9-Y224	Pag1-Y224	N4T4	R2	120	N4	FALSE	6.60888	6.31954
Q3U1F9-Y224	Pag1-Y224	N4T4	R2	120	T4	FALSE	6.31097	6.02162
Q3U1F9-Y224	Pag1-Y224	N4T4	R2	30	N4	FALSE	7.26751	6.97816
Q3U1F9-Y224	Pag1-Y224	N4T4	R2	30	T4	FALSE	6.14068	5.85133
Q3U1F9-Y224	Pag1-Y224	N4T4	R2	300	N4	FALSE	6.60539	6.31604
Q3U1F9-Y224	Pag1-Y224	N4T4	R2	300	T4	FALSE	6.02689	5.73754
Q3U1F9-Y224	Pag1-Y224	N4T4	R2	600	N4	FALSE	6.10631	5.81697
Q3U1F9-Y224	Pag1-Y224	N4T4	R2	600	T4	FALSE	5.91318	5.62383
Q3U1F9-Y224	Pag1-Y224	N4T4	R3	0	no peptide	FALSE	6.13566	6.09492
Q3U1F9-Y224	Pag1-Y224	N4T4	R3	120	N4	FALSE	6.27159	6.23085
Q3U1F9-Y224	Pag1-Y224	N4T4	R3	120	T4	FALSE	6.23084	6.19011
Q3U1F9-Y224	Pag1-Y224	N4T4	R3	30	N4	FALSE	6.71611	6.67537
Q3U1F9-Y224	Pag1-Y224	N4T4	R3	30	T4	FALSE	6.59277	6.55204
Q3U1F9-Y224	Pag1-Y224	N4T4	R3	300	N4	FALSE	6.57482	6.53409
Q3U1F9-Y224	Pag1-Y224	N4T4	R3	300	T4	FALSE	6.47853	6.4378
Q3U1F9-Y224	Pag1-Y224	N4T4	R3	600	N4	FALSE	5.5667	5.52596
Q3U1F9-Y224	Pag1-Y224	N4T4	R3	600	T4	FALSE	6.12027	6.07954
Q923B1-S491	Dbr1-S491	N4G4	R4	0	no peptide	FALSE	6.74771	7.07865
Q923B1-S491	Dbr1-S491	N4G4	R4	120	G4	FALSE	6.20785	6.53878
Q923B1-S491	Dbr1-S491	N4G4	R4	120	N4	FALSE	6.00502	6.33595
Q923B1-S491	Dbr1-S491	N4G4	R4	30	G4	FALSE	5.76886	6.09979
Q923B1-S491	Dbr1-S491	N4G4	R4	30	N4	FALSE	5.85086	6.18179
Q923B1-S491	Dbr1-S491	N4G4	R4	300	G4	FALSE	6.03516	6.3661
Q923B1-S491	Dbr1-S491	N4G4	R4	300	N4	FALSE	5.96207	6.293
Q923B1-S491	Dbr1-S491	N4G4	R4	600	G4	FALSE	6.54141	6.87234
Q923B1-S491	Dbr1-S491	N4G4	R4	600	N4	FALSE	6.33657	6.6675
Q923B1-S491	Dbr1-S491	N4G4	R5	0	no peptide	FALSE	6.4053	6.58461
Q923B1-S491	Dbr1-S491	N4G4	R5	120	G4	FALSE	6.10126	6.28057
Q923B1-S491	Dbr1-S491	N4G4	R5	120	N4	FALSE	6.01608	6.19538
Q923B1-S491	Dbr1-S491	N4G4	R5	30	G4	FALSE	6.04486	6.22417
Q923B1-S491	Dbr1-S491	N4G4	R5	30	N4	FALSE	6.02911	6.20842
Q923B1-S491	Dbr1-S491	N4G4	R5	300	G4	FALSE	6.45458	6.63388
Q923B1-S491	Dbr1-S491	N4G4	R5	300	N4	FALSE	6.29163	6.47094
Q923B1-S491	Dbr1-S491	N4G4	R5	600	G4	FALSE	6.77038	6.94969
Q923B1-S491	Dbr1-S491	N4G4	R5	600	N4	FALSE	6.91823	7.09753
Q923B1-S491	Dbr1-S491	N4G4	R6	0	no peptide	FALSE	6.69096	6.84331
Q923B1-S491	Dbr1-S491	N4G4	R6	120	G4	FALSE	6.13119	6.28354
Q923B1-S491	Dbr1-S491	N4G4	R6	120	N4	FALSE	6.13938	6.29173
Q923B1-S491	Dbr1-S491	N4G4	R6	30	G4	FALSE	6.32007	6.47242
Q923B1-S491	Dbr1-S491	N4G4	R6	30	N4	FALSE	5.91111	6.06345
Q923B1-S491	Dbr1-S491	N4G4	R6	300	G4	FALSE	6.58494	6.73729
Q923B1-S491	Dbr1-S491	N4G4	R6	300	N4	FALSE	6.47016	6.62251
Q923B1-S491	Dbr1-S491	N4G4	R6	600	G4	FALSE	6.63156	6.78391
Q923B1-S491	Dbr1-S491	N4G4	R6	600	N4	FALSE	6.58354	6.73589
Q923B1-S491	Dbr1-S491	N4T4	R1	0	no peptide	FALSE	6.06696	6.45511
Q923B1-S491	Dbr1-S491	N4T4	R1	120	N4	FALSE	6.28656	6.67471
Q923B1-S491	Dbr1-S491	N4T4	R1	120	T4	FALSE	5.5093	5.89746
Q923B1-S491	Dbr1-S491	N4T4	R1	30	N4	FALSE	5.52314	5.9113
Q923B1-S491	Dbr1-S491	N4T4	R1	30	T4	FALSE	5.78161	6.16976
Q923B1-S491	Dbr1-S491	N4T4	R1	300	N4	FALSE	6.44411	6.83227
Q923B1-S491	Dbr1-S491	N4T4	R1	300	T4	FALSE	6.26028	6.64844
Q923B1-S491	Dbr1-S491	N4T4	R1	600	N4	FALSE	6.29534	6.6835
Q923B1-S491	Dbr1-S491	N4T4	R1	600	T4	FALSE	6.20872	6.59688
Q923B1-S491	Dbr1-S491	N4T4	R2	0	no peptide	FALSE	6.96018	6.93184
Q923B1-S491	Dbr1-S491	N4T4	R2	120	N4	FALSE	6.34906	6.32073
Q923B1-S491	Dbr1-S491	N4T4	R2	120	T4	FALSE	6.4833	6.45497
Q923B1-S491	Dbr1-S491	N4T4	R2	30	N4	FALSE	6.35288	6.32454
Q923B1-S491	Dbr1-S491	N4T4	R2	30	T4	FALSE	6.43735	6.40902
Q923B1-S491	Dbr1-S491	N4T4	R2	300	N4	FALSE	6.63874	6.61041
Q923B1-S491	Dbr1-S491	N4T4	R2	300	T4	FALSE	6.48195	6.45361
Q923B1-S491	Dbr1-S491	N4T4	R2	600	N4	FALSE	6.39771	6.36937
Q923B1-S491	Dbr1-S491	N4T4	R2	600	T4	FALSE	6.82274	6.79441
Q923B1-S491	Dbr1-S491	N4T4	R3	0	no peptide	FALSE	7.53318	6.51077
Q923B1-S491	Dbr1-S491	N4T4	R3	120	N4	FALSE	7.38262	6.36021
Q923B1-S491	Dbr1-S491	N4T4	R3	120	T4	FALSE	7.37446	6.35205
Q923B1-S491	Dbr1-S491	N4T4	R3	30	N4	FALSE	7.26713	6.24473
Q923B1-S491	Dbr1-S491	N4T4	R3	30	T4	FALSE	7.70797	6.68556
Q923B1-S491	Dbr1-S491	N4T4	R3	300	N4	FALSE	7.70129	6.67889
Q923B1-S491	Dbr1-S491	N4T4	R3	300	T4	FALSE	7.5926	6.57019
Q923B1-S491	Dbr1-S491	N4T4	R3	600	N4	FALSE	7.78469	6.76229
Q923B1-S491	Dbr1-S491	N4T4	R3	600	T4	FALSE	7.47853	6.45612
P22682-S484	Cbl-S484	N4G4	R4	0	no peptide	FALSE	6.69377	6.886
P22682-S484	Cbl-S484	N4G4	R4	120	G4	FALSE	6.58848	6.78071
P22682-S484	Cbl-S484	N4G4	R4	120	N4	FALSE	6.27941	6.47164
P22682-S484	Cbl-S484	N4G4	R4	30	G4	FALSE	6.16476	6.35699
P22682-S484	Cbl-S484	N4G4	R4	30	N4	FALSE	6.35212	6.54436
P22682-S484	Cbl-S484	N4G4	R4	300	G4	FALSE	6.22042	6.41265
P22682-S484	Cbl-S484	N4G4	R4	300	N4	FALSE	5.99974	6.19197
P22682-S484	Cbl-S484	N4G4	R4	600	G4	FALSE	6.32679	6.51902
P22682-S484	Cbl-S484	N4G4	R4	600	N4	FALSE	6.06199	6.25422
P22682-S484	Cbl-S484	N4G4	R5	0	no peptide	TRUE	NA	NA
P22682-S484	Cbl-S484	N4G4	R5	120	G4	TRUE	NA	NA
P22682-S484	Cbl-S484	N4G4	R5	120	N4	TRUE	NA	NA
P22682-S484	Cbl-S484	N4G4	R5	30	G4	TRUE	NA	NA
P22682-S484	Cbl-S484	N4G4	R5	30	N4	TRUE	NA	NA
P22682-S484	Cbl-S484	N4G4	R5	300	G4	TRUE	NA	NA
P22682-S484	Cbl-S484	N4G4	R5	300	N4	TRUE	NA	NA
P22682-S484	Cbl-S484	N4G4	R5	600	G4	TRUE	NA	NA
P22682-S484	Cbl-S484	N4G4	R5	600	N4	TRUE	NA	NA
P22682-S484	Cbl-S484	N4G4	R6	0	no peptide	TRUE	NA	NA
P22682-S484	Cbl-S484	N4G4	R6	120	G4	TRUE	NA	NA
P22682-S484	Cbl-S484	N4G4	R6	120	N4	TRUE	NA	NA
P22682-S484	Cbl-S484	N4G4	R6	30	G4	TRUE	NA	NA
P22682-S484	Cbl-S484	N4G4	R6	30	N4	TRUE	NA	NA
P22682-S484	Cbl-S484	N4G4	R6	300	G4	TRUE	NA	NA
P22682-S484	Cbl-S484	N4G4	R6	300	N4	TRUE	NA	NA
P22682-S484	Cbl-S484	N4G4	R6	600	G4	TRUE	NA	NA
P22682-S484	Cbl-S484	N4G4	R6	600	N4	TRUE	NA	NA
P22682-S484	Cbl-S484	N4T4	R1	0	no peptide	TRUE	NA	NA
P22682-S484	Cbl-S484	N4T4	R1	120	N4	TRUE	NA	NA
P22682-S484	Cbl-S484	N4T4	R1	120	T4	TRUE	NA	NA
P22682-S484	Cbl-S484	N4T4	R1	30	N4	TRUE	NA	NA
P22682-S484	Cbl-S484	N4T4	R1	30	T4	TRUE	NA	NA
P22682-S484	Cbl-S484	N4T4	R1	300	N4	TRUE	NA	NA
P22682-S484	Cbl-S484	N4T4	R1	300	T4	TRUE	NA	NA
P22682-S484	Cbl-S484	N4T4	R1	600	N4	TRUE	NA	NA
P22682-S484	Cbl-S484	N4T4	R1	600	T4	TRUE	NA	NA
P22682-S484	Cbl-S484	N4T4	R2	0	no peptide	FALSE	7.02258	6.83035
P22682-S484	Cbl-S484	N4T4	R2	120	N4	FALSE	6.68796	6.49573
P22682-S484	Cbl-S484	N4T4	R2	120	T4	FALSE	6.73903	6.5468
P22682-S484	Cbl-S484	N4T4	R2	30	N4	FALSE	6.82947	6.63724
P22682-S484	Cbl-S484	N4T4	R2	30	T4	FALSE	6.54415	6.35192
P22682-S484	Cbl-S484	N4T4	R2	300	N4	FALSE	6.41773	6.2255
P22682-S484	Cbl-S484	N4T4	R2	300	T4	FALSE	6.58846	6.39623
P22682-S484	Cbl-S484	N4T4	R2	600	N4	FALSE	6.3516	6.15937
P22682-S484	Cbl-S484	N4T4	R2	600	T4	FALSE	6.30232	6.11009
P22682-S484	Cbl-S484	N4T4	R3	0	no peptide	TRUE	NA	NA
P22682-S484	Cbl-S484	N4T4	R3	120	N4	TRUE	NA	NA
P22682-S484	Cbl-S484	N4T4	R3	120	T4	TRUE	NA	NA
P22682-S484	Cbl-S484	N4T4	R3	30	N4	TRUE	NA	NA
P22682-S484	Cbl-S484	N4T4	R3	30	T4	TRUE	NA	NA
P22682-S484	Cbl-S484	N4T4	R3	300	N4	TRUE	NA	NA
P22682-S484	Cbl-S484	N4T4	R3	300	T4	TRUE	NA	NA
P22682-S484	Cbl-S484	N4T4	R3	600	N4	TRUE	NA	NA
P22682-S484	Cbl-S484	N4T4	R3	600	T4	TRUE	NA	NA
Q8BYW1-S509	Arhgap25-S509	N4G4	R4	0	no peptide	TRUE	NA	NA
Q8BYW1-S509	Arhgap25-S509	N4G4	R4	120	G4	TRUE	NA	NA
Q8BYW1-S509	Arhgap25-S509	N4G4	R4	120	N4	TRUE	NA	NA
Q8BYW1-S509	Arhgap25-S509	N4G4	R4	30	G4	TRUE	NA	NA
Q8BYW1-S509	Arhgap25-S509	N4G4	R4	30	N4	TRUE	NA	NA
Q8BYW1-S509	Arhgap25-S509	N4G4	R4	300	G4	TRUE	NA	NA
Q8BYW1-S509	Arhgap25-S509	N4G4	R4	300	N4	TRUE	NA	NA
Q8BYW1-S509	Arhgap25-S509	N4G4	R4	600	G4	TRUE	NA	NA
Q8BYW1-S509	Arhgap25-S509	N4G4	R4	600	N4	TRUE	NA	NA
Q8BYW1-S509	Arhgap25-S509	N4G4	R5	0	no peptide	FALSE	5.60707	6.5234
Q8BYW1-S509	Arhgap25-S509	N4G4	R5	120	G4	FALSE	6.35954	7.27586
Q8BYW1-S509	Arhgap25-S509	N4G4	R5	120	N4	FALSE	6.18075	7.09707
Q8BYW1-S509	Arhgap25-S509	N4G4	R5	30	G4	FALSE	6.42965	7.34597
Q8BYW1-S509	Arhgap25-S509	N4G4	R5	30	N4	FALSE	6.12463	7.04095
Q8BYW1-S509	Arhgap25-S509	N4G4	R5	300	G4	FALSE	6.4372	7.35353
Q8BYW1-S509	Arhgap25-S509	N4G4	R5	300	N4	FALSE	6.69311	7.60943
Q8BYW1-S509	Arhgap25-S509	N4G4	R5	600	G4	FALSE	6.4589	7.37522
Q8BYW1-S509	Arhgap25-S509	N4G4	R5	600	N4	FALSE	7.12357	8.03989
Q8BYW1-S509	Arhgap25-S509	N4G4	R6	0	no peptide	TRUE	NA	NA
Q8BYW1-S509	Arhgap25-S509	N4G4	R6	120	G4	TRUE	NA	NA
Q8BYW1-S509	Arhgap25-S509	N4G4	R6	120	N4	TRUE	NA	NA
Q8BYW1-S509	Arhgap25-S509	N4G4	R6	30	G4	TRUE	NA	NA
Q8BYW1-S509	Arhgap25-S509	N4G4	R6	30	N4	TRUE	NA	NA
Q8BYW1-S509	Arhgap25-S509	N4G4	R6	300	G4	TRUE	NA	NA
Q8BYW1-S509	Arhgap25-S509	N4G4	R6	300	N4	TRUE	NA	NA
Q8BYW1-S509	Arhgap25-S509	N4G4	R6	600	G4	TRUE	NA	NA
Q8BYW1-S509	Arhgap25-S509	N4G4	R6	600	N4	TRUE	NA	NA
Q8BYW1-S509	Arhgap25-S509	N4T4	R1	0	no peptide	TRUE	NA	NA
Q8BYW1-S509	Arhgap25-S509	N4T4	R1	120	N4	TRUE	NA	NA
Q8BYW1-S509	Arhgap25-S509	N4T4	R1	120	T4	TRUE	NA	NA
Q8BYW1-S509	Arhgap25-S509	N4T4	R1	30	N4	TRUE	NA	NA
Q8BYW1-S509	Arhgap25-S509	N4T4	R1	30	T4	TRUE	NA	NA
Q8BYW1-S509	Arhgap25-S509	N4T4	R1	300	N4	TRUE	NA	NA
Q8BYW1-S509	Arhgap25-S509	N4T4	R1	300	T4	TRUE	NA	NA
Q8BYW1-S509	Arhgap25-S509	N4T4	R1	600	N4	TRUE	NA	NA
Q8BYW1-S509	Arhgap25-S509	N4T4	R1	600	T4	TRUE	NA	NA
Q8BYW1-S509	Arhgap25-S509	N4T4	R2	0	no peptide	TRUE	NA	NA
Q8BYW1-S509	Arhgap25-S509	N4T4	R2	120	N4	TRUE	NA	NA
Q8BYW1-S509	Arhgap25-S509	N4T4	R2	120	T4	TRUE	NA	NA
Q8BYW1-S509	Arhgap25-S509	N4T4	R2	30	N4	TRUE	NA	NA
Q8BYW1-S509	Arhgap25-S509	N4T4	R2	30	T4	TRUE	NA	NA
Q8BYW1-S509	Arhgap25-S509	N4T4	R2	300	N4	TRUE	NA	NA
Q8BYW1-S509	Arhgap25-S509	N4T4	R2	300	T4	TRUE	NA	NA
Q8BYW1-S509	Arhgap25-S509	N4T4	R2	600	N4	TRUE	NA	NA
Q8BYW1-S509	Arhgap25-S509	N4T4	R2	600	T4	TRUE	NA	NA
Q8BYW1-S509	Arhgap25-S509	N4T4	R3	0	no peptide	FALSE	7.51732	6.60099
Q8BYW1-S509	Arhgap25-S509	N4T4	R3	120	N4	FALSE	8.18841	7.27209
Q8BYW1-S509	Arhgap25-S509	N4T4	R3	120	T4	FALSE	8.43386	7.51753
Q8BYW1-S509	Arhgap25-S509	N4T4	R3	30	N4	FALSE	7.89519	6.97886
Q8BYW1-S509	Arhgap25-S509	N4T4	R3	30	T4	FALSE	7.92412	7.00779
Q8BYW1-S509	Arhgap25-S509	N4T4	R3	300	N4	FALSE	8.7356	7.81928
Q8BYW1-S509	Arhgap25-S509	N4T4	R3	300	T4	FALSE	8.13579	7.21947
Q8BYW1-S509	Arhgap25-S509	N4T4	R3	600	N4	FALSE	8.55585	7.63953
Q8BYW1-S509	Arhgap25-S509	N4T4	R3	600	T4	FALSE	8.19398	7.27765
Q8BT07-Y377	Cep55-Y377	N4G4	R4	0	no peptide	FALSE	6.41482	6.78145
Q8BT07-Y377	Cep55-Y377	N4G4	R4	120	G4	FALSE	6.59229	6.95892
Q8BT07-Y377	Cep55-Y377	N4G4	R4	120	N4	FALSE	6.12616	6.49278
Q8BT07-Y377	Cep55-Y377	N4G4	R4	30	G4	FALSE	6.30322	6.66985
Q8BT07-Y377	Cep55-Y377	N4G4	R4	30	N4	FALSE	6.23333	6.59995
Q8BT07-Y377	Cep55-Y377	N4G4	R4	300	G4	FALSE	6.41939	6.78602
Q8BT07-Y377	Cep55-Y377	N4G4	R4	300	N4	FALSE	6.51791	6.88454
Q8BT07-Y377	Cep55-Y377	N4G4	R4	600	G4	FALSE	6.49694	6.86356
Q8BT07-Y377	Cep55-Y377	N4G4	R4	600	N4	FALSE	6.12241	6.48904
Q8BT07-Y377	Cep55-Y377	N4G4	R5	0	no peptide	FALSE	5.6292	5.91668
Q8BT07-Y377	Cep55-Y377	N4G4	R5	120	G4	FALSE	6.41923	6.70672
Q8BT07-Y377	Cep55-Y377	N4G4	R5	120	N4	FALSE	6.52366	6.81114
Q8BT07-Y377	Cep55-Y377	N4G4	R5	30	G4	FALSE	6.31402	6.6015
Q8BT07-Y377	Cep55-Y377	N4G4	R5	30	N4	FALSE	6.34181	6.6293
Q8BT07-Y377	Cep55-Y377	N4G4	R5	300	G4	FALSE	6.40146	6.68895
Q8BT07-Y377	Cep55-Y377	N4G4	R5	300	N4	FALSE	6.6908	6.97828
Q8BT07-Y377	Cep55-Y377	N4G4	R5	600	G4	FALSE	6.59783	6.88532
Q8BT07-Y377	Cep55-Y377	N4G4	R5	600	N4	FALSE	6.62487	6.91235
Q8BT07-Y377	Cep55-Y377	N4G4	R6	0	no peptide	FALSE	6.02684	6.31441
Q8BT07-Y377	Cep55-Y377	N4G4	R6	120	G4	FALSE	6.19261	6.48018
Q8BT07-Y377	Cep55-Y377	N4G4	R6	120	N4	FALSE	6.46246	6.75003
Q8BT07-Y377	Cep55-Y377	N4G4	R6	30	G4	FALSE	5.93097	6.21854
Q8BT07-Y377	Cep55-Y377	N4G4	R6	30	N4	FALSE	6.43916	6.72672
Q8BT07-Y377	Cep55-Y377	N4G4	R6	300	G4	FALSE	6.64843	6.936
Q8BT07-Y377	Cep55-Y377	N4G4	R6	300	N4	FALSE	6.49287	6.78044
Q8BT07-Y377	Cep55-Y377	N4G4	R6	600	G4	FALSE	6.25691	6.54447
Q8BT07-Y377	Cep55-Y377	N4G4	R6	600	N4	FALSE	6.3886	6.67617
Q8BT07-Y377	Cep55-Y377	N4T4	R1	0	no peptide	FALSE	6.53543	6.32449
Q8BT07-Y377	Cep55-Y377	N4T4	R1	120	N4	FALSE	7.0092	6.79826
Q8BT07-Y377	Cep55-Y377	N4T4	R1	120	T4	FALSE	6.72584	6.5149
Q8BT07-Y377	Cep55-Y377	N4T4	R1	30	N4	FALSE	6.19892	5.98798
Q8BT07-Y377	Cep55-Y377	N4T4	R1	30	T4	FALSE	6.54306	6.33212
Q8BT07-Y377	Cep55-Y377	N4T4	R1	300	N4	FALSE	7.14571	6.93477
Q8BT07-Y377	Cep55-Y377	N4T4	R1	300	T4	FALSE	7.16672	6.95578
Q8BT07-Y377	Cep55-Y377	N4T4	R1	600	N4	FALSE	7.4132	7.20226
Q8BT07-Y377	Cep55-Y377	N4T4	R1	600	T4	FALSE	6.96334	6.7524
Q8BT07-Y377	Cep55-Y377	N4T4	R2	0	no peptide	FALSE	6.37597	6.23583
Q8BT07-Y377	Cep55-Y377	N4T4	R2	120	N4	FALSE	6.79497	6.65483
Q8BT07-Y377	Cep55-Y377	N4T4	R2	120	T4	FALSE	6.73401	6.59387
Q8BT07-Y377	Cep55-Y377	N4T4	R2	30	N4	FALSE	6.76496	6.62482
Q8BT07-Y377	Cep55-Y377	N4T4	R2	30	T4	FALSE	6.41914	6.279
Q8BT07-Y377	Cep55-Y377	N4T4	R2	300	N4	FALSE	7.195	7.05486
Q8BT07-Y377	Cep55-Y377	N4T4	R2	300	T4	FALSE	6.72981	6.58968
[truncated: 306,083+ more rows]

## Sheet: Supplementary Table 2
id	bait	prey	names.primary	Protein.IDs	max_stoichio	max_fold_change	min_p_val	min_FDR	is_interactor	n_success	regulation	disc_score_tot	sd_disc_score_tot	disc_score_cat	p_val_NS	p_val_G4.30	p_val_G4.120	p_val_G4.300	p_val_T4.30	p_val_T4.120	p_val_T4.300	p_val_N4.30	p_val_N4.120	p_val_N4.300	fold_change_NS	fold_change_G4.30	fold_change_G4.120	fold_change_G4.300	fold_change_T4.30	fold_change_T4.120	fold_change_T4.300	fold_change_N4.30	fold_change_N4.120	fold_change_N4.300	stoichio_NS	stoichio_G4.30	stoichio_G4.120	stoichio_G4.300	stoichio_T4.30	stoichio_T4.120	stoichio_T4.300	stoichio_N4.30	stoichio_N4.120	stoichio_N4.300	FDR_NS	FDR_G4.30	FDR_G4.120	FDR_G4.300	FDR_T4.30
[truncated: 5,707 more rows]
[truncated: 5 more columns]

[truncated: 1 more sheets: Supplementary Table 3]
